# Supplementary material for: The early phase transcriptome of bovine monocyte-derived macrophages infected with Staphylococcus aureus in vitro
Source: BMC Genomics. 2013 Dec 17;14:891. doi: 10.1186/1471-2164-14-891 (PMC3878444; doi:10.1186/1471-2164-14-891)
Supplement: Additional file 2: Table S2 — Significant canonical pathways generated by Ingenuity Pathway Analysis (IPA). A) The list of differentially regulated on microarray (n = 418) and Ensembl reannotated genes was used as an input for IPA; B) Subset of these genes (n = 28; List eQG from Lewandowska-Sabat et al., Anim Genet 2012, 43:793–799) was used as an input. Asterisk (*) denotes canonical pathways significant after the Benjamini–Hochberg multiple testing correction (p ≤ 0.05). [file 1471-2164-14-891-S2.xlsx]

## Sheet: Ark1
	Ingenuity Canonical Pathways	-log(p-value)	Ratio	Molecules
A	TREM1 Signaling	10.6	0.169	IL8,CXCL3,ICAM1,CD40,GRB2,IL10,TLR8,CASP1,IL1B,FCGR2B,NFKB1,TNF	*
A	Hepatic Fibrosis / Hepatic Stellate Cell Activation	10.1	0.11	CXCL3,IL8,IL4R,CCR5,ICAM1,CD40,MYL6,IL10,IL6R,IL1B,IFNGR1,CCL5,NFKB1,TNF,CCR7,IL4	*
A	IL-10 Signaling	8.42	0.141	TRAF6,SOCS3,FOS,IL4R,CCR5,MAPK14,IL10,IL1B,FCGR2B,NFKB1,TNF	*
A	IL-12 Signaling and Production in Macrophages	8.16	0.0897	IL10,MAF,IFNGR1,NFKB1,IRF1,TRAF6,FOS,MAPK14,CD40,ZNF668,NOS2,TNF,PRKD3,IL4	*
A	IL-17A Signaling in Gastric Cells	7.48	0.28	IL8,FOS,MAPK14,CCL20,CCL5,NFKB1,TNF	*
A	Communication between Innate and Adaptive Immune Cells	7.32	0.101	IL8,CD40,IL10,TLR8,IFNB1,IL1B,CCL5,TNF,CCR7,TNFSF13B,IL4	*
A	Role of Macrophages, Fibroblasts and Endothelial Cells in Rheumatoid Arthritis	7.28	0.0572	IL8,SOCS3,ICAM1,IL10,LRP6,IL6R,TLR8,IRAK3,CCL5,NFKB1,TRAF6,FOS,MAPK14,IL1B,NOS2,TNF,PRKD3,TNFSF13B,FCGR3A	*
A	Role of Pattern Recognition Receptors in Recognition of Bacteria and Viruses	7.08	0.104	TRAF6,CLEC7A,IL10,TLR8,CASP1,IFNB1,IL1B,CCL5,NFKB1,PRKD3,TNF	*
A	Glucocorticoid Receptor Signaling	6.75	0.0578	IL8,ICAM1,GRB2,IL10,SGK1,CCL5,IL13,NFKB1,TRAF6,FOS,CXCL3,MAPK14,ANXA1,IL1B,NOS2,TNF,IL4	*
A	TNFR1 Signaling	6.65	0.154	FOS,PAK1,TNFAIP3,CDC42,NFKB1,BIRC3,TNF,BIRC2	*
A	iNOS Signaling	6.65	0.151	TRAF6,FOS,MAPK14,IFNGR1,IRAK3,NFKB1,NOS2,IRF1	*
A	IL-6 Signaling	6.23	0.0887	TRAF6,IL8,SOCS3,FOS,MAPK14,GRB2,IL6R,IL1B,TNFAIP6,NFKB1,TNF	*
A	TNFR2 Signaling	5.73	0.182	FOS,TNFAIP3,NFKB1,BIRC3,TNF,BIRC2	*
A	Role of Osteoblasts, Osteoclasts and Chondrocytes in Rheumatoid Arthritis	5.6	0.0588	CTSK,BAD,IL10,LRP6,NFKB1,TRAF6,FOS,MAPK14,FOXO1,IL1B,BIRC3,TNF,BIRC2,IL4	*
A	Altered T Cell and B Cell Signaling in Rheumatoid Arthritis	5.56	0.0978	SLAMF1,CD40,IL10,TLR8,IL1B,NFKB1,TNF,TNFSF13B,IL4	*
A	Differential Regulation of Cytokine Production in Macrophages and T Helper Cells by IL-17A and IL-17F	5.46	0.278	IL10,IL1B,CCL5,IL13,TNF	*
A	T Helper Cell Differentiation	5.29	0.111	IL4R,CD40,IL10,IL6R,IFNGR1,IL13,TNF,IL4	*
A	Dendritic Cell Maturation	5.22	0.058	TRAF6,ICAM1,MAPK14,CD40,IL10,IFNB1,IL1B,FCGR2B,NFKB1,TNF,FCGR3A,CCR7	*
A	HER-2 Signaling in Breast Cancer	5.02	0.1	NRG1,BAD,FOXO1,GRB2,CDK6,CDKN1B,CDC42,PRKD3	*
A	Role of Cytokines in Mediating Communication between Immune Cells	5.01	0.127	IL8,IL10,IFNB1,IL1B,IL13,TNF,IL4	*
A	Role of IL-17A in Arthritis	4.95	0.111	IL8,CXCL3,MAPK14,CCL20,CCL5,NFKB1,NOS2	*
A	Toll-like Receptor Signaling	4.95	0.113	TRAF6,FOS,MAPK14,TLR8,TNFAIP3,IRAK3,NFKB1	*
A	Differential Regulation of Cytokine Production in Intestinal Epithelial Cells by IL-17A and IL-17F	4.89	0.217	IL10,IL1B,CCL5,IL13,TNF	*
A	Role of PKR in Interferon Induction and Antiviral Response	4.78	0.13	TRAF6,MAPK14,IFNB1,NFKB1,TNF,IRF1	*
A	Type I Diabetes Mellitus Signaling	4.71	0.075	TRAF6,SOCS3,MAPK14,IL1B,IFNGR1,NFKB1,NOS2,TNF,IRF1	*
A	ErbB Signaling	4.66	0.092	NRG1,FOS,PAK1,MAPK14,FOXO1,GRB2,CDC42,PRKD3	*
A	CD40 Signaling	4.61	0.1	TRAF6,FOS,ICAM1,MAPK14,CD40,TNFAIP3,NFKB1	*
A	Molecular Mechanisms of Cancer	4.6	0.0423	BAD,GRB2,LRP6,CDK6,CDC42,NFKB1,GNAI3,FOS,PAK1,MAPK14,FOXO1,CDKN1B,CFLAR,PRKD3,BIRC3,BIRC2	*
A	Airway Inflammation in Asthma	4.6	0.5	IL13,TNF,IL4	*
A	Role of Hypercytokinemia/hyperchemokinemia in the Pathogenesis of Influenza	4.54	0.136	IL8,CCR5,IFNB1,IL1B,CCL5,TNF	*
A	14-3-3-mediated Signaling	4.4	0.0744	FOS,TUBA1A,BAD,TUBA8,FOXO1,GRB2,CDKN1B,PRKD3,TNF	*
A	HMGB1 Signaling	4.37	0.0808	IL8,FOS,ICAM1,MAPK14,IFNGR1,CDC42,NFKB1,TNF	*
A	CCR5 Signaling in Macrophages	4.15	0.0737	GNAI3,FOS,CCR5,MAPK14,CCL5,PRKD3,GNG10	*
A	Acute Phase Response Signaling	3.92	0.0562	TRAF6,SOCS3,FOS,MAPK14,GRB2,IL6R,CFB,IL1B,NFKB1,TNF	*
A	Airway Pathology in Chronic Obstructive Pulmonary Disease	3.86	0.333	IL8,CXCL3,TNF	*
A	Colorectal Cancer Metastasis Signaling	3.85	0.0465	FOS,BAD,GRB2,LRP6,IL6R,TLR8,IFNGR1,NFKB1,NOS2,TNF,BIRC5,GNG10	*
A	B Cell Activating Factor Signaling	3.68	0.111	TRAF6,FOS,MAPK14,NFKB1,TNFSF13B	*
A	Renin-Angiotensin Signaling	3.67	0.064	FOS,PAK1,MAPK14,GRB2,CCL5,NFKB1,PRKD3,TNF	*
A	Activation of IRF by Cytosolic Pattern Recognition Receptors	3.65	0.0833	TRAF6,CD40,IL10,IFNB1,NFKB1,TNF	*
A	Angiopoietin Signaling	3.5	0.0811	PAK1,BAD,FOXO1,GRB2,NFKB1,BIRC5	*
A	IL-1 Signaling	3.5	0.0654	TRAF6,GNAI3,FOS,MAPK14,IRAK3,NFKB1,GNG10	*
A	IL-3 Signaling	3.36	0.0811	FOS,PAK1,BAD,FOXO1,GRB2,PRKD3	*
A	LPS-stimulated MAPK Signaling	3.3	0.0732	FOS,PAK1,MAPK14,CDC42,NFKB1,PRKD3	*
A	NF-κB Signaling	3.29	0.0514	TRAF6,CD40,TLR8,TNFAIP3,IL1B,IRAK3,NFKB1,TNF,TNFSF13B	*
A	GNRH Signaling	3.27	0.0533	GNAI3,FOS,PAK1,MAPK14,GRB2,CDC42,NFKB1,PRKD3	*
A	Cholecystokinin/Gastrin-mediated Signaling	3.18	0.066	FOS,MAPK14,GRB2,IL1B,MEF2C,PRKD3,TNF	*
A	Role of IL-17A in Psoriasis	3.18	0.231	IL8,CXCL3,CCL20	*
A	Xenobiotic Metabolism Signaling	3.18	0.0401	MAPK14,CYP3A4,HS2ST1,MAF,IL1B,UGT8,NFKB1,NOS2,PRKD3,TNF,ALDH9A1,MAOA	*
A	Aryl Hydrocarbon Receptor Signaling	3.06	0.0497	FOS,CDK6,IL1B,NFIB,CDKN1B,NFKB1,TNF,ALDH9A1	*
A	NRF2-mediated Oxidative Stress Response	3.05	0.0469	FOS,ERP29,MAPK14,PRDX1,ABCC1,MAF,PRKD3,PTPLAD1,TXNRD1	*
A	Hepatic Cholestasis	3.01	0.046	TRAF6,IL8,ABCC1,IL1B,IRAK3,NFKB1,PRKD3,TNF	*
A	Systemic Lupus Erythematosus Signaling	2.97	0.0405	FOS,CD40,GRB2,IL10,IL6R,IL1B,FCGR2B,TNF,FCGR3A,TNFSF13B	*
A	ErbB2-ErbB3 Signaling	2.96	0.0833	NRG1,BAD,FOXO1,GRB2,CDKN1B	*
A	Production of Nitric Oxide and Reactive Oxygen Species in Macrophages	2.95	0.0429	FOS,MAPK14,IFNGR1,NFKB1,NOS2,PRKD3,TNF,IRF1,IL4	*
A	Death Receptor Signaling	2.92	0.0781	CFLAR,NFKB1,BIRC3,TNF,BIRC2	*
A	IL-8 Signaling	2.92	0.0439	TRAF6,IL8,GNAI3,FOS,ICAM1,IRAK3,NFKB1,PRKD3,GNG10	*
A	IL-17A Signaling in Fibroblasts	2.88	0.1	TRAF6,FOS,MAPK14,NFKB1	*
A	RANK Signaling in Osteoclasts	2.87	0.0632	TRAF6,FOS,MAPK14,NFKB1,BIRC3,BIRC2	*
A	Crosstalk between Dendritic Cells and Natural Killer Cells	2.82	0.0632	CD40,IFNB1,NFKB1,TNF,CCR7,IL4	*
A	Breast Cancer Regulation by Stathmin1	2.78	0.0435	GNAI3,PAK1,TUBA1A,TUBA8,GRB2,CDKN1B,CDC42,PRKD3,GNG10	*
A	April Mediated Signaling	2.75	0.093	TRAF6,FOS,MAPK14,NFKB1	*
A	Neuregulin Signaling	2.75	0.0588	NRG1,ERBB2IP,BAD,GRB2,CDKN1B,PRKD3	*
A	PPAR Signaling	2.72	0.0571	TRAF6,FOS,GRB2,IL1B,NFKB1,TNF	*
A	B Cell Receptor Signaling	2.72	0.0471	MAPK14,BAD,FOXO1,GRB2,PIK3AP1,CDC42,FCGR2B,NFKB1	*
A	IL-17A Signaling in Airway Cells	2.7	0.0694	TRAF6,CXCL3,MAPK14,CCL20,NFKB1	*
A	Role of PI3K/AKT Signaling in the Pathogenesis of Influenza	2.64	0.0676	GNAI3,CCR5,IFNB1,CCL5,NFKB1	*
A	G Beta Gamma Signaling	2.63	0.0513	GNAI3,PAK1,GRB2,CDC42,PRKD3,GNG10	*
A	Role of MAPK Signaling in the Pathogenesis of Influenza	2.61	0.0725	MAPK14,IFNB1,CCL5,TNF,RABGEF1	*
A	PI3K Signaling in B Lymphocytes	2.61	0.05	FOS,IL4R,CD40,PIK3AP1,FCGR2B,NFKB1,IL4	*
A	Antioxidant Action of Vitamin C	2.57	0.0561	MAPK14,CSF2RA,NFKB1,GLRX,TNF,TXNRD1	*
A	Erythropoietin Signaling	2.56	0.0641	SOCS3,FOS,GRB2,NFKB1,PRKD3	*
A	Fatty Acid β-oxidation I	2.55	0.0889	HSD17B10,AUH,ACSL5,SLC27A1	*
A	Role of NFAT in Regulation of the Immune Response	2.51	0.0404	GNAI3,FOS,GRB2,MEF2C,FCGR2B,NFKB1,FCGR3A,GNG10	*
A	Role of IL-17F in Allergic Inflammatory Airway Diseases	2.51	0.0851	TRAF6,IL8,IL1B,NFKB1	*
A	IL-17 Signaling	2.5	0.0676	TRAF6,IL8,MAPK14,NFKB1,NOS2	*
A	Chemokine Signaling	2.48	0.0685	GNAI3,FOS,CCR5,MAPK14,CCL5	*
A	PPARα/RXRα Activation	2.47	0.0419	TRAF6,MAPK14,GRB2,GPD2,IL1B,MEF2C,SLC27A1,NFKB1	*
A	Small Cell Lung Cancer Signaling	2.45	0.0562	TRAF6,CDK6,CDKN1B,NFKB1,BIRC2	*
A	LPS/IL-1 Mediated Inhibition of RXR Function	2.44	0.0377	TRAF6,CYP3A4,HS2ST1,ACSL5,IL1B,SLC27A1,TNF,ALDH9A1,MAOA	*
A	Prolactin Signaling	2.4	0.0625	SOCS3,FOS,GRB2,PRKD3,IRF1	*
A	Pancreatic Adenocarcinoma Signaling	2.4	0.05	BAD,GRB2,CDKN1B,CDC42,NFKB1,BIRC5	*
A	Sertoli Cell-Sertoli Cell Junction Signaling	2.4	0.041	EPB41,MAPK14,TUBA1A,TUBA8,PPAP2B,CDC42,NOS2,TNF	*
A	Role of JAK1, JAK2 and TYK2 in Interferon Signaling	2.38	0.111	IFNB1,IFNGR1,NFKB1	*
A	ILK Signaling	2.35	0.0417	FOS,MYL6,PPAP2B,CDC42,NFKB1,NOS2,TNF,TESK1	*
A	VDR/RXR Activation	2.33	0.0617	FOXO1,CYP27B1,CCL5,CDKN1B,PRKD3	*
A	Role of JAK family kinases in IL-6-type Cytokine Signaling	2.32	0.111	SOCS3,MAPK14,IL6R	*
A	Signaling by Rho Family GTPases	2.32	0.0356	GNAI3,FOS,PAK1,ACTR3,MYL6,CDC42,NFKB1,CLIP1,GNG10	*
A	Fc Epsilon RI Signaling	2.29	0.0513	MAPK14,GRB2,IL13,PRKD3,TNF,IL4	*
A	fMLP Signaling in Neutrophils	2.29	0.0465	GNAI3,ACTR3,CDC42,NFKB1,PRKD3,GNG10	*
A	p38 MAPK Signaling	2.25	0.0513	TRAF6,MAPK14,IL1B,MEF2C,IRAK3,TNF	*
A	Noradrenaline and Adrenaline Degradation	2.25	0.0769	HSD17B10,ALDH2,ALDH9A1,MAOA	*
A	Ceramide Signaling	2.24	0.0568	FOS,BAD,CNKSR1,NFKB1,TNF	*
A	IL-15 Production	2.23	0.0968	IFNB1,NFKB1,IRF1	*
A	Histamine Degradation	2.23	0.103	ALDH2,HNMT,ALDH9A1	*
A	Germ Cell-Sertoli Cell Junction Signaling	2.2	0.0427	PAK1,MAPK14,TUBA1A,TUBA8,PPAP2B,CDC42,TNF	*
A	Pathogenesis of Multiple Sclerosis	2.2	0.222	CCR5,CCL5	*
A	Tryptophan Degradation X (Mammalian, via Tryptamine)	2.18	0.103	ALDH2,ALDH9A1,MAOA	*
A	CD28 Signaling in T Helper Cells	2.18	0.0455	FOS,PAK1,ACTR3,GRB2,CDC42,NFKB1	*
A	Corticotropin Releasing Hormone Signaling	2.18	0.0441	GNAI3,FOS,MAPK14,MEF2C,NOS2,PRKD3	*
A	Atherosclerosis Signaling	2.18	0.0441	IL8,ICAM1,CD40,IL1B,NFKB1,TNF	*
A	PTEN Signaling	2.18	0.0444	BAD,FOXO1,GRB2,CDKN1B,CDC42,NFKB1	*
A	Prostate Cancer Signaling	2.18	0.051	BAD,FOXO1,GRB2,CDKN1B,NFKB1	*
A	Cdc42 Signaling	2.14	0.0395	FOS,PAK1,ACTR3,MAPK14,MYL6,CDC42,CLIP1	*
A	Putrescine Degradation III	2.14	0.1	ALDH2,ALDH9A1,MAOA	*
A	Apoptosis Signaling	2.13	0.0526	BAD,NFKB1,BIRC3,TNF,BIRC2	*
A	p70S6K Signaling	2.11	0.0465	GNAI3,IL4R,BAD,GRB2,PRKD3,IL4	*
A	Isoleucine Degradation I	2.1	0.1	HSD17B10,ACAT2,AUH	*
A	PAK Signaling	2.09	0.0472	PAK1,MYL6,GRB2,CDC42,TNF	*
A	4-1BB Signaling in T Lymphocytes	2.06	0.0833	TNFRSF9,MAPK14,NFKB1	*
A	Induction of Apoptosis by HIV1	2.05	0.0615	NFKB1,BIRC3,TNF,BIRC2	*
A	L-glutamine Biosynthesis II (tRNA-dependent)	2.02	0.182	QRSL1,PET112	*
A	Chronic Myeloid Leukemia Signaling	2.02	0.0476	BAD,GRB2,CDK6,CDKN1B,NFKB1	*
A	IL-15 Signaling	2	0.0597	MAPK14,AXL,NFKB1,IL4	*
A	TWEAK Signaling	1.98	0.0789	NFKB1,BIRC3,BIRC2	*
A	Role of JAK1 and JAK3 in γc Cytokine Signaling	1.98	0.0597	SOCS3,IL4R,GRB2,IL4	*
A	IL-9 Signaling	1.95	0.075	SOCS3,NFKB1,TNF	*
A	Interferon Signaling	1.95	0.0833	IFNB1,IFNGR1,IRF1	*
A	Type II Diabetes Mellitus Signaling	1.94	0.0373	SOCS3,ACSL5,SLC27A1,NFKB1,PRKD3,TNF	*
A	Fcγ Receptor-mediated Phagocytosis in Macrophages and Monocytes	1.94	0.049	PAK1,ACTR3,CDC42,PRKD3,FCGR3A	*
A	ERK5 Signaling	1.93	0.0615	FOS,BAD,SGK1,MEF2C	*
A	IGF-1 Signaling	1.92	0.0476	SOCS3,FOS,BAD,FOXO1,GRB2	*
A	Insulin Receptor Signaling	1.91	0.0423	SOCS3,BAD,FOXO1,GRB2,SGK1,EIF2B5	*
A	Paxillin Signaling	1.91	0.045	PAK1,MAPK14,GRB2,CDC42,PTPN12	*
A	Salvage Pathways of Pyrimidine Ribonucleotides	1.89	0.049	PAK1,APOBEC3F,SGK1,CDK6,APOBEC3G	*
A	HGF Signaling	1.87	0.0476	FOS,PAK1,GRB2,CDC42,PRKD3	*
A	Endothelin-1 Signaling	1.87	0.0374	GNAI3,FOS,MAPK14,GRB2,CASP1,NOS2,PRKD3	*
A	Dopamine Degradation	1.85	0.0811	ALDH2,ALDH9A1,MAOA	*
A	Remodeling of Epithelial Adherens Junctions	1.84	0.0588	ACTR3,TUBA1A,TUBA8,CLIP1	*
A	Cardiac Hypertrophy Signaling	1.84	0.0328	GNAI3,MAPK14,MYL6,GRB2,IL6R,EIF2B5,MEF2C,GNG10	*
A	Epithelial Adherens Junction Signaling	1.79	0.0408	ACTR3,TUBA1A,TUBA8,MYL6,CDC42,CLIP1	*
A	Amyotrophic Lateral Sclerosis Signaling	1.77	0.0424	PAK1,CASP1,GRIK2,BIRC3,BIRC2	*
A	Renal Cell Carcinoma Signaling	1.76	0.0541	FOS,PAK1,GRB2,CDC42	*
A	Phospholipase C Signaling	1.75	0.0308	MYL6,GRB2,MEF2C,MARCKS,FCGR2B,NFKB1,PRKD3,GNG10	*
A	Thrombin Signaling	1.73	0.034	GNAI3,MAPK14,MYL6,GRB2,NFKB1,PRKD3,GNG10	*
A	Tight Junction Signaling	1.71	0.0373	EPB41,FOS,MYL6,CDC42,NFKB1,TNF
A	Role of Tissue Factor in Cancer	1.71	0.0435	IL8,PAK1,MAPK14,IL1B,CDC42
A	Ephrin B Signaling	1.7	0.0494	GNAI3,PAK1,CDC42,GNG10
A	Serotonin Degradation	1.7	0.0533	HSD17B10,ALDH2,ALDH9A1,MAOA
A	Ethanol Degradation II	1.67	0.0698	HSD17B10,ALDH2,ALDH9A1
A	Acute Myeloid Leukemia Signaling	1.66	0.0488	BAD,GRB2,CSF2RA,NFKB1
A	Fatty Acid α-oxidation	1.65	0.0952	ALDH2,ALDH9A1
A	Role of RIG1-like Receptors in Antiviral Innate Immunity	1.65	0.0612	TRAF6,IFNB1,NFKB1
A	MIF Regulation of Innate Immunity	1.65	0.06	FOS,NFKB1,NOS2
A	CXCR4 Signaling	1.64	0.0357	GNAI3,FOS,PAK1,MYL6,PRKD3,GNG10
A	Docosahexaenoic Acid (DHA) Signaling	1.62	0.0612	BAD,FOXO1,IL1B
A	CCR3 Signaling in Eosinophils	1.61	0.0394	GNAI3,PAK1,MAPK14,PRKD3,GNG10
A	Allograft Rejection Signaling	1.56	0.0421	CD40,IL10,TNF,IL4
A	TGF-β Signaling	1.56	0.0449	TRAF6,FOS,MAPK14,GRB2
A	Fatty Acid Activation	1.56	0.105	ACSL5,SLC27A1
A	Regulation of Actin-based Motility by Rho	1.54	0.0449	PAK1,ACTR3,MYL6,CDC42
A	Autoimmune Thyroid Disease Signaling	1.53	0.0492	CD40,IL10,IL4
A	PI3K/AKT Signaling	1.49	0.0347	BAD,FOXO1,GRB2,CDKN1B,NFKB1
A	Factors Promoting Cardiogenesis in Vertebrates	1.49	0.0426	MAPK14,LRP6,MEF2C,PRKD3
A	P2Y Purigenic Receptor Signaling Pathway	1.48	0.0362	GNAI3,FOS,NFKB1,PRKD3,GNG10
A	Hematopoiesis from Pluripotent Stem Cells	1.48	0.0476	IL8,IL10,IL4
A	Mitochondrial L-carnitine Shuttle Pathway	1.48	0.0909	ACSL5,SLC27A1
A	Ephrin Receptor Signaling	1.45	0.0299	GNAI3,PAK1,ACTR3,GRB2,CDC42,GNG10
A	Glutaryl-CoA Degradation	1.44	0.0833	HSD17B10,ACAT2
A	RhoGDI Signaling	1.43	0.0303	GNAI3,PAK1,ACTR3,MYL6,CDC42,GNG10
A	RAR Activation	1.42	0.0317	FOS,MAPK14,RDH11,SNW1,NFKB1,PRKD3
A	Lymphotoxin β Receptor Signaling	1.38	0.0492	TRAF6,NFKB1,BIRC2
A	Actin Nucleation by ARP-WASP Complex	1.38	0.0455	ACTR3,GRB2,CDC42
A	IL-22 Signaling	1.37	0.08	SOCS3,MAPK14
A	γ-linolenate Biosynthesis II (Animals)	1.37	0.0833	ACSL5,SLC27A1
A	Regulation of Cellular Mechanics by Calpain Protease	1.36	0.0417	GRB2,CDK6,CDKN1B
A	Role of NFAT in Cardiac Hypertrophy	1.35	0.029	GNAI3,MAPK14,GRB2,MEF2C,PRKD3,GNG10
A	VEGF Signaling	1.35	0.0388	BAD,FOXO1,GRB2,EIF2B5
A	Thrombopoietin Signaling	1.32	0.0476	FOS,GRB2,PRKD3
A	Relaxin Signaling	1.31	0.0314	GNAI3,FOS,NFKB1,NOS2,GNG10
A	EGF Signaling	1.3	0.0484	FOS,MAPK14,GRB2
B	Role of Cytokines in Mediating Communication between Immune Cells	6.05	0.0727	IL8,IFNB1,IL13,IL4	*
B	Communication between Innate and Adaptive Immune Cells	5.17	0.0367	IL8,IFNB1,CCR7,IL4	*
B	Airway Inflammation in Asthma	4.74	0.333	IL13,IL4	*
B	Remodeling of Epithelial Adherens Junctions	3.97	0.0441	ACTR3,MAPRE1,CLIP1	*
B	Prolactin Signaling	3.82	0.0375	SOCS3,FOS,IRF1	*
B	Crosstalk between Dendritic Cells and Natural Killer Cells	3.61	0.0316	IFNB1,CCR7,IL4	*
B	IGF-1 Signaling	3.48	0.0286	SOCS3,FOS,BAD	*
B	Glucocorticoid Receptor Signaling	3.35	0.0136	IL8,FOS,IL13,IL4	*
B	IL-6 Signaling	3.28	0.0242	IL8,SOCS3,FOS	*
B	IL-17A Signaling in Gastric Cells	3.27	0.08	IL8,FOS	*
B	IL-15 Production	3.21	0.0645	IFNB1,IRF1	*
B	IL-12 Signaling and Production in Macrophages	3.06	0.0192	FOS,IRF1,IL4	*
B	Hepatic Fibrosis / Hepatic Stellate Cell Activation	3.05	0.0205	IL8,CCR7,IL4	*
B	Interferon Signaling	3	0.0556	IFNB1,IRF1	*
B	Role of PKR in Interferon Induction and Antiviral Response	2.86	0.0435	IFNB1,IRF1	*
B	Cdc42 Signaling	2.86	0.0169	FOS,ACTR3,CLIP1	*
B	Role of Hypercytokinemia/hyperchemokinemia in the Pathogenesis of Influenza	2.78	0.0455	IL8,IFNB1	*
B	iNOS Signaling	2.72	0.0377	FOS,IRF1	*
B	Production of Nitric Oxide and Reactive Oxygen Species in Macrophages	2.69	0.0143	FOS,IRF1,IL4	*
B	Hematopoiesis from Pluripotent Stem Cells	2.65	0.0317	IL8,IL4	*
B	Role of JAK1 and JAK3 in γc Cytokine Signaling	2.49	0.0299	SOCS3,IL4	*
B	Role of Osteoblasts, Osteoclasts and Chondrocytes in Rheumatoid Arthritis	2.47	0.0126	FOS,BAD,IL4	*
B	ERK5 Signaling	2.46	0.0308	FOS,BAD	*
B	Signaling by Rho Family GTPases	2.42	0.0119	FOS,ACTR3,CLIP1	*
B	Angiopoietin Signaling	2.42	0.027	BAD,BIRC5	*
B	Retinoic acid Mediated Apoptosis Signaling	2.42	0.029	IFNB1,IRF1	*
B	JAK/Stat Signaling	2.42	0.0286	SOCS3,FOS	*
B	Erythropoietin Signaling	2.38	0.0256	SOCS3,FOS	*
B	T Helper Cell Differentiation	2.38	0.0278	IL13,IL4	*
B	IL-3 Signaling	2.37	0.027	FOS,BAD	*
B	Colorectal Cancer Metastasis Signaling	2.36	0.0116	FOS,BAD,BIRC5	*
B	IL-10 Signaling	2.36	0.0256	SOCS3,FOS	*
B	Growth Hormone Signaling	2.35	0.0263	SOCS3,FOS	*
B	Acute Myeloid Leukemia Signaling	2.3	0.0244	BAD,CSF2RA	*
B	Ceramide Signaling	2.24	0.0227	FOS,BAD	*
B	HMGB1 Signaling	2.14	0.0202	IL8,FOS	*
B	Role of Macrophages, Fibroblasts and Endothelial Cells in Rheumatoid Arthritis	2.08	0.00904	IL8,SOCS3,FOS	*
B	Type I Diabetes Mellitus Signaling	2.01	0.0167	SOCS3,IRF1	*
B	Pancreatic Adenocarcinoma Signaling	2.01	0.0167	BAD,BIRC5	*
B	Fc Epsilon RI Signaling	1.97	0.0171	IL13,IL4	*
B	Airway Pathology in Chronic Obstructive Pulmonary Disease	1.96	0.111	IL8	*
B	14-3-3-mediated Signaling	1.94	0.0165	FOS,BAD	*
B	CD28 Signaling in T Helper Cells	1.92	0.0152	FOS,ACTR3	*
B	p70S6K Signaling	1.9	0.0155	BAD,IL4	*
B	PI3K Signaling in B Lymphocytes	1.85	0.0143	FOS,IL4
B	Insulin Receptor Signaling	1.82	0.0141	SOCS3,BAD
B	Hematopoiesis from Multipotent Stem Cells	1.79	0.0833	IL4
B	Aryl Hydrocarbon Receptor Signaling	1.78	0.0124	FOS,NFIB
B	Epithelial Adherens Junction Signaling	1.76	0.0136	ACTR3,CLIP1
B	Role of IL-17A in Psoriasis	1.75	0.0769	IL8
B	Acute Phase Response Signaling	1.65	0.0112	SOCS3,FOS
B	Dendritic Cell Maturation	1.62	0.00966	IFNB1,CCR7
B	Differential Regulation of Cytokine Production in Macrophages and T Helper Cells by IL-17A and IL-17F	1.61	0.0556	IL13
B	RAR Activation	1.6	0.0106	FOS,SNW1
B	IL-8 Signaling	1.56	0.00976	IL8,FOS
B	ERK/MAPK Signaling	1.56	0.00971	FOS,BAD
B	Differential Regulation of Cytokine Production in Intestinal Epithelial Cells by IL-17A and IL-17F	1.51	0.0435	IL13
B	IL-22 Signaling	1.49	0.04	SOCS3
B	Role of JAK1, JAK2 and TYK2 in Interferon Signaling	1.49	0.037	IFNB1
B	Role of Lipids/Lipid Rafts in the Pathogenesis of Influenza	1.47	0.037	IFNB1
B	Role of JAK family kinases in IL-6-type Cytokine Signaling	1.47	0.037	SOCS3
B	TNFR2 Signaling	1.42	0.0303	FOS
B	IL-9 Signaling	1.34	0.025	SOCS3
B	Role of JAK2 in Hormone-like Cytokine Signaling	1.34	0.0278	SOCS3
B	IL-17A Signaling in Fibroblasts	1.33	0.025	FOS
