# Supplementary material for: The early phase transcriptome of bovine monocyte-derived macrophages infected with Staphylococcus aureus in vitro
Source: BMC Genomics. 2013 Dec 17;14:891. doi: 10.1186/1471-2164-14-891 (PMC3878444; doi:10.1186/1471-2164-14-891)
Supplement: Additional file 3: Table S3 — Biological functions identified by Ingenuity Pathway Analysis (IPA). A) The list of differentially regulated on microarray (n = 418) and Ensembl reannotated genes was used as an input for IPA; B) Subset of these genes (n = 28; List eQG from Lewandowska-Sabat et al., Anim Genet 2012, 43:793–799) was used as an input. [file 1471-2164-14-891-S3.xlsx]

## Sheet: Ark1
	Category	Functions Annotation	p-Value	Predicted Activation State	Activation z-score	Molecules	# Molecules
A	Cell Death and Survival	cell death of phagocytes	5,86E-17		0,469	ANXA1,BIRC2,BIRC3,BIRC5,CASP1,CCL5,CCR5,CCR7,CD40,CDKN1B,CFLAR,CX3CL1,IFNB1,IL10,IL13,IL1B,IL4,IL8,IRF1,MAPK14,NFKB1,NOS2,OSCAR,PIK3AP1,TNF,TNFAIP3,TNFRSF9	27
A	Cell Death and Survival	apoptosis of antigen presenting cells	7,37E-17		-0,296	BIRC2,BIRC3,BIRC5,CASP1,CCL5,CCR7,CD40,CDKN1B,CFLAR,CX3CL1,IFNB1,IL10,IL1B,IL4,IRF1,MAPK14,NFKB1,NOS2,OSCAR,PIK3AP1,TNF,TNFAIP3	22
A	Cell Death and Survival	apoptosis of leukocytes	9,19E-17		-0,551	ANXA1,BIRC2,BIRC3,BIRC5,CASP1,CCL5,CCR5,CCR7,CD40,CDC42,CDKN1B,CFLAR,CX3CL1,FCGR2B,FCGR3A,FOS,ICAM1,IER3,IFNB1,IFNGR1,IL10,IL13,IL1B,IL4,IL6R,IL8,IRAK3,IRF1,KLF13,MAPK14,MERTK,NFKB1,NOS2,OSCAR,PIK3AP1,TNF,TNFAIP3,TNFRSF9,TNFSF13B	39
A	Hematological System Development and Function	quantity of leukocytes	9,43E-17		0,276	AXL,BAD,BIRC2,BIRC3,BIRC5,CCL20,CCL5,CCR5,CCR7,CD40,CDC42,CDK6,CDKN1B,CFLAR,CX3CL1,CYP27B1,FCGR2B,FOS,FOXO1,FOXP1,ICAM1,IFNB1,IFNGR1,IL10,IL13,IL1B,IL4,IL4R,IL8,IRAK3,IRF1,KLF13,MAEA,MAF,MAN2A1,MAPK14,MERTK,NFKB1,NOS2,PIK3AP1,PIM3,PRDX1,PSMB10,PSMB9,RABGEF1,RGS1,SAMSN1,SELL,SLC20A1,SOCS3,TNF,TNFAIP3,TNFRSF9,TNFSF13B,TRAF6	55
A	Tissue Morphology	quantity of leukocytes	9,43E-17		0,276	AXL,BAD,BIRC2,BIRC3,BIRC5,CCL20,CCL5,CCR5,CCR7,CD40,CDC42,CDK6,CDKN1B,CFLAR,CX3CL1,CYP27B1,FCGR2B,FOS,FOXO1,FOXP1,ICAM1,IFNB1,IFNGR1,IL10,IL13,IL1B,IL4,IL4R,IL8,IRAK3,IRF1,KLF13,MAEA,MAF,MAN2A1,MAPK14,MERTK,NFKB1,NOS2,PIK3AP1,PIM3,PRDX1,PSMB10,PSMB9,RABGEF1,RGS1,SAMSN1,SELL,SLC20A1,SOCS3,TNF,TNFAIP3,TNFRSF9,TNFSF13B,TRAF6	55
A	Cell Death and Survival	apoptosis of blood cells	1,51E-16		-0,408	ANXA1,BIRC2,BIRC3,BIRC5,CASP1,CCL5,CCR5,CCR7,CD40,CDC42,CDKN1B,CFLAR,CSF2RA,CX3CL1,FCGR2B,FCGR3A,FOS,ICAM1,IER3,IFNB1,IFNGR1,IL10,IL13,IL1B,IL4,IL6R,IL8,IRAK3,IRF1,KLF13,MAPK14,MERTK,NFKB1,NOS2,OSCAR,PIK3AP1,TNF,TNFAIP3,TNFRSF9,TNFSF13B	40
A	Cell Death and Survival	cell death of antigen presenting cells	2,09E-16		0,287	BIRC2,BIRC3,BIRC5,CASP1,CCL5,CCR7,CD40,CDKN1B,CFLAR,CX3CL1,IFNB1,IL10,IL13,IL1B,IL4,IRF1,MAPK14,NFKB1,NOS2,OSCAR,PIK3AP1,TNF,TNFAIP3	23
A	Hematological System Development and Function	quantity of mononuclear leukocytes	2,41E-16		0,391	AXL,BAD,BIRC2,BIRC5,CCL5,CCR5,CCR7,CD40,CDC42,CDK6,CDKN1B,CFLAR,CX3CL1,CYP27B1,FCGR2B,FOS,FOXO1,FOXP1,ICAM1,IFNB1,IFNGR1,IL10,IL13,IL4,IL4R,IL8,IRF1,KLF13,MAF,MAN2A1,MAPK14,MERTK,NFKB1,NOS2,PIK3AP1,PIM3,PRDX1,PSMB10,PSMB9,RGS1,SAMSN1,SELL,SOCS3,TNF,TNFAIP3,TNFRSF9,TNFSF13B,TRAF6	48
A	Tissue Morphology	quantity of mononuclear leukocytes	2,41E-16		0,391	AXL,BAD,BIRC2,BIRC5,CCL5,CCR5,CCR7,CD40,CDC42,CDK6,CDKN1B,CFLAR,CX3CL1,CYP27B1,FCGR2B,FOS,FOXO1,FOXP1,ICAM1,IFNB1,IFNGR1,IL10,IL13,IL4,IL4R,IL8,IRF1,KLF13,MAF,MAN2A1,MAPK14,MERTK,NFKB1,NOS2,PIK3AP1,PIM3,PRDX1,PSMB10,PSMB9,RGS1,SAMSN1,SELL,SOCS3,TNF,TNFAIP3,TNFRSF9,TNFSF13B,TRAF6	48
A	Cell Death and Survival	apoptosis of phagocytes	3,09E-16		-0,243	ANXA1,BIRC2,BIRC3,BIRC5,CASP1,CCL5,CCR7,CD40,CDKN1B,CFLAR,CX3CL1,IFNB1,IL10,IL1B,IL4,IL8,IRF1,MAPK14,NFKB1,NOS2,OSCAR,PIK3AP1,TNF,TNFAIP3,TNFRSF9	25
A	Cellular Function and Maintenance	function of antigen presenting cells	5,21E-16			AXL,BIRC3,CASP1,CCR7,CD40,CLEC7A,FCGR2B,FOS,ICAM1,IFNB1,IL10,IL13,IL1B,IL4,IL4R,IRF1,MERTK,NFKB1,NOS2,RGS1,SAMSN1,SELL,SGMS2,SLAMF1,TNF,TNFSF13B,TRAF6	27
A	Hematological System Development and Function	quantity of lymphocytes	1,37E-15		0,357	AXL,BAD,BIRC2,BIRC5,CCL5,CCR5,CCR7,CD40,CDC42,CDK6,CDKN1B,CFLAR,CYP27B1,FCGR2B,FOS,FOXO1,FOXP1,ICAM1,IFNB1,IFNGR1,IL10,IL13,IL4,IL4R,IRF1,KLF13,MAF,MAN2A1,MAPK14,MERTK,NFKB1,NOS2,PIK3AP1,PIM3,PRDX1,PSMB10,PSMB9,RGS1,SAMSN1,SELL,SOCS3,TNF,TNFAIP3,TNFRSF9,TNFSF13B,TRAF6	46
A	Tissue Morphology	quantity of lymphocytes	1,37E-15		0,357	AXL,BAD,BIRC2,BIRC5,CCL5,CCR5,CCR7,CD40,CDC42,CDK6,CDKN1B,CFLAR,CYP27B1,FCGR2B,FOS,FOXO1,FOXP1,ICAM1,IFNB1,IFNGR1,IL10,IL13,IL4,IL4R,IRF1,KLF13,MAF,MAN2A1,MAPK14,MERTK,NFKB1,NOS2,PIK3AP1,PIM3,PRDX1,PSMB10,PSMB9,RGS1,SAMSN1,SELL,SOCS3,TNF,TNFAIP3,TNFRSF9,TNFSF13B,TRAF6	46
A	Cell Death and Survival	cell death of immune cells	1,73E-15		1,528	ANXA1,BAD,BIRC2,BIRC3,BIRC5,CASP1,CCL5,CCR5,CCR7,CD40,CDC42,CDKN1B,CFLAR,CSF2RA,CX3CL1,FCGR2B,FCGR3A,FOS,FOXO1,ICAM1,IER3,IFNB1,IFNGR1,IL10,IL13,IL1B,IL4,IL6R,IL8,IRAK3,IRF1,KLF13,MAPK14,MEF2C,MERTK,NFKB1,NOS2,OSCAR,PCNA,PIK3AP1,RABGEF1,TNF,TNFAIP3,TNFRSF9,TNFSF13B	45
A	Hematological System Development and Function	quantity of blood cells	1,76E-15		0,631	AXL,BAD,BIRC2,BIRC3,BIRC5,CCL20,CCL5,CCR5,CCR7,CD40,CDC42,CDK6,CDKN1B,CFLAR,CX3CL1,CYP27B1,EPB42,FCGR2B,FOS,FOXO1,FOXP1,ICAM1,IFNB1,IFNGR1,IL10,IL13,IL1B,IL4,IL4R,IL8,IRAK3,IRF1,KLF13,MAEA,MAF,MAN2A1,MAPK14,MERTK,NFKB1,NOS2,PIK3AP1,PIM3,PRDX1,PSMB10,PSMB9,RABGEF1,RGS1,SAMSN1,SELL,SLC11A2,SLC20A1,SOCS3,TNF,TNFAIP3,TNFRSF9,TNFSF13B,TRAF6	57
A	Tissue Morphology	quantity of blood cells	1,76E-15		0,631	AXL,BAD,BIRC2,BIRC3,BIRC5,CCL20,CCL5,CCR5,CCR7,CD40,CDC42,CDK6,CDKN1B,CFLAR,CX3CL1,CYP27B1,EPB42,FCGR2B,FOS,FOXO1,FOXP1,ICAM1,IFNB1,IFNGR1,IL10,IL13,IL1B,IL4,IL4R,IL8,IRAK3,IRF1,KLF13,MAEA,MAF,MAN2A1,MAPK14,MERTK,NFKB1,NOS2,PIK3AP1,PIM3,PRDX1,PSMB10,PSMB9,RABGEF1,RGS1,SAMSN1,SELL,SLC11A2,SLC20A1,SOCS3,TNF,TNFAIP3,TNFRSF9,TNFSF13B,TRAF6	57
A	Cellular Function and Maintenance	function of phagocytes	4,37E-15		0,569	ABCC1,AXL,BIRC3,CASP1,CCR7,CD40,CLEC7A,FCGR2B,FOS,ICAM1,IFNB1,IL10,IL13,IL1B,IL4,IL4R,IL8,IRF1,MERTK,NFKB1,NOS2,PAK1,RGS1,SAMSN1,SELL,SGMS2,SLAMF1,TNF,TRAF6	29
A	Cellular Function and Maintenance	function of leukocytes	5,80E-15		1,058	ABCC1,AXL,BAD,BIRC3,CASP1,CCR5,CCR7,CD40,CLEC7A,EMR1,FCGR2B,FOS,FOXP1,GNAI3,ICAM1,IFNB1,IFNGR1,IL10,IL13,IL1B,IL4,IL4R,IL8,IRF1,MERTK,NFKB1,NOS2,PAK1,PSMB10,RGS1,SAMSN1,SELL,SGMS2,SLAMF1,TLR8,TNF,TNFRSF9,TNFSF13B,TRAF6	39
A	Cellular Function and Maintenance	function of blood cells	1,46E-14		1,058	ABCC1,AXL,BAD,BIRC3,CASP1,CCR5,CCR7,CD40,CDC42,CLEC7A,EMR1,FCGR2B,FOS,FOXP1,GNAI3,ICAM1,IFNB1,IFNGR1,IL10,IL13,IL1B,IL4,IL4R,IL8,IRF1,MERTK,NFKB1,NOS2,PAK1,PSMB10,RGS1,SAMSN1,SELL,SGMS2,SLAMF1,TLR8,TNF,TNFRSF9,TNFSF13B,TRAF6	40
A	Cell Death and Survival	necrosis	3,55E-14		0,554	ABCC1,ALDH2,ANXA1,AXL,B4GALT5,BAD,BIRC2,BIRC3,BIRC5,CASP1,CCDC6,CCL5,CCR5,CCR7,CD40,CDC42,CDK6,CDKN1B,CFLAR,CSF2RA,CX3CL1,CXCL3,CYP3A4,EEF1A1,EGLN2,EIF2B5,FCGR2B,FCGR3A,FOS,FOXO1,GLO1,GLRX,GPC1,GRB2,GRIK2,HSD17B10,ICAM1,IER3,IFNB1,IFNGR1,IL10,IL13,IL1B,IL4,IL6R,IL8,IRAK3,IRF1,KLF13,LRP6,MAOA,MAPK14,MEF2C,MERTK,NFKB1,NOS2,NRG1,NUPR1,OSCAR,PAK1,PBX3,PCNA,PIK3AP1,PIM3,PPIF,PRDX1,PRKD3,PTGDS,RABGEF1,…	94
A	Hematological System Development and Function	quantity of T lymphocytes	6,39E-14		0,842	BAD,BIRC5,CCL5,CCR5,CCR7,CD40,CDC42,CDK6,CDKN1B,CFLAR,CYP27B1,FCGR2B,FOS,FOXO1,ICAM1,IFNB1,IFNGR1,IL10,IL13,IL4,IL4R,IRF1,KLF13,MAF,MAN2A1,MAPK14,MERTK,NFKB1,NOS2,PRDX1,PSMB10,PSMB9,SELL,SOCS3,TNF,TNFRSF9,TNFSF13B	37
A	Tissue Morphology	quantity of T lymphocytes	6,39E-14		0,842	BAD,BIRC5,CCL5,CCR5,CCR7,CD40,CDC42,CDK6,CDKN1B,CFLAR,CYP27B1,FCGR2B,FOS,FOXO1,ICAM1,IFNB1,IFNGR1,IL10,IL13,IL4,IL4R,IRF1,KLF13,MAF,MAN2A1,MAPK14,MERTK,NFKB1,NOS2,PRDX1,PSMB10,PSMB9,SELL,SOCS3,TNF,TNFRSF9,TNFSF13B	37
A	Hematological System Development and Function	function of macrophages	8,86E-14			AXL,BIRC3,CASP1,CLEC7A,FCGR2B,FOS,ICAM1,IFNB1,IL10,IL13,IL1B,IL4R,IRF1,MERTK,NFKB1,NOS2,SELL,SGMS2,SLAMF1,TNF,TRAF6	21
A	Cellular Function and Maintenance	function of macrophages	8,86E-14			AXL,BIRC3,CASP1,CLEC7A,FCGR2B,FOS,ICAM1,IFNB1,IL10,IL13,IL1B,IL4R,IRF1,MERTK,NFKB1,NOS2,SELL,SGMS2,SLAMF1,TNF,TRAF6	21
A	Cell Death and Survival	cell death	1,31E-13		0,736	ABCC1,ACSL5,ALCAM,ALDH2,ANXA1,ATP6AP1,AXL,B4GALT5,BAD,BIRC2,BIRC3,BIRC5,CASP1,CCDC6,CCL5,CCR5,CCR7,CD40,CDC42,CDK6,CDKN1B,CFLAR,CNKSR1,CSF2RA,CX3CL1,CXCL3,CYP3A4,EEF1A1,EGLN2,EIF2B5,ERC1,FCGR2B,FCGR3A,FOS,FOXO1,FOXP1,GLO1,GLRX,GNAI3,GPC1,GRB2,GRIK2,HSD17B10,ICAM1,IER3,IFNB1,IFNGR1,IL10,IL13,IL1B,IL4,IL4R,IL6R,IL8,IRAK3,IRF1,KLF11,KLF13,LRP6,MAF,MAN2A1,MAOA,MAPK14,MEF2C,MERTK,NFKB1,NOS2,NRG1,NUPR1…	110
A	Cell Death and Survival	cell death of myeloid cells	1,73E-13		0,202	ANXA1,BIRC2,BIRC3,BIRC5,CASP1,CCL5,CCR5,CD40,CFLAR,CX3CL1,IFNB1,IL10,IL13,IL1B,IL4,IL8,IRAK3,IRF1,MAPK14,NOS2,PIK3AP1,TNF,TNFRSF9	23
A	Hematological System Development and Function	infiltration of granulocytes	1,79E-13	Increased	2,675	ANXA1,CASP1,CCL5,CCR7,CFB,CXCL3,ICAM1,IFNGR1,IL10,IL13,IL1B,IL4,IL4R,IL6R,IL8,MAPK14,NOS2,SELL,SOCS3,TNF,TNFAIP3,TNFRSF9	22
A	Cellular Movement	infiltration of granulocytes	1,79E-13	Increased	2,675	ANXA1,CASP1,CCL5,CCR7,CFB,CXCL3,ICAM1,IFNGR1,IL10,IL13,IL1B,IL4,IL4R,IL6R,IL8,MAPK14,NOS2,SELL,SOCS3,TNF,TNFAIP3,TNFRSF9	22
A	Immune Cell Trafficking	infiltration of granulocytes	1,79E-13	Increased	2,675	ANXA1,CASP1,CCL5,CCR7,CFB,CXCL3,ICAM1,IFNGR1,IL10,IL13,IL1B,IL4,IL4R,IL6R,IL8,MAPK14,NOS2,SELL,SOCS3,TNF,TNFAIP3,TNFRSF9	22
A	Hematological System Development and Function	proliferation of immune cells	2,52E-13		1,534	ANXA1,AXL,BIRC5,CCL20,CCL5,CCR5,CCR7,CD40,CDK6,CDKN1B,CFLAR,CSF2RA,CXCL3,FCGR2B,FCGR3A,FOS,ICAM1,IFNB1,IFNGR1,IL10,IL13,IL1B,IL4,IL4R,IL6R,IL8,IRF1,MAPK14,MEF2C,MERTK,NFKB1,NOS2,NRG1,PIK3AP1,PIM3,PSMB10,RABGEF1,SAMSN1,SELL,SLAMF1,SOCS3,TNF,TNFAIP3,TNFRSF9,TNFSF13B,TRAF6	46
A	Cellular Development	proliferation of immune cells	2,52E-13		1,534	ANXA1,AXL,BIRC5,CCL20,CCL5,CCR5,CCR7,CD40,CDK6,CDKN1B,CFLAR,CSF2RA,CXCL3,FCGR2B,FCGR3A,FOS,ICAM1,IFNB1,IFNGR1,IL10,IL13,IL1B,IL4,IL4R,IL6R,IL8,IRF1,MAPK14,MEF2C,MERTK,NFKB1,NOS2,NRG1,PIK3AP1,PIM3,PSMB10,RABGEF1,SAMSN1,SELL,SLAMF1,SOCS3,TNF,TNFAIP3,TNFRSF9,TNFSF13B,TRAF6	46
A	Cellular Growth and Proliferation	proliferation of immune cells	2,52E-13		1,534	ANXA1,AXL,BIRC5,CCL20,CCL5,CCR5,CCR7,CD40,CDK6,CDKN1B,CFLAR,CSF2RA,CXCL3,FCGR2B,FCGR3A,FOS,ICAM1,IFNB1,IFNGR1,IL10,IL13,IL1B,IL4,IL4R,IL6R,IL8,IRF1,MAPK14,MEF2C,MERTK,NFKB1,NOS2,NRG1,PIK3AP1,PIM3,PSMB10,RABGEF1,SAMSN1,SELL,SLAMF1,SOCS3,TNF,TNFAIP3,TNFRSF9,TNFSF13B,TRAF6	46
A	Connective Tissue Disorders	Rheumatic Disease	3,69E-13		1,139	ANXA1,BAD,BIRC5,CASP1,CCL20,CCL5,CCR5,CD40,CDK6,CDKN1B,CFB,CXCL3,EGLN2,ENPP1,ERH,FCGR2B,FCGR3A,FOS,FOXO1,HNMT,ICAM1,IFNB1,IFNGR1,IL10,IL13,IL1B,IL4,IL4R,IL6R,IL8,IRF1,KLF13,MAOA,MAPK14,NFKB1,NOS2,PRDX1,PSMB9,PTGDS,RDBP,RGS1,SDC4,SOCS3,TLR8,TNF,TNFAIP3,TNFAIP6,TNFRSF9,TNFSF13B,TNRC6B,TRAF6,TUBA1A,TUBA8,ZMYND11	54
A	Inflammatory Disease	Rheumatic Disease	3,69E-13		1,139	ANXA1,BAD,BIRC5,CASP1,CCL20,CCL5,CCR5,CD40,CDK6,CDKN1B,CFB,CXCL3,EGLN2,ENPP1,ERH,FCGR2B,FCGR3A,FOS,FOXO1,HNMT,ICAM1,IFNB1,IFNGR1,IL10,IL13,IL1B,IL4,IL4R,IL6R,IL8,IRF1,KLF13,MAOA,MAPK14,NFKB1,NOS2,PRDX1,PSMB9,PTGDS,RDBP,RGS1,SDC4,SOCS3,TLR8,TNF,TNFAIP3,TNFAIP6,TNFRSF9,TNFSF13B,TNRC6B,TRAF6,TUBA1A,TUBA8,ZMYND11	54
A	Skeletal and Muscular Disorders	Rheumatic Disease	3,69E-13		1,139	ANXA1,BAD,BIRC5,CASP1,CCL20,CCL5,CCR5,CD40,CDK6,CDKN1B,CFB,CXCL3,EGLN2,ENPP1,ERH,FCGR2B,FCGR3A,FOS,FOXO1,HNMT,ICAM1,IFNB1,IFNGR1,IL10,IL13,IL1B,IL4,IL4R,IL6R,IL8,IRF1,KLF13,MAOA,MAPK14,NFKB1,NOS2,PRDX1,PSMB9,PTGDS,RDBP,RGS1,SDC4,SOCS3,TLR8,TNF,TNFAIP3,TNFAIP6,TNFRSF9,TNFSF13B,TNRC6B,TRAF6,TUBA1A,TUBA8,ZMYND11	54
A	Hematological System Development and Function	proliferation of T lymphocytes	5,27E-13		1,771	ANXA1,AXL,BIRC5,CCL5,CCR5,CCR7,CD40,CDK6,CDKN1B,CFLAR,CSF2RA,FCGR2B,FCGR3A,FOS,ICAM1,IFNB1,IFNGR1,IL10,IL13,IL1B,IL4,IL4R,IL6R,IRF1,MAPK14,MERTK,NFKB1,NOS2,PIM3,PSMB10,SAMSN1,SELL,SLAMF1,SOCS3,TNF,TNFAIP3,TNFRSF9,TNFSF13B,TRAF6	39
A	Cellular Development	proliferation of T lymphocytes	5,27E-13		1,771	ANXA1,AXL,BIRC5,CCL5,CCR5,CCR7,CD40,CDK6,CDKN1B,CFLAR,CSF2RA,FCGR2B,FCGR3A,FOS,ICAM1,IFNB1,IFNGR1,IL10,IL13,IL1B,IL4,IL4R,IL6R,IRF1,MAPK14,MERTK,NFKB1,NOS2,PIM3,PSMB10,SAMSN1,SELL,SLAMF1,SOCS3,TNF,TNFAIP3,TNFRSF9,TNFSF13B,TRAF6	39
A	Cellular Growth and Proliferation	proliferation of T lymphocytes	5,27E-13		1,771	ANXA1,AXL,BIRC5,CCL5,CCR5,CCR7,CD40,CDK6,CDKN1B,CFLAR,CSF2RA,FCGR2B,FCGR3A,FOS,ICAM1,IFNB1,IFNGR1,IL10,IL13,IL1B,IL4,IL4R,IL6R,IRF1,MAPK14,MERTK,NFKB1,NOS2,PIM3,PSMB10,SAMSN1,SELL,SLAMF1,SOCS3,TNF,TNFAIP3,TNFRSF9,TNFSF13B,TRAF6	39
A	Hematological System Development and Function	recruitment of mononuclear leukocytes	5,58E-13	Increased	2,923	CASP1,CCL20,CCL5,CCR7,CD40,CX3CL1,CXCL3,ICAM1,IL10,IL1B,IL4,IL6R,IL8,SELL,TNF,TNFRSF9	16
A	Cellular Movement	recruitment of mononuclear leukocytes	5,58E-13	Increased	2,923	CASP1,CCL20,CCL5,CCR7,CD40,CX3CL1,CXCL3,ICAM1,IL10,IL1B,IL4,IL6R,IL8,SELL,TNF,TNFRSF9	16
A	Immune Cell Trafficking	recruitment of mononuclear leukocytes	5,58E-13	Increased	2,923	CASP1,CCL20,CCL5,CCR7,CD40,CX3CL1,CXCL3,ICAM1,IL10,IL1B,IL4,IL6R,IL8,SELL,TNF,TNFRSF9	16
A	Cell-To-Cell Signaling and Interaction	recruitment of mononuclear leukocytes	5,58E-13	Increased	2,923	CASP1,CCL20,CCL5,CCR7,CD40,CX3CL1,CXCL3,ICAM1,IL10,IL1B,IL4,IL6R,IL8,SELL,TNF,TNFRSF9	16
A	Inflammatory Response	inflammatory response	1,08E-12	Increased	2,620	ABCC1,ANXA1,AXL,CASP1,CCL20,CCL5,CCR5,CCR7,CD40,CDC42,CLEC7A,CSF2RA,CX3CL1,CXCL3,FCGR2B,FOS,GNAI3,ICAM1,IER3,IFNB1,IL10,IL13,IL1B,IL4,IL4R,IL6R,IL8,IRAK3,MAF,MAPK14,NFKB1,NOS2,NUPR1,RABGEF1,RGS1,SDC4,SELL,SOCS3,TLR8,TNF,TNFAIP3,TNFAIP6	42
A	Cell Death and Survival	apoptosis	1,40E-12		-0,511	ABCC1,ACSL5,ALCAM,ALDH2,ANXA1,AXL,B4GALT5,BAD,BIRC2,BIRC3,BIRC5,CASP1,CCDC6,CCL5,CCR5,CCR7,CD40,CDC42,CDK6,CDKN1B,CFLAR,CNKSR1,CSF2RA,CX3CL1,EEF1A1,EGLN2,EIF2B5,ERC1,FCGR2B,FCGR3A,FOS,FOXO1,FOXP1,GLO1,GLRX,GRIK2,HSD17B10,ICAM1,IER3,IFNB1,IFNGR1,IL10,IL13,IL1B,IL4,IL4R,IL6R,IL8,IRAK3,IRF1,KLF13,LRP6,MAOA,MAPK14,MEF2C,MERTK,NFKB1,NOS2,NRG1,NUPR1,OSCAR,PAK1,PBX3,PCNA,PIK3AP1,PIM3,PPIF,PRDX1,PRKD3,PT…	93
A	Inflammatory Response	cell-mediated response	1,48E-12		1,781	AXL,CASP1,CCL5,CCR5,CCR7,CD40,CLEC7A,IFNB1,IFNGR1,IL10,IL13,IL1B,IL4,IL4R,IRF1,MERTK,SELL,TNF,TNFRSF9,TRAF6	20
A	Tissue Morphology	quantity of cells	1,60E-12		1,004	ANXA1,ARL4A,AXL,BAD,BIRC2,BIRC3,BIRC5,CCL20,CCL5,CCR5,CCR7,CD40,CDC42,CDK6,CDKN1B,CFLAR,CTSK,CX3CL1,CYP27B1,EPB42,FCGR2B,FOS,FOXO1,FOXP1,ICAM1,IFNB1,IFNGR1,IL10,IL13,IL1B,IL4,IL4R,IL6R,IL8,IRAK3,IRF1,KLF13,MAEA,MAF,MAN2A1,MAPK14,MEF2C,MERTK,NFKB1,NOS2,NRG1,OSCAR,PIK3AP1,PIM3,PRDX1,PSMB10,PSMB9,PTPN12,RABGEF1,RGS1,SAMSN1,SELL,SGK1,SLC11A2,SLC20A1,SOCS3,TNF,TNFAIP3,TNFRSF9,TNFSF13B,TRAF6,TTC19,TXNR…	70
A	Hematological System Development and Function	recruitment of T lymphocytes	1,66E-12	Increased	2,575	CCL20,CCL5,CCR7,CD40,CX3CL1,CXCL3,ICAM1,IL10,IL4,IL8,SELL,TNF,TNFRSF9	13
A	Cellular Movement	recruitment of T lymphocytes	1,66E-12	Increased	2,575	CCL20,CCL5,CCR7,CD40,CX3CL1,CXCL3,ICAM1,IL10,IL4,IL8,SELL,TNF,TNFRSF9	13
A	Immune Cell Trafficking	recruitment of T lymphocytes	1,66E-12	Increased	2,575	CCL20,CCL5,CCR7,CD40,CX3CL1,CXCL3,ICAM1,IL10,IL4,IL8,SELL,TNF,TNFRSF9	13
A	Cell-To-Cell Signaling and Interaction	recruitment of T lymphocytes	1,66E-12	Increased	2,575	CCL20,CCL5,CCR7,CD40,CX3CL1,CXCL3,ICAM1,IL10,IL4,IL8,SELL,TNF,TNFRSF9	13
A	Cell-mediated Immune Response	recruitment of T lymphocytes	1,66E-12	Increased	2,575	CCL20,CCL5,CCR7,CD40,CX3CL1,CXCL3,ICAM1,IL10,IL4,IL8,SELL,TNF,TNFRSF9	13
A	Hematological System Development and Function	T cell migration	1,71E-12	Increased	2,146	ABCC1,CCL20,CCL5,CCR5,CCR7,CD40,CDC42,CX3CL1,FOXO1,GNAI3,ICAM1,IFNGR1,IL10,IL13,IL1B,IL4,IL8,NOS2,RGS1,SELL,SOCS3,TNF,TNFRSF9	23
A	Cellular Movement	T cell migration	1,71E-12	Increased	2,146	ABCC1,CCL20,CCL5,CCR5,CCR7,CD40,CDC42,CX3CL1,FOXO1,GNAI3,ICAM1,IFNGR1,IL10,IL13,IL1B,IL4,IL8,NOS2,RGS1,SELL,SOCS3,TNF,TNFRSF9	23
A	Immune Cell Trafficking	T cell migration	1,71E-12	Increased	2,146	ABCC1,CCL20,CCL5,CCR5,CCR7,CD40,CDC42,CX3CL1,FOXO1,GNAI3,ICAM1,IFNGR1,IL10,IL13,IL1B,IL4,IL8,NOS2,RGS1,SELL,SOCS3,TNF,TNFRSF9	23
A	Cell-mediated Immune Response	T cell migration	1,71E-12	Increased	2,146	ABCC1,CCL20,CCL5,CCR5,CCR7,CD40,CDC42,CX3CL1,FOXO1,GNAI3,ICAM1,IFNGR1,IL10,IL13,IL1B,IL4,IL8,NOS2,RGS1,SELL,SOCS3,TNF,TNFRSF9	23
A	Cancer	Cancer	2,69E-12		-0,873	ABCC1,ACSL5,ACTR3,ALCAM,ALDH2,AMD1,ANXA1,APOBEC3G,ARL4C,AXL,BAD,BIRC2,BIRC3,BIRC5,BTG3,C17orf28,CASP1,CCDC6,CCL5,CCNDBP1,CCR5,CCR7,CD40,CDC42,CDK6,CDKN1B,CFB,CFLAR,CIRBP,CSF2RA,CTSK,CX3CL1,CXCL3,CYP27B1,CYP3A4,DOCK11,EEF1A1,EGLN2,EIF3K,EMR1,ENPP1,EPB42,FCGR3A,FOS,FOXN3,FOXO1,FOXP1,G3BP1,GLO1,GLRX,GPC1,GRB2,HNMT,HSD17B10,ICAM1,IER3,IFNB1,IFNGR1,IL10,IL13,IL1B,IL4,IL6R,IL8,IRF1,KDM6A,KLF11,LACTB,LR…	120
A	Cell Death and Survival	cell survival	2,78E-12	Increased	2,712	ABCC1,ACSL5,ALCAM,AXL,B4GALT5,BAD,BIRC5,CASP1,CCL5,CD40,CDC42,CDK6,CDKN1B,CFLAR,CSF2RA,CX3CL1,CXCL3,CYP3A4,DUSP12,FOS,FOXO1,GLRX,GPC1,GRB2,HSD17B10,ICAM1,IFNB1,IL10,IL13,IL1B,IL4,IL4R,IL6R,IL8,MAPK14,MED15,MEF2C,NFKB1,NOS2,NRG1,NUPR1,PAK1,PBX3,PCNA,RABGEF1,RSF1,SETMAR,SGK1,SLC11A2,SNW1,SOCS3,THOC1,TMEM158,TNF,TNFAIP3,TNFRSF9,TNFSF13B,UGCG,UNG	59
A	Cell Death and Survival	cell death of macrophages	2,95E-12		0,056	BIRC2,BIRC3,BIRC5,CASP1,CCL5,CD40,CFLAR,CX3CL1,IFNB1,IL13,IL1B,IL4,IRF1,MAPK14,NOS2,PIK3AP1,TNF	17
A	Connective Tissue Disorders	arthritis	3,14E-12		0,981	ANXA1,BAD,BIRC5,CASP1,CCL20,CCL5,CCR5,CD40,CDK6,CFB,CXCL3,EGLN2,ENPP1,ERH,FCGR2B,FCGR3A,FOS,FOXO1,HNMT,ICAM1,IFNB1,IFNGR1,IL10,IL13,IL1B,IL4,IL4R,IL6R,IL8,IRF1,KLF13,MAOA,MAPK14,NFKB1,PRDX1,PSMB9,PTGDS,RDBP,SDC4,SOCS3,TNF,TNFAIP3,TNFAIP6,TNFSF13B,TNRC6B,TRAF6,TUBA1A,TUBA8,ZMYND11	49
A	Inflammatory Disease	arthritis	3,14E-12		0,981	ANXA1,BAD,BIRC5,CASP1,CCL20,CCL5,CCR5,CD40,CDK6,CFB,CXCL3,EGLN2,ENPP1,ERH,FCGR2B,FCGR3A,FOS,FOXO1,HNMT,ICAM1,IFNB1,IFNGR1,IL10,IL13,IL1B,IL4,IL4R,IL6R,IL8,IRF1,KLF13,MAOA,MAPK14,NFKB1,PRDX1,PSMB9,PTGDS,RDBP,SDC4,SOCS3,TNF,TNFAIP3,TNFAIP6,TNFSF13B,TNRC6B,TRAF6,TUBA1A,TUBA8,ZMYND11	49
A	Skeletal and Muscular Disorders	arthritis	3,14E-12		0,981	ANXA1,BAD,BIRC5,CASP1,CCL20,CCL5,CCR5,CD40,CDK6,CFB,CXCL3,EGLN2,ENPP1,ERH,FCGR2B,FCGR3A,FOS,FOXO1,HNMT,ICAM1,IFNB1,IFNGR1,IL10,IL13,IL1B,IL4,IL4R,IL6R,IL8,IRF1,KLF13,MAOA,MAPK14,NFKB1,PRDX1,PSMB9,PTGDS,RDBP,SDC4,SOCS3,TNF,TNFAIP3,TNFAIP6,TNFSF13B,TNRC6B,TRAF6,TUBA1A,TUBA8,ZMYND11	49
A	Cell Death and Survival	cell viability	3,40E-12	Increased	2,652	ABCC1,ACSL5,AXL,B4GALT5,BAD,BIRC5,CASP1,CCL5,CD40,CDC42,CDK6,CDKN1B,CFLAR,CSF2RA,CX3CL1,CXCL3,CYP3A4,DUSP12,FOS,FOXO1,GPC1,GRB2,HSD17B10,ICAM1,IFNB1,IL10,IL13,IL1B,IL4,IL6R,IL8,MAPK14,MED15,MEF2C,NFKB1,NOS2,NRG1,NUPR1,PAK1,PBX3,PCNA,RABGEF1,RSF1,SETMAR,SGK1,SLC11A2,SNW1,SOCS3,THOC1,TMEM158,TNF,TNFAIP3,TNFRSF9,TNFSF13B,UGCG,UNG	56
A	Hematological System Development and Function	recruitment of lymphocytes	3,98E-12	Increased	3,110	CCL20,CCL5,CCR7,CD40,CX3CL1,CXCL3,ICAM1,IL10,IL1B,IL4,IL8,SELL,TNF,TNFRSF9	14
A	Cellular Movement	recruitment of lymphocytes	3,98E-12	Increased	3,110	CCL20,CCL5,CCR7,CD40,CX3CL1,CXCL3,ICAM1,IL10,IL1B,IL4,IL8,SELL,TNF,TNFRSF9	14
A	Immune Cell Trafficking	recruitment of lymphocytes	3,98E-12	Increased	3,110	CCL20,CCL5,CCR7,CD40,CX3CL1,CXCL3,ICAM1,IL10,IL1B,IL4,IL8,SELL,TNF,TNFRSF9	14
A	Cell-To-Cell Signaling and Interaction	recruitment of lymphocytes	3,98E-12	Increased	3,110	CCL20,CCL5,CCR7,CD40,CX3CL1,CXCL3,ICAM1,IL10,IL1B,IL4,IL8,SELL,TNF,TNFRSF9	14
A	Cell Death and Survival	cell death of epithelial cells	4,27E-12		-0,402	ABCC1,BAD,BIRC2,BIRC3,BIRC5,CASP1,CD40,CDC42,CDK6,CDKN1B,CFLAR,EIF2B5,FOS,FOXO1,ICAM1,IER3,IFNB1,IL10,IL13,IL1B,IL8,IRAK3,IRF1,MAOA,MAPK14,NFKB1,NOS2,PAK1,SGK1,TNF,ZMYND11	31
A	Cell Death and Survival	apoptosis of myeloid cells	5,67E-12		-0,504	ANXA1,BIRC2,BIRC3,BIRC5,CASP1,CCL5,CFLAR,CX3CL1,IFNB1,IL10,IL1B,IL4,IL8,IRAK3,IRF1,MAPK14,NOS2,PIK3AP1,TNF,TNFRSF9	20
A	Cell Death and Survival	cell death of dendritic cells	5,96E-12		0,835	CASP1,CCR7,CD40,CDKN1B,CFLAR,IFNB1,IL10,IL1B,IL4,NFKB1,OSCAR,TNF,TNFAIP3	13
A	Cancer	lymphomagenesis	6,69E-12	Decreased	-2,359	BAD,BIRC3,BIRC5,CCR7,CD40,CDKN1B,CFLAR,FCGR3A,FOXO1,GRB2,ICAM1,IER3,IFNGR1,IL10,IL8,IRF1,NOS2,PCNA,PRDX1,PSMB9,RINT1,SELL,SGK1,TNF,TNFAIP3,TNFRSF9,TUBA1A,TUBA8,UBE3A,UNG	30
A	Hematological Disease	lymphomagenesis	6,69E-12	Decreased	-2,359	BAD,BIRC3,BIRC5,CCR7,CD40,CDKN1B,CFLAR,FCGR3A,FOXO1,GRB2,ICAM1,IER3,IFNGR1,IL10,IL8,IRF1,NOS2,PCNA,PRDX1,PSMB9,RINT1,SELL,SGK1,TNF,TNFAIP3,TNFRSF9,TUBA1A,TUBA8,UBE3A,UNG	30
A	Immunological Disease	systemic autoimmune syndrome	7,68E-12		-0,343	ALDH2,ANXA1,BIRC5,CASP1,CCL20,CCL5,CCR5,CCR7,CD40,CDK6,CDKN1B,CFB,CXCL3,ERH,FCGR2B,FCGR3A,FOS,FOXO1,HNMT,ICAM1,IFNB1,IFNGR1,IL10,IL13,IL1B,IL4,IL4R,IL6R,IL8,KLF13,MERTK,NFKB1,PRDX1,PSMB9,RDBP,SDC4,SELL,SOCS3,TLR8,TNF,TNFAIP3,TNFAIP6,TNFRSF9,TNFSF13B,TNRC6B,TRAF6,ZMYND11	47
A	Cancer	hematological neoplasia	9,47E-12		-1,290	ABCC1,AXL,BAD,BIRC3,BIRC5,CASP1,CCNDBP1,CCR7,CD40,CDKN1B,CFLAR,CSF2RA,CYP3A4,FCGR3A,FOXO1,FOXP1,G3BP1,GRB2,ICAM1,IER3,IFNGR1,IL10,IL13,IL1B,IL8,IRF1,KDM6A,NOS2,PBX3,PCNA,PRDX1,PSMB10,PSMB9,RINT1,SELL,SGK1,TLR8,TNF,TNFAIP3,TNFRSF9,TUBA1A,TUBA8,UBE3A,UNG	44
A	Hematological Disease	hematological neoplasia	9,47E-12		-1,290	ABCC1,AXL,BAD,BIRC3,BIRC5,CASP1,CCNDBP1,CCR7,CD40,CDKN1B,CFLAR,CSF2RA,CYP3A4,FCGR3A,FOXO1,FOXP1,G3BP1,GRB2,ICAM1,IER3,IFNGR1,IL10,IL13,IL1B,IL8,IRF1,KDM6A,NOS2,PBX3,PCNA,PRDX1,PSMB10,PSMB9,RINT1,SELL,SGK1,TLR8,TNF,TNFAIP3,TNFRSF9,TUBA1A,TUBA8,UBE3A,UNG	44
A	Hematological System Development and Function	function of myeloid cells	9,52E-12			AXL,BIRC3,CASP1,CLEC7A,FCGR2B,FOS,ICAM1,IFNB1,IL10,IL13,IL1B,IL4R,IL8,IRF1,MERTK,NFKB1,NOS2,SELL,SGMS2,SLAMF1,TNF,TRAF6	22
A	Cellular Function and Maintenance	function of myeloid cells	9,52E-12			AXL,BIRC3,CASP1,CLEC7A,FCGR2B,FOS,ICAM1,IFNB1,IL10,IL13,IL1B,IL4R,IL8,IRF1,MERTK,NFKB1,NOS2,SELL,SGMS2,SLAMF1,TNF,TRAF6	22
A	Hematological System Development and Function	proliferation of lymphocytes	1,32E-11		1,852	ANXA1,AXL,BIRC5,CCL5,CCR5,CCR7,CD40,CDK6,CDKN1B,CFLAR,CSF2RA,FCGR2B,FCGR3A,FOS,ICAM1,IFNB1,IFNGR1,IL10,IL13,IL1B,IL4,IL4R,IL6R,IRF1,MAPK14,MEF2C,MERTK,NFKB1,NOS2,PIK3AP1,PIM3,PSMB10,SAMSN1,SELL,SLAMF1,SOCS3,TNF,TNFAIP3,TNFRSF9,TNFSF13B,TRAF6	41
A	Cellular Development	proliferation of lymphocytes	1,32E-11		1,852	ANXA1,AXL,BIRC5,CCL5,CCR5,CCR7,CD40,CDK6,CDKN1B,CFLAR,CSF2RA,FCGR2B,FCGR3A,FOS,ICAM1,IFNB1,IFNGR1,IL10,IL13,IL1B,IL4,IL4R,IL6R,IRF1,MAPK14,MEF2C,MERTK,NFKB1,NOS2,PIK3AP1,PIM3,PSMB10,SAMSN1,SELL,SLAMF1,SOCS3,TNF,TNFAIP3,TNFRSF9,TNFSF13B,TRAF6	41
A	Cellular Growth and Proliferation	proliferation of lymphocytes	1,32E-11		1,852	ANXA1,AXL,BIRC5,CCL5,CCR5,CCR7,CD40,CDK6,CDKN1B,CFLAR,CSF2RA,FCGR2B,FCGR3A,FOS,ICAM1,IFNB1,IFNGR1,IL10,IL13,IL1B,IL4,IL4R,IL6R,IRF1,MAPK14,MEF2C,MERTK,NFKB1,NOS2,PIK3AP1,PIM3,PSMB10,SAMSN1,SELL,SLAMF1,SOCS3,TNF,TNFAIP3,TNFRSF9,TNFSF13B,TRAF6	41
A	Cellular Growth and Proliferation	proliferation of cells	1,54E-11	Increased	2,228	ABCC1,ACSL5,ALCAM,AMD1,ANXA1,APPL2,AXL,BAD,BIRC2,BIRC3,BIRC5,BTG3,CASP1,CCDC6,CCL20,CCL5,CCNDBP1,CCR5,CCR7,CD164,CD40,CDC42,CDK6,CDKN1B,CFB,CFLAR,CIRBP,CLEC7A,CLIP1,CNKSR1,CRLF3,CSF2RA,CTC1,CX3CL1,CXCL3,CYP27B1,DOCK4,EEF1A1,EGLN2,ENPP1,ERBB2IP,FCGR2B,FCGR3A,FOS,FOXO1,FOXP1,GFM1,GLRX,GPC1,GRB2,ICAM1,IER3,IFNB1,IFNGR1,IL10,IL13,IL1B,IL4,IL4R,IL6R,IL8,IRF1,KDM6A,KLF11,KLF13,LRP6,MAPK14,MEF2C,MERTK,N…	109
A	Hematological System Development and Function	migration of mononuclear leukocytes	1,55E-11	Increased	2,539	ABCC1,CCL20,CCL5,CCR5,CCR7,CD40,CDC42,CX3CL1,CXCL3,FOXO1,GNAI3,ICAM1,IFNB1,IFNGR1,IL10,IL13,IL1B,IL4,IL8,MAPK14,NOS2,RGS1,SELL,SOCS3,TNF,TNFRSF9,TNFSF13B	27
A	Cellular Movement	migration of mononuclear leukocytes	1,55E-11	Increased	2,539	ABCC1,CCL20,CCL5,CCR5,CCR7,CD40,CDC42,CX3CL1,CXCL3,FOXO1,GNAI3,ICAM1,IFNB1,IFNGR1,IL10,IL13,IL1B,IL4,IL8,MAPK14,NOS2,RGS1,SELL,SOCS3,TNF,TNFRSF9,TNFSF13B	27
A	Immune Cell Trafficking	migration of mononuclear leukocytes	1,55E-11	Increased	2,539	ABCC1,CCL20,CCL5,CCR5,CCR7,CD40,CDC42,CX3CL1,CXCL3,FOXO1,GNAI3,ICAM1,IFNB1,IFNGR1,IL10,IL13,IL1B,IL4,IL8,MAPK14,NOS2,RGS1,SELL,SOCS3,TNF,TNFRSF9,TNFSF13B	27
A	Infectious Disease	Viral Infection	2,40E-11		1,053	APOBEC3F,APOBEC3G,ARL4C,ATP6AP1,AXL,BIRC3,C17orf28,CCL20,CCL5,CCR5,CCR7,CD164,CD40,CDC42,CDKN1B,CHORDC1,CLDND1,CSF2RA,CX3CL1,CXCL3,CYP3A4,DCP2,DUSP12,EEF1A1,EIF2B5,ERC1,ETF1,FCGR2B,FCGR3A,G3BP1,GPD2,GRB2,ICAM1,IER3,IFNB1,IFNGR1,IL10,IL13,IL1B,IL4,IL8,IRAK3,IRF1,LRRC8D,MAPK14,MED15,MERTK,NFKB1,NOS2,NRG1,PAK1,PRDX1,PSMB9,REPIN1,SAMSN1,SFTPB,SGK1,SLAMF1,SNW1,SOCS3,TLR8,TNF,TNFRSF9,TRAF6,TUBA1A,TUBA8…	67
A	Cell Death and Survival	apoptosis of dendritic cells	2,71E-11		0,337	CCR7,CD40,CDKN1B,CFLAR,IFNB1,IL10,IL1B,IL4,NFKB1,OSCAR,TNF,TNFAIP3	12
A	Cell-To-Cell Signaling and Interaction	response of mononuclear leukocytes	3,05E-11		-0,647	AXL,CASP1,CCR5,CCR7,CD40,CLEC7A,FCGR2B,ICAM1,IFNB1,IFNGR1,IL10,IL13,IL4,MAF,MAPK14,MERTK,PSMB10,SOCS3,TNF,TNFRSF9,TRAF6	21
A	Organismal Injury and Abnormalities	Lesion Formation	3,16E-11		0,730	ANXA1,AXL,CASP1,CCR5,CD40,CDC42,CDKN1B,CX3CL1,FCGR2B,FOS,FOXO1,ICAM1,IFNGR1,IL10,IL1B,IL4,IRF1,MAOA,MEF2C,MERTK,NFKB1,NOS2,PPIF,PTGDS,SOCS3,TNF,TNFAIP3,UNG	28
A	Hematological System Development and Function	migration of phagocytes	3,18E-11	Increased	2,125	ABCC1,ANXA1,CCL20,CCL5,CCR5,CCR7,CD40,CDC42,CX3CL1,CXCL3,ICAM1,IFNB1,IL10,IL1B,IL4,IL8,MAPK14,NOS2,PTGDS,SELL,SOCS3,TNF,TNFRSF9	23
A	Cellular Movement	migration of phagocytes	3,18E-11	Increased	2,125	ABCC1,ANXA1,CCL20,CCL5,CCR5,CCR7,CD40,CDC42,CX3CL1,CXCL3,ICAM1,IFNB1,IL10,IL1B,IL4,IL8,MAPK14,NOS2,PTGDS,SELL,SOCS3,TNF,TNFRSF9	23
A	Immune Cell Trafficking	migration of phagocytes	3,18E-11	Increased	2,125	ABCC1,ANXA1,CCL20,CCL5,CCR5,CCR7,CD40,CDC42,CX3CL1,CXCL3,ICAM1,IFNB1,IL10,IL1B,IL4,IL8,MAPK14,NOS2,PTGDS,SELL,SOCS3,TNF,TNFRSF9	23
A	Inflammatory Response	migration of phagocytes	3,18E-11	Increased	2,125	ABCC1,ANXA1,CCL20,CCL5,CCR5,CCR7,CD40,CDC42,CX3CL1,CXCL3,ICAM1,IFNB1,IL10,IL1B,IL4,IL8,MAPK14,NOS2,PTGDS,SELL,SOCS3,TNF,TNFRSF9	23
A	Cell Death and Survival	cell death of tumor cell lines	3,31E-11		-0,602	ABCC1,BAD,BIRC2,BIRC3,BIRC5,CASP1,CCDC6,CCR5,CD40,CDC42,CDK6,CDKN1B,CFLAR,CSF2RA,CYP3A4,EIF2B5,FCGR2B,FOS,FOXO1,GLO1,GLRX,GPC1,IER3,IFNB1,IL10,IL13,IL1B,IL4,IL8,IRF1,LRP6,MAOA,MAPK14,MEF2C,NFKB1,NOS2,NRG1,NUPR1,PAK1,PBX3,PCNA,PRDX1,PRKD3,RASSF3,RINT1,SGK1,SGMS2,SLC11A2,SNW1,SOCS3,THOC1,TNF,TNFAIP3,TNFSF13B,TRAF6,TUBA1A,TXNRD1,UBE3A,UGCG,ZFYVE16	60
A	Hematological System Development and Function	cell movement of T lymphocytes	3,50E-11	Increased	2,507	CCL20,CCL5,CCR5,CCR7,CD40,CDC42,CX3CL1,FOXO1,ICAM1,IFNGR1,IL10,IL13,IL1B,IL4,IL8,RGS1,SELL,SOCS3,TNF,TNFRSF9	20
A	Cellular Movement	cell movement of T lymphocytes	3,50E-11	Increased	2,507	CCL20,CCL5,CCR5,CCR7,CD40,CDC42,CX3CL1,FOXO1,ICAM1,IFNGR1,IL10,IL13,IL1B,IL4,IL8,RGS1,SELL,SOCS3,TNF,TNFRSF9	20
A	Immune Cell Trafficking	cell movement of T lymphocytes	3,50E-11	Increased	2,507	CCL20,CCL5,CCR5,CCR7,CD40,CDC42,CX3CL1,FOXO1,ICAM1,IFNGR1,IL10,IL13,IL1B,IL4,IL8,RGS1,SELL,SOCS3,TNF,TNFRSF9	20
A	Cell-mediated Immune Response	cell movement of T lymphocytes	3,50E-11	Increased	2,507	CCL20,CCL5,CCR5,CCR7,CD40,CDC42,CX3CL1,FOXO1,ICAM1,IFNGR1,IL10,IL13,IL1B,IL4,IL8,RGS1,SELL,SOCS3,TNF,TNFRSF9	20
A	Hematological System Development and Function	function of lymphocytes	3,82E-11		0,947	BAD,BIRC3,CCR5,CCR7,EMR1,FOXP1,GNAI3,ICAM1,IFNGR1,IL10,IL13,IL1B,IL4,IL4R,IRF1,NFKB1,NOS2,PSMB10,RGS1,SAMSN1,SELL,SLAMF1,TLR8,TNF,TNFRSF9,TNFSF13B	26
A	Cellular Function and Maintenance	function of lymphocytes	3,82E-11		0,947	BAD,BIRC3,CCR5,CCR7,EMR1,FOXP1,GNAI3,ICAM1,IFNGR1,IL10,IL13,IL1B,IL4,IL4R,IRF1,NFKB1,NOS2,PSMB10,RGS1,SAMSN1,SELL,SLAMF1,TLR8,TNF,TNFRSF9,TNFSF13B	26
A	Hematological System Development and Function	Lymphocyte migration	5,97E-11	Increased	2,710	ABCC1,CCL20,CCL5,CCR5,CCR7,CD40,CDC42,CX3CL1,CXCL3,FOXO1,GNAI3,ICAM1,IFNGR1,IL10,IL13,IL1B,IL4,IL8,NOS2,RGS1,SELL,SOCS3,TNF,TNFRSF9,TNFSF13B	25
A	Cellular Movement	Lymphocyte migration	5,97E-11	Increased	2,710	ABCC1,CCL20,CCL5,CCR5,CCR7,CD40,CDC42,CX3CL1,CXCL3,FOXO1,GNAI3,ICAM1,IFNGR1,IL10,IL13,IL1B,IL4,IL8,NOS2,RGS1,SELL,SOCS3,TNF,TNFRSF9,TNFSF13B	25
A	Immune Cell Trafficking	Lymphocyte migration	5,97E-11	Increased	2,710	ABCC1,CCL20,CCL5,CCR5,CCR7,CD40,CDC42,CX3CL1,CXCL3,FOXO1,GNAI3,ICAM1,IFNGR1,IL10,IL13,IL1B,IL4,IL8,NOS2,RGS1,SELL,SOCS3,TNF,TNFRSF9,TNFSF13B	25
A	Cardiovascular Disease	vascular disease	5,97E-11	Increased	2,233	ACAT2,ANKRD29,AXL,BIRC3,BIRC5,CASP1,CCL5,CCR5,CD40,CFB,CX3CL1,CXCL3,DOCK4,DVL3,ENPP1,FCGR2B,FOS,FOXO1,FOXP1,GRIK2,ICAM1,IFNGR1,IL10,IL1B,IL4,IL8,LRP6,MERTK,NFKB1,NOS2,PBX3,PCNA,SELL,SOCS3,TNF,TNFAIP3,TNFRSF9,TRAF6,UNG	39
A	Hematological System Development and Function	homing of leukocytes	6,66E-11	Increased	2,782	ANXA1,CASP1,CCL20,CCL5,CCR5,CCR7,CD40,CDC42,CSF2RA,CX3CL1,CXCL3,FOXO1,GNAI3,ICAM1,IFNB1,IL10,IL13,IL1B,IL4,IL4R,IL6R,IL8,MAPK14,RGS1,SELL,SOCS3,TNF	27
A	Cellular Movement	homing of leukocytes	6,66E-11	Increased	2,782	ANXA1,CASP1,CCL20,CCL5,CCR5,CCR7,CD40,CDC42,CSF2RA,CX3CL1,CXCL3,FOXO1,GNAI3,ICAM1,IFNB1,IL10,IL13,IL1B,IL4,IL4R,IL6R,IL8,MAPK14,RGS1,SELL,SOCS3,TNF	27
A	Immune Cell Trafficking	homing of leukocytes	6,66E-11	Increased	2,782	ANXA1,CASP1,CCL20,CCL5,CCR5,CCR7,CD40,CDC42,CSF2RA,CX3CL1,CXCL3,FOXO1,GNAI3,ICAM1,IFNB1,IL10,IL13,IL1B,IL4,IL4R,IL6R,IL8,MAPK14,RGS1,SELL,SOCS3,TNF	27
A	Hematological System Development and Function	homing of mononuclear leukocytes	7,74E-11	Increased	2,482	ANXA1,CCL20,CCL5,CCR5,CCR7,CD40,CDC42,CX3CL1,CXCL3,FOXO1,IFNB1,IL10,IL13,IL1B,IL4,IL8,RGS1,SELL,SOCS3,TNF	20
A	Cellular Movement	homing of mononuclear leukocytes	7,74E-11	Increased	2,482	ANXA1,CCL20,CCL5,CCR5,CCR7,CD40,CDC42,CX3CL1,CXCL3,FOXO1,IFNB1,IL10,IL13,IL1B,IL4,IL8,RGS1,SELL,SOCS3,TNF	20
A	Immune Cell Trafficking	homing of mononuclear leukocytes	7,74E-11	Increased	2,482	ANXA1,CCL20,CCL5,CCR5,CCR7,CD40,CDC42,CX3CL1,CXCL3,FOXO1,IFNB1,IL10,IL13,IL1B,IL4,IL8,RGS1,SELL,SOCS3,TNF	20
A	Cancer	lymphatic node tumor	8,14E-11			BAD,BIRC3,BIRC5,CCR7,CD40,CDKN1B,CFLAR,FOXO1,ICAM1,IER3,IFNGR1,IL10,IL8,PCNA,PRDX1,SELL,SGK1,TNF,TNFAIP3,TNFRSF9,TUBA1A,TUBA8,UBE3A,UNG	24
A	Hematological System Development and Function	chemotaxis of leukocytes	9,69E-11	Increased	2,586	ANXA1,CASP1,CCL20,CCL5,CCR5,CCR7,CD40,CDC42,CSF2RA,CX3CL1,CXCL3,GNAI3,ICAM1,IFNB1,IL10,IL13,IL1B,IL4,IL4R,IL6R,IL8,MAPK14,RGS1,SELL,SOCS3,TNF	26
A	Cellular Movement	chemotaxis of leukocytes	9,69E-11	Increased	2,586	ANXA1,CASP1,CCL20,CCL5,CCR5,CCR7,CD40,CDC42,CSF2RA,CX3CL1,CXCL3,GNAI3,ICAM1,IFNB1,IL10,IL13,IL1B,IL4,IL4R,IL6R,IL8,MAPK14,RGS1,SELL,SOCS3,TNF	26
A	Immune Cell Trafficking	chemotaxis of leukocytes	9,69E-11	Increased	2,586	ANXA1,CASP1,CCL20,CCL5,CCR5,CCR7,CD40,CDC42,CSF2RA,CX3CL1,CXCL3,GNAI3,ICAM1,IFNB1,IL10,IL13,IL1B,IL4,IL4R,IL6R,IL8,MAPK14,RGS1,SELL,SOCS3,TNF	26
A	Inflammatory Response	chemotaxis of leukocytes	9,69E-11	Increased	2,586	ANXA1,CASP1,CCL20,CCL5,CCR5,CCR7,CD40,CDC42,CSF2RA,CX3CL1,CXCL3,GNAI3,ICAM1,IFNB1,IL10,IL13,IL1B,IL4,IL4R,IL6R,IL8,MAPK14,RGS1,SELL,SOCS3,TNF	26
A	Hematological System Development and Function	activation of blood cells	9,98E-11	Increased	2,858	ANXA1,AXL,CASP1,CCL5,CCR5,CCR7,CD40,CLEC7A,CX3CL1,CXCL3,FCGR2B,FCGR3A,FOS,FOXO1,GRIK2,ICAM1,IFNB1,IL10,IL13,IL1B,IL4,IL4R,IL6R,IL8,IRF1,MAF,MAPK14,MERTK,NFKB1,NOS2,NRG1,PSMB9,RABGEF1,SAMSN1,SELL,SLAMF1,TLR8,TNF,TNFRSF9,TNFSF13B	40
A	Cell-To-Cell Signaling and Interaction	activation of blood cells	9,98E-11	Increased	2,858	ANXA1,AXL,CASP1,CCL5,CCR5,CCR7,CD40,CLEC7A,CX3CL1,CXCL3,FCGR2B,FCGR3A,FOS,FOXO1,GRIK2,ICAM1,IFNB1,IL10,IL13,IL1B,IL4,IL4R,IL6R,IL8,IRF1,MAF,MAPK14,MERTK,NFKB1,NOS2,NRG1,PSMB9,RABGEF1,SAMSN1,SELL,SLAMF1,TLR8,TNF,TNFRSF9,TNFSF13B	40
A	Hematological System Development and Function	cell movement of lymphocytes	1,00E-10	Increased	2,889	ABCC1,CCL20,CCL5,CCR5,CCR7,CD40,CDC42,CX3CL1,CXCL3,FOXO1,GNAI3,ICAM1,IFNB1,IFNGR1,IL10,IL13,IL1B,IL4,IL8,NFKB1,NOS2,RGS1,SELL,SOCS3,TNF,TNFRSF9,TNFSF13B	27
A	Cellular Movement	cell movement of lymphocytes	1,00E-10	Increased	2,889	ABCC1,CCL20,CCL5,CCR5,CCR7,CD40,CDC42,CX3CL1,CXCL3,FOXO1,GNAI3,ICAM1,IFNB1,IFNGR1,IL10,IL13,IL1B,IL4,IL8,NFKB1,NOS2,RGS1,SELL,SOCS3,TNF,TNFRSF9,TNFSF13B	27
A	Immune Cell Trafficking	cell movement of lymphocytes	1,00E-10	Increased	2,889	ABCC1,CCL20,CCL5,CCR5,CCR7,CD40,CDC42,CX3CL1,CXCL3,FOXO1,GNAI3,ICAM1,IFNB1,IFNGR1,IL10,IL13,IL1B,IL4,IL8,NFKB1,NOS2,RGS1,SELL,SOCS3,TNF,TNFRSF9,TNFSF13B	27
A	Cardiovascular System Development and Function	development of cardiovascular system	1,08E-10		1,003	ALCAM,AXL,BIRC5,CCL5,CCR5,CD40,CDC42,CDKN1B,CFLAR,CX3CL1,CXCL3,DVL3,EGLN2,FOXO1,FOXP1,GPC1,ICAM1,IL10,IL13,IL1B,IL4,IL4R,IL6R,IL8,IRF1,KDM6A,LRP6,LUZP1,MAEA,MAPK14,MEF2C,MKKS,NOS2,NRG1,PAK1,PIM3,POFUT1,PPAP2B,PTPN12,SDC4,SELL,SLC11A2,SOCS3,SRI,TNF,TNFAIP3,TRAF6	47
A	Cancer	lymphohematopoietic cancer	1,18E-10		-1,616	ABCC1,AXL,BAD,BIRC3,BIRC5,CCNDBP1,CCR7,CD40,CDKN1B,CFLAR,CSF2RA,CYP3A4,FCGR3A,FOXO1,FOXP1,G3BP1,GRB2,ICAM1,IER3,IFNGR1,IL10,IL13,IL1B,IL8,IRF1,KDM6A,NOS2,PBX3,PCNA,PRDX1,PSMB10,PSMB9,RINT1,SELL,SGK1,TLR8,TNF,TNFAIP3,TNFRSF9,TUBA1A,TUBA8,UBE3A,UNG	43
A	Cell Death and Survival	apoptosis of tumor cell lines	1,24E-10		-0,603	ABCC1,BAD,BIRC2,BIRC3,BIRC5,CASP1,CCDC6,CCR5,CD40,CDC42,CDK6,CDKN1B,CFLAR,CSF2RA,EIF2B5,FCGR2B,FOS,FOXO1,GLO1,GLRX,IER3,IFNB1,IL10,IL13,IL1B,IL4,IL8,IRF1,MAOA,MAPK14,MEF2C,NFKB1,NOS2,NRG1,NUPR1,PAK1,PBX3,PCNA,PRDX1,PRKD3,RASSF3,SGK1,SGMS2,SNW1,SOCS3,THOC1,TNF,TNFAIP3,TNFSF13B,TRAF6,UGCG,ZFYVE16	52
A	Connective Tissue Disorders	rheumatoid arthritis	1,31E-10		0,038	ANXA1,BIRC5,CCL20,CCL5,CCR5,CD40,CDK6,CFB,CXCL3,ERH,FCGR2B,FCGR3A,FOS,FOXO1,HNMT,ICAM1,IFNB1,IL10,IL13,IL1B,IL4,IL4R,IL6R,IL8,KLF13,NFKB1,PRDX1,PSMB9,RDBP,SDC4,SOCS3,TNF,TNFAIP3,TNFAIP6,TNFSF13B,TNRC6B,TRAF6,ZMYND11	38
A	Inflammatory Disease	rheumatoid arthritis	1,31E-10		0,038	ANXA1,BIRC5,CCL20,CCL5,CCR5,CD40,CDK6,CFB,CXCL3,ERH,FCGR2B,FCGR3A,FOS,FOXO1,HNMT,ICAM1,IFNB1,IL10,IL13,IL1B,IL4,IL4R,IL6R,IL8,KLF13,NFKB1,PRDX1,PSMB9,RDBP,SDC4,SOCS3,TNF,TNFAIP3,TNFAIP6,TNFSF13B,TNRC6B,TRAF6,ZMYND11	38
A	Skeletal and Muscular Disorders	rheumatoid arthritis	1,31E-10		0,038	ANXA1,BIRC5,CCL20,CCL5,CCR5,CD40,CDK6,CFB,CXCL3,ERH,FCGR2B,FCGR3A,FOS,FOXO1,HNMT,ICAM1,IFNB1,IL10,IL13,IL1B,IL4,IL4R,IL6R,IL8,KLF13,NFKB1,PRDX1,PSMB9,RDBP,SDC4,SOCS3,TNF,TNFAIP3,TNFAIP6,TNFSF13B,TNRC6B,TRAF6,ZMYND11	38
A	Immunological Disease	rheumatoid arthritis	1,31E-10		0,038	ANXA1,BIRC5,CCL20,CCL5,CCR5,CD40,CDK6,CFB,CXCL3,ERH,FCGR2B,FCGR3A,FOS,FOXO1,HNMT,ICAM1,IFNB1,IL10,IL13,IL1B,IL4,IL4R,IL6R,IL8,KLF13,NFKB1,PRDX1,PSMB9,RDBP,SDC4,SOCS3,TNF,TNFAIP3,TNFAIP6,TNFSF13B,TNRC6B,TRAF6,ZMYND11	38
A	Cell-To-Cell Signaling and Interaction	activation of cells	1,46E-10	Increased	2,256	ACSL5,ANXA1,AXL,CASP1,CCL5,CCR5,CCR7,CD40,CLEC12A,CLEC7A,CX3CL1,CXCL3,FCGR2B,FCGR3A,FOS,FOXO1,G3BP1,GRB2,GRIK2,ICAM1,IFNB1,IL10,IL13,IL1B,IL4,IL4R,IL6R,IL8,IRAK3,IRF1,MAF,MAPK14,MERTK,NFKB1,NOS2,NRG1,PBX3,PSMB9,RABGEF1,SAMSN1,SELL,SLAMF1,TLR8,TNF,TNFRSF9,TNFSF13B,TRAF6	47
A	Hematological System Development and Function	differentiation of mononuclear leukocytes	1,64E-10	Increased	2,758	ANXA1,AXL,BAD,CCR7,CD40,CDKN1B,FCGR2B,FOS,FOXO1,FOXP1,GRB2,ICAM1,IFNB1,IFNGR1,IL10,IL13,IL1B,IL4,IL4R,IL8,IRF1,MAF,MAPK14,MEF2C,MERTK,NFKB1,PIK3AP1,SOCS3,TNF,TNFAIP3,TNFSF13B,TRAF6	32
A	Cellular Development	differentiation of mononuclear leukocytes	1,64E-10	Increased	2,758	ANXA1,AXL,BAD,CCR7,CD40,CDKN1B,FCGR2B,FOS,FOXO1,FOXP1,GRB2,ICAM1,IFNB1,IFNGR1,IL10,IL13,IL1B,IL4,IL4R,IL8,IRF1,MAF,MAPK14,MEF2C,MERTK,NFKB1,PIK3AP1,SOCS3,TNF,TNFAIP3,TNFSF13B,TRAF6	32
A	Hematopoiesis	differentiation of mononuclear leukocytes	1,64E-10	Increased	2,758	ANXA1,AXL,BAD,CCR7,CD40,CDKN1B,FCGR2B,FOS,FOXO1,FOXP1,GRB2,ICAM1,IFNB1,IFNGR1,IL10,IL13,IL1B,IL4,IL4R,IL8,IRF1,MAF,MAPK14,MEF2C,MERTK,NFKB1,PIK3AP1,SOCS3,TNF,TNFAIP3,TNFSF13B,TRAF6	32
A	Hematological System Development and Function	homing of lymphocytes	1,65E-10	Increased	2,411	CCL20,CCL5,CCR5,CCR7,CD40,CDC42,CX3CL1,CXCL3,FOXO1,IFNB1,IL10,IL13,IL4,IL8,RGS1,SELL,SOCS3	17
A	Cellular Movement	homing of lymphocytes	1,65E-10	Increased	2,411	CCL20,CCL5,CCR5,CCR7,CD40,CDC42,CX3CL1,CXCL3,FOXO1,IFNB1,IL10,IL13,IL4,IL8,RGS1,SELL,SOCS3	17
A	Immune Cell Trafficking	homing of lymphocytes	1,65E-10	Increased	2,411	CCL20,CCL5,CCR5,CCR7,CD40,CDC42,CX3CL1,CXCL3,FOXO1,IFNB1,IL10,IL13,IL4,IL8,RGS1,SELL,SOCS3	17
A	Hematological System Development and Function	development of blood cells	1,69E-10	Increased	2,153	ANXA1,AXL,BAD,BIRC5,CASP1,CCR5,CCR7,CDK6,CDKN1B,CSF2RA,FCGR2B,FOS,FOXO1,FOXP1,GRB2,ICAM1,IFNB1,IFNGR1,IL10,IL13,IL1B,IL4,IL4R,IL6R,IRF1,MAEA,MAF,MAPK14,MERTK,NFKB1,SLC11A2,SOCS3,TNF,TNFAIP3,TNFSF13B,TRAF6	36
A	Cellular Development	development of blood cells	1,69E-10	Increased	2,153	ANXA1,AXL,BAD,BIRC5,CASP1,CCR5,CCR7,CDK6,CDKN1B,CSF2RA,FCGR2B,FOS,FOXO1,FOXP1,GRB2,ICAM1,IFNB1,IFNGR1,IL10,IL13,IL1B,IL4,IL4R,IL6R,IRF1,MAEA,MAF,MAPK14,MERTK,NFKB1,SLC11A2,SOCS3,TNF,TNFAIP3,TNFSF13B,TRAF6	36
A	Hematopoiesis	development of blood cells	1,69E-10	Increased	2,153	ANXA1,AXL,BAD,BIRC5,CASP1,CCR5,CCR7,CDK6,CDKN1B,CSF2RA,FCGR2B,FOS,FOXO1,FOXP1,GRB2,ICAM1,IFNB1,IFNGR1,IL10,IL13,IL1B,IL4,IL4R,IL6R,IRF1,MAEA,MAF,MAPK14,MERTK,NFKB1,SLC11A2,SOCS3,TNF,TNFAIP3,TNFSF13B,TRAF6	36
A	Hematological System Development and Function	adhesion of immune cells	1,91E-10	Increased	2,917	ANXA1,AXL,CCL20,CCL5,CCR5,CCR7,CD40,CDC42,CX3CL1,CXCL3,FOXO1,ICAM1,IFNGR1,IL10,IL13,IL1B,IL4,IL6R,IL8,MAEA,MAPK14,RGS1,SELL,TNF,TNFRSF9,TRAF6	26
A	Immune Cell Trafficking	adhesion of immune cells	1,91E-10	Increased	2,917	ANXA1,AXL,CCL20,CCL5,CCR5,CCR7,CD40,CDC42,CX3CL1,CXCL3,FOXO1,ICAM1,IFNGR1,IL10,IL13,IL1B,IL4,IL6R,IL8,MAEA,MAPK14,RGS1,SELL,TNF,TNFRSF9,TRAF6	26
A	Cell-To-Cell Signaling and Interaction	adhesion of immune cells	1,91E-10	Increased	2,917	ANXA1,AXL,CCL20,CCL5,CCR5,CCR7,CD40,CDC42,CX3CL1,CXCL3,FOXO1,ICAM1,IFNGR1,IL10,IL13,IL1B,IL4,IL6R,IL8,MAEA,MAPK14,RGS1,SELL,TNF,TNFRSF9,TRAF6	26
A	Tissue Development	adhesion of immune cells	1,91E-10	Increased	2,917	ANXA1,AXL,CCL20,CCL5,CCR5,CCR7,CD40,CDC42,CX3CL1,CXCL3,FOXO1,ICAM1,IFNGR1,IL10,IL13,IL1B,IL4,IL6R,IL8,MAEA,MAPK14,RGS1,SELL,TNF,TNFRSF9,TRAF6	26
A	Cell Death and Survival	apoptosis of macrophages	2,03E-10		-0,337	BIRC2,BIRC3,BIRC5,CASP1,CCL5,CFLAR,CX3CL1,IFNB1,IL1B,IRF1,MAPK14,NOS2,PIK3AP1,TNF	14
A	Hematological System Development and Function	generation of T lymphocytes	2,03E-10		1,543	CD40,ICAM1,IL10,IL13,IL1B,IL4,IL4R,MAF,PSMB9,SOCS3,TNF,TNFRSF9,TNFSF13B,TRAF6	14
A	Cellular Growth and Proliferation	generation of T lymphocytes	2,03E-10		1,543	CD40,ICAM1,IL10,IL13,IL1B,IL4,IL4R,MAF,PSMB9,SOCS3,TNF,TNFRSF9,TNFSF13B,TRAF6	14
A	Tissue Development	generation of T lymphocytes	2,03E-10		1,543	CD40,ICAM1,IL10,IL13,IL1B,IL4,IL4R,MAF,PSMB9,SOCS3,TNF,TNFRSF9,TNFSF13B,TRAF6	14
A	Cellular Movement	infiltration of cells	2,33E-10	Increased	2,285	ANXA1,CASP1,CCL5,CCR5,CCR7,CD40,CDC42,CFB,CXCL3,FCGR2B,ICAM1,IFNGR1,IL10,IL13,IL1B,IL4,IL4R,IL6R,IL8,MAPK14,NFKB1,NOS2,SELL,SOCS3,TNF,TNFAIP3,TNFRSF9	27
A	Connective Tissue Disorders	experimentally-induced arthritis	2,64E-10		0,616	ANXA1,CCL5,CCR5,CFB,FCGR2B,FCGR3A,IFNGR1,IL10,IL1B,IL4,IL4R,MAPK14,NFKB1,TNF,TNFAIP6,TNFSF13B	16
A	Inflammatory Disease	experimentally-induced arthritis	2,64E-10		0,616	ANXA1,CCL5,CCR5,CFB,FCGR2B,FCGR3A,IFNGR1,IL10,IL1B,IL4,IL4R,MAPK14,NFKB1,TNF,TNFAIP6,TNFSF13B	16
A	Skeletal and Muscular Disorders	experimentally-induced arthritis	2,64E-10		0,616	ANXA1,CCL5,CCR5,CFB,FCGR2B,FCGR3A,IFNGR1,IL10,IL1B,IL4,IL4R,MAPK14,NFKB1,TNF,TNFAIP6,TNFSF13B	16
A	Hematological System Development and Function	infiltration of leukocytes	2,72E-10	Increased	2,189	ANXA1,CASP1,CCL5,CCR5,CCR7,CDC42,CFB,CXCL3,FCGR2B,ICAM1,IFNGR1,IL10,IL13,IL1B,IL4,IL4R,IL6R,IL8,MAPK14,NFKB1,NOS2,SELL,SOCS3,TNF,TNFAIP3,TNFRSF9	26
A	Cellular Movement	infiltration of leukocytes	2,72E-10	Increased	2,189	ANXA1,CASP1,CCL5,CCR5,CCR7,CDC42,CFB,CXCL3,FCGR2B,ICAM1,IFNGR1,IL10,IL13,IL1B,IL4,IL4R,IL6R,IL8,MAPK14,NFKB1,NOS2,SELL,SOCS3,TNF,TNFAIP3,TNFRSF9	26
A	Immune Cell Trafficking	infiltration of leukocytes	2,72E-10	Increased	2,189	ANXA1,CASP1,CCL5,CCR5,CCR7,CDC42,CFB,CXCL3,FCGR2B,ICAM1,IFNGR1,IL10,IL13,IL1B,IL4,IL4R,IL6R,IL8,MAPK14,NFKB1,NOS2,SELL,SOCS3,TNF,TNFAIP3,TNFRSF9	26
A	Cellular Movement	chemotaxis of cells	2,85E-10	Increased	2,473	ABCC1,ANXA1,AXL,CASP1,CCL20,CCL5,CCR5,CCR7,CD40,CDC42,CSF2RA,CX3CL1,CXCL3,GNAI3,GRB2,ICAM1,IFNB1,IL10,IL13,IL1B,IL4,IL4R,IL6R,IL8,MAPK14,NRG1,PAK1,RGS1,SELL,SOCS3,TNF	31
A	Cellular Movement	homing of cells	3,09E-10	Increased	2,682	ABCC1,ANXA1,AXL,CASP1,CCL20,CCL5,CCR5,CCR7,CD40,CDC42,CSF2RA,CX3CL1,CXCL3,FOXO1,GNAI3,GRB2,ICAM1,IFNB1,IL10,IL13,IL1B,IL4,IL4R,IL6R,IL8,MAPK14,NRG1,PAK1,RGS1,SELL,SOCS3,TNF	32
A	Hematological System Development and Function	generation of lymphocytes	3,55E-10		1,983	CD40,ICAM1,IFNB1,IL10,IL13,IL1B,IL4,IL4R,MAF,PSMB9,SOCS3,TNF,TNFRSF9,TNFSF13B,TRAF6	15
A	Cellular Growth and Proliferation	generation of lymphocytes	3,55E-10		1,983	CD40,ICAM1,IFNB1,IL10,IL13,IL1B,IL4,IL4R,MAF,PSMB9,SOCS3,TNF,TNFRSF9,TNFSF13B,TRAF6	15
A	Tissue Development	generation of lymphocytes	3,55E-10		1,983	CD40,ICAM1,IFNB1,IL10,IL13,IL1B,IL4,IL4R,MAF,PSMB9,SOCS3,TNF,TNFRSF9,TNFSF13B,TRAF6	15
A	Hematological System Development and Function	differentiation of lymphocytes	3,71E-10	Increased	2,365	ANXA1,AXL,BAD,CCR7,CD40,CDKN1B,FCGR2B,FOS,FOXO1,FOXP1,GRB2,ICAM1,IFNB1,IFNGR1,IL10,IL13,IL1B,IL4,IL4R,IRF1,MAF,MAPK14,MERTK,NFKB1,PIK3AP1,SOCS3,TNF,TNFAIP3,TNFSF13B,TRAF6	30
A	Cellular Development	differentiation of lymphocytes	3,71E-10	Increased	2,365	ANXA1,AXL,BAD,CCR7,CD40,CDKN1B,FCGR2B,FOS,FOXO1,FOXP1,GRB2,ICAM1,IFNB1,IFNGR1,IL10,IL13,IL1B,IL4,IL4R,IRF1,MAF,MAPK14,MERTK,NFKB1,PIK3AP1,SOCS3,TNF,TNFAIP3,TNFSF13B,TRAF6	30
A	Hematopoiesis	differentiation of lymphocytes	3,71E-10	Increased	2,365	ANXA1,AXL,BAD,CCR7,CD40,CDKN1B,FCGR2B,FOS,FOXO1,FOXP1,GRB2,ICAM1,IFNB1,IFNGR1,IL10,IL13,IL1B,IL4,IL4R,IRF1,MAF,MAPK14,MERTK,NFKB1,PIK3AP1,SOCS3,TNF,TNFAIP3,TNFSF13B,TRAF6	30
A	Hematological System Development and Function	chemotaxis of mononuclear leukocytes	4,19E-10	Increased	2,264	ANXA1,CCL20,CCL5,CCR5,CCR7,CD40,CDC42,CX3CL1,CXCL3,IFNB1,IL10,IL13,IL1B,IL4,IL8,RGS1,SOCS3,TNF	18
A	Cellular Movement	chemotaxis of mononuclear leukocytes	4,19E-10	Increased	2,264	ANXA1,CCL20,CCL5,CCR5,CCR7,CD40,CDC42,CX3CL1,CXCL3,IFNB1,IL10,IL13,IL1B,IL4,IL8,RGS1,SOCS3,TNF	18
A	Immune Cell Trafficking	chemotaxis of mononuclear leukocytes	4,19E-10	Increased	2,264	ANXA1,CCL20,CCL5,CCR5,CCR7,CD40,CDC42,CX3CL1,CXCL3,IFNB1,IL10,IL13,IL1B,IL4,IL8,RGS1,SOCS3,TNF	18
A	Inflammatory Response	chemotaxis of mononuclear leukocytes	4,19E-10	Increased	2,264	ANXA1,CCL20,CCL5,CCR5,CCR7,CD40,CDC42,CX3CL1,CXCL3,IFNB1,IL10,IL13,IL1B,IL4,IL8,RGS1,SOCS3,TNF	18
A	Hematological System Development and Function	cell movement of antigen presenting cells	4,23E-10	Increased	2,623	ABCC1,ANXA1,CASP1,CCL20,CCL5,CCR5,CCR7,CD40,CX3CL1,GNAI3,ICAM1,IFNB1,IL10,IL13,IL1B,IL4,IL4R,IL8,NOS2,PTGDS,SELL,TNF,TNFAIP3,TNFRSF9	24
A	Cellular Movement	cell movement of antigen presenting cells	4,23E-10	Increased	2,623	ABCC1,ANXA1,CASP1,CCL20,CCL5,CCR5,CCR7,CD40,CX3CL1,GNAI3,ICAM1,IFNB1,IL10,IL13,IL1B,IL4,IL4R,IL8,NOS2,PTGDS,SELL,TNF,TNFAIP3,TNFRSF9	24
A	Immune Cell Trafficking	cell movement of antigen presenting cells	4,23E-10	Increased	2,623	ABCC1,ANXA1,CASP1,CCL20,CCL5,CCR5,CCR7,CD40,CX3CL1,GNAI3,ICAM1,IFNB1,IL10,IL13,IL1B,IL4,IL4R,IL8,NOS2,PTGDS,SELL,TNF,TNFAIP3,TNFRSF9	24
A	Hematological System Development and Function	activation of leukocytes	4,44E-10	Increased	2,877	ANXA1,AXL,CCL5,CCR5,CCR7,CD40,CLEC7A,CXCL3,FCGR2B,FCGR3A,FOS,FOXO1,ICAM1,IFNB1,IL10,IL13,IL1B,IL4,IL4R,IL6R,IL8,IRF1,MAF,MAPK14,MERTK,NFKB1,NOS2,PSMB9,RABGEF1,SAMSN1,SELL,SLAMF1,TLR8,TNF,TNFRSF9,TNFSF13B	36
A	Immune Cell Trafficking	activation of leukocytes	4,44E-10	Increased	2,877	ANXA1,AXL,CCL5,CCR5,CCR7,CD40,CLEC7A,CXCL3,FCGR2B,FCGR3A,FOS,FOXO1,ICAM1,IFNB1,IL10,IL13,IL1B,IL4,IL4R,IL6R,IL8,IRF1,MAF,MAPK14,MERTK,NFKB1,NOS2,PSMB9,RABGEF1,SAMSN1,SELL,SLAMF1,TLR8,TNF,TNFRSF9,TNFSF13B	36
A	Cell-To-Cell Signaling and Interaction	activation of leukocytes	4,44E-10	Increased	2,877	ANXA1,AXL,CCL5,CCR5,CCR7,CD40,CLEC7A,CXCL3,FCGR2B,FCGR3A,FOS,FOXO1,ICAM1,IFNB1,IL10,IL13,IL1B,IL4,IL4R,IL6R,IL8,IRF1,MAF,MAPK14,MERTK,NFKB1,NOS2,PSMB9,RABGEF1,SAMSN1,SELL,SLAMF1,TLR8,TNF,TNFRSF9,TNFSF13B	36
A	Inflammatory Response	activation of leukocytes	4,44E-10	Increased	2,877	ANXA1,AXL,CCL5,CCR5,CCR7,CD40,CLEC7A,CXCL3,FCGR2B,FCGR3A,FOS,FOXO1,ICAM1,IFNB1,IL10,IL13,IL1B,IL4,IL4R,IL6R,IL8,IRF1,MAF,MAPK14,MERTK,NFKB1,NOS2,PSMB9,RABGEF1,SAMSN1,SELL,SLAMF1,TLR8,TNF,TNFRSF9,TNFSF13B	36
A	Hematological System Development and Function	cell movement of mononuclear leukocytes	4,56E-10	Increased	2,570	ABCC1,ANXA1,CCL20,CCL5,CCR5,CCR7,CD40,CDC42,CX3CL1,CXCL3,FOXO1,GNAI3,ICAM1,IFNB1,IFNGR1,IL10,IL13,IL1B,IL4,IL8,MAPK14,NFKB1,NOS2,RGS1,SELL,SOCS3,TNF,TNFRSF9,TNFSF13B	29
A	Cellular Movement	cell movement of mononuclear leukocytes	4,56E-10	Increased	2,570	ABCC1,ANXA1,CCL20,CCL5,CCR5,CCR7,CD40,CDC42,CX3CL1,CXCL3,FOXO1,GNAI3,ICAM1,IFNB1,IFNGR1,IL10,IL13,IL1B,IL4,IL8,MAPK14,NFKB1,NOS2,RGS1,SELL,SOCS3,TNF,TNFRSF9,TNFSF13B	29
A	Immune Cell Trafficking	cell movement of mononuclear leukocytes	4,56E-10	Increased	2,570	ABCC1,ANXA1,CCL20,CCL5,CCR5,CCR7,CD40,CDC42,CX3CL1,CXCL3,FOXO1,GNAI3,ICAM1,IFNB1,IFNGR1,IL10,IL13,IL1B,IL4,IL8,MAPK14,NFKB1,NOS2,RGS1,SELL,SOCS3,TNF,TNFRSF9,TNFSF13B	29
A	Cell Death and Survival	cell death of lymphocytes	4,73E-10		0,461	BAD,BIRC5,CASP1,CCL5,CCR5,CD40,CDC42,CFLAR,FCGR2B,FCGR3A,FOS,ICAM1,IER3,IFNB1,IFNGR1,IL10,IL13,IL1B,IL4,IL6R,KLF13,MAPK14,MERTK,NFKB1,TNF,TNFRSF9,TNFSF13B	27
A	Hematological System Development and Function	cell movement of peripheral blood leukocytes	6,04E-10		1,882	CCL20,CCL5,CCR5,CCR7,CX3CL1,FOXO1,ICAM1,IL10,IL8,RGS1,SELL	11
A	Cellular Movement	cell movement of peripheral blood leukocytes	6,04E-10		1,882	CCL20,CCL5,CCR5,CCR7,CX3CL1,FOXO1,ICAM1,IL10,IL8,RGS1,SELL	11
A	Immune Cell Trafficking	cell movement of peripheral blood leukocytes	6,04E-10		1,882	CCL20,CCL5,CCR5,CCR7,CX3CL1,FOXO1,ICAM1,IL10,IL8,RGS1,SELL	11
A	Hematological System Development and Function	cell movement of leukocytes	6,08E-10	Increased	3,412	ABCC1,ANXA1,CASP1,CCL20,CCL5,CCR5,CCR7,CD40,CDC42,CFB,CSF2RA,CX3CL1,CXCL3,FCGR2B,FCGR3A,FOXO1,GNAI3,ICAM1,IFNB1,IFNGR1,IL10,IL13,IL1B,IL4,IL4R,IL6R,IL8,MAPK14,NFKB1,NOS2,PRDX1,PTGDS,RGS1,SELL,SOCS3,TNF,TNFAIP3,TNFRSF9,TNFSF13B	39
A	Cellular Movement	cell movement of leukocytes	6,08E-10	Increased	3,412	ABCC1,ANXA1,CASP1,CCL20,CCL5,CCR5,CCR7,CD40,CDC42,CFB,CSF2RA,CX3CL1,CXCL3,FCGR2B,FCGR3A,FOXO1,GNAI3,ICAM1,IFNB1,IFNGR1,IL10,IL13,IL1B,IL4,IL4R,IL6R,IL8,MAPK14,NFKB1,NOS2,PRDX1,PTGDS,RGS1,SELL,SOCS3,TNF,TNFAIP3,TNFRSF9,TNFSF13B	39
A	Immune Cell Trafficking	cell movement of leukocytes	6,08E-10	Increased	3,412	ABCC1,ANXA1,CASP1,CCL20,CCL5,CCR5,CCR7,CD40,CDC42,CFB,CSF2RA,CX3CL1,CXCL3,FCGR2B,FCGR3A,FOXO1,GNAI3,ICAM1,IFNB1,IFNGR1,IL10,IL13,IL1B,IL4,IL4R,IL6R,IL8,MAPK14,NFKB1,NOS2,PRDX1,PTGDS,RGS1,SELL,SOCS3,TNF,TNFAIP3,TNFRSF9,TNFSF13B	39
A	Cell Cycle	cell cycle progression	6,17E-10		0,715	ANXA1,AXL,BAD,BIRC2,BIRC5,BTG3,CD40,CDC42,CDK6,CDKN1B,CIRBP,CLIP1,EEF1A1,FCGR2B,FOS,FOXO1,GNAI3,GPC1,GRB2,IER3,IFNB1,IL10,IL1B,IL4,IL4R,IL6R,IL8,IRF1,LRP6,MAPK14,MARCKS,NFKB1,NOS2,NRG1,NUPR1,PAK1,PCNA,PIM3,PRDX1,RASSF3,RINT1,SGK1,SOCS3,TNF,TNFSF13B,UBE3A,ZEB2,ZNF655	48
A	Hematological System Development and Function	adhesion of mononuclear leukocytes	6,92E-10	Increased	2,324	CCL20,CCL5,CCR7,CX3CL1,FOXO1,ICAM1,IFNGR1,IL10,IL1B,IL4,IL6R,IL8,MAPK14,RGS1,SELL,TNF	16
A	Immune Cell Trafficking	adhesion of mononuclear leukocytes	6,92E-10	Increased	2,324	CCL20,CCL5,CCR7,CX3CL1,FOXO1,ICAM1,IFNGR1,IL10,IL1B,IL4,IL6R,IL8,MAPK14,RGS1,SELL,TNF	16
A	Cell-To-Cell Signaling and Interaction	adhesion of mononuclear leukocytes	6,92E-10	Increased	2,324	CCL20,CCL5,CCR7,CX3CL1,FOXO1,ICAM1,IFNGR1,IL10,IL1B,IL4,IL6R,IL8,MAPK14,RGS1,SELL,TNF	16
A	Tissue Development	adhesion of mononuclear leukocytes	6,92E-10	Increased	2,324	CCL20,CCL5,CCR7,CX3CL1,FOXO1,ICAM1,IFNGR1,IL10,IL1B,IL4,IL6R,IL8,MAPK14,RGS1,SELL,TNF	16
A	Hematological System Development and Function	homing of T lymphocytes	7,74E-10		1,361	CCL20,CCL5,CCR5,CCR7,CDC42,CX3CL1,FOXO1,IL10,IL13,IL4,IL8,RGS1,SELL,SOCS3	14
A	Cellular Movement	homing of T lymphocytes	7,74E-10		1,361	CCL20,CCL5,CCR5,CCR7,CDC42,CX3CL1,FOXO1,IL10,IL13,IL4,IL8,RGS1,SELL,SOCS3	14
A	Immune Cell Trafficking	homing of T lymphocytes	7,74E-10		1,361	CCL20,CCL5,CCR5,CCR7,CDC42,CX3CL1,FOXO1,IL10,IL13,IL4,IL8,RGS1,SELL,SOCS3	14
A	Cell-mediated Immune Response	homing of T lymphocytes	7,74E-10		1,361	CCL20,CCL5,CCR5,CCR7,CDC42,CX3CL1,FOXO1,IL10,IL13,IL4,IL8,RGS1,SELL,SOCS3	14
A	Hematological System Development and Function	differentiation of leukocytes	8,14E-10	Increased	2,993	ANXA1,AXL,BAD,CCR7,CD40,CDC42,CDK6,CDKN1B,CSF2RA,FCGR2B,FOS,FOXO1,FOXP1,GRB2,ICAM1,IFNB1,IFNGR1,IL10,IL13,IL1B,IL4,IL4R,IL8,IRF1,MAF,MAPK14,MEF2C,MERTK,NFKB1,PIK3AP1,SOCS3,TNF,TNFAIP3,TNFSF13B,TRAF6	35
A	Cellular Development	differentiation of leukocytes	8,14E-10	Increased	2,993	ANXA1,AXL,BAD,CCR7,CD40,CDC42,CDK6,CDKN1B,CSF2RA,FCGR2B,FOS,FOXO1,FOXP1,GRB2,ICAM1,IFNB1,IFNGR1,IL10,IL13,IL1B,IL4,IL4R,IL8,IRF1,MAF,MAPK14,MEF2C,MERTK,NFKB1,PIK3AP1,SOCS3,TNF,TNFAIP3,TNFSF13B,TRAF6	35
A	Hematopoiesis	differentiation of leukocytes	8,14E-10	Increased	2,993	ANXA1,AXL,BAD,CCR7,CD40,CDC42,CDK6,CDKN1B,CSF2RA,FCGR2B,FOS,FOXO1,FOXP1,GRB2,ICAM1,IFNB1,IFNGR1,IL10,IL13,IL1B,IL4,IL4R,IL8,IRF1,MAF,MAPK14,MEF2C,MERTK,NFKB1,PIK3AP1,SOCS3,TNF,TNFAIP3,TNFSF13B,TRAF6	35
A	Cell Death and Survival	cell viability of tumor cell lines	8,59E-10		1,347	ABCC1,ACSL5,AXL,BAD,BIRC5,CASP1,CD40,CDK6,CDKN1B,CFLAR,DUSP12,FOXO1,GPC1,IFNB1,IL10,IL1B,IL4,IL6R,IL8,MAPK14,MED15,NFKB1,NOS2,NRG1,NUPR1,PAK1,PBX3,PCNA,RSF1,SGK1,SNW1,SOCS3,THOC1,TNF,TNFSF13B,UGCG	36
A	Cellular Movement	leukocyte migration	8,69E-10	Increased	3,275	ABCC1,ANXA1,CASP1,CCL20,CCL5,CCR5,CCR7,CD40,CDC42,CFB,CSF2RA,CX3CL1,CXCL3,FCGR2B,FCGR3A,FOXO1,GNAI3,ICAM1,IFNB1,IFNGR1,IL10,IL13,IL1B,IL4,IL4R,IL6R,IL8,MAPK14,NFKB1,NOS2,NRG1,PAK1,PRDX1,PTGDS,RABGEF1,RGS1,SELL,SOCS3,TNF,TNFAIP3,TNFRSF9,TNFSF13B	42
A	Immune Cell Trafficking	leukocyte migration	8,69E-10	Increased	3,275	ABCC1,ANXA1,CASP1,CCL20,CCL5,CCR5,CCR7,CD40,CDC42,CFB,CSF2RA,CX3CL1,CXCL3,FCGR2B,FCGR3A,FOXO1,GNAI3,ICAM1,IFNB1,IFNGR1,IL10,IL13,IL1B,IL4,IL4R,IL6R,IL8,MAPK14,NFKB1,NOS2,NRG1,PAK1,PRDX1,PTGDS,RABGEF1,RGS1,SELL,SOCS3,TNF,TNFAIP3,TNFRSF9,TNFSF13B	42
A	Lipid Metabolism	release of eicosanoid	8,86E-10		0,516	ABCC1,CCL5,CD40,CLEC7A,FCGR2B,GNAI3,GPC1,IL10,IL13,IL1B,IL4,IL8,MAPK14,NOS2,NRG1,RABGEF1,TNF	17
A	Molecular Transport	release of eicosanoid	8,86E-10		0,516	ABCC1,CCL5,CD40,CLEC7A,FCGR2B,GNAI3,GPC1,IL10,IL13,IL1B,IL4,IL8,MAPK14,NOS2,NRG1,RABGEF1,TNF	17
A	Small Molecule Biochemistry	release of eicosanoid	8,86E-10		0,516	ABCC1,CCL5,CD40,CLEC7A,FCGR2B,GNAI3,GPC1,IL10,IL13,IL1B,IL4,IL8,MAPK14,NOS2,NRG1,RABGEF1,TNF	17
A	Cell Death and Survival	cell death of brain cells	1,04E-09		0,760	BAD,CDC42,CDK6,CDKN1B,CFLAR,CXCL3,EGLN2,FOS,FOXO1,GLRX,IL10,IL1B,IL8,MAOA,MAPK14,MEF2C,NFKB1,NOS2,PAK1,SGK1,TNF,UNG	22
A	Cell Morphology	morphology of cells	1,12E-09			AMD1,ANXA1,AXL,BAD,CCR5,CD40,CDC42,CDK6,CDKN1B,CFLAR,CIRBP,CLIP1,CTSK,ENPP1,EPB41,EPB42,FOS,FOXO1,GLRX,ICAM1,IFNGR1,IL10,IL1B,IL4,IL4R,IL6R,IRF1,KIAA0586,KLF13,MAN2A1,MARCKS,MERTK,MKKS,NFIB,NFKB1,NOS2,NRG1,OSCAR,PAK1,PIK3AP1,PIM3,PRDX1,PSMB10,PSMB9,PTPN12,RABGEF1,SDC4,SFTPB,SGMS2,SLC11A2,TNF,TNFRSF9,TRAF6,UGCG,UGT8,ZEB2	56
A	Inflammatory Response	TH1 immune response	1,23E-09		0,904	AXL,CCL5,CCR5,CLEC7A,IFNB1,IL10,IL1B,IL4,IRF1,MERTK,TRAF6	11
A	Hematological System Development and Function	function of T lymphocytes	1,26E-09		1,067	BAD,BIRC3,CCR5,CCR7,EMR1,GNAI3,ICAM1,IFNGR1,IL10,IL13,IL4,IL4R,NFKB1,NOS2,PSMB10,SAMSN1,SELL,SLAMF1,TLR8,TNF,TNFRSF9	21
A	Cellular Function and Maintenance	function of T lymphocytes	1,26E-09		1,067	BAD,BIRC3,CCR5,CCR7,EMR1,GNAI3,ICAM1,IFNGR1,IL10,IL13,IL4,IL4R,NFKB1,NOS2,PSMB10,SAMSN1,SELL,SLAMF1,TLR8,TNF,TNFRSF9	21
A	Cellular Growth and Proliferation	formation of osteoclasts	1,27E-09		0,327	ICAM1,IFNGR1,IL10,IL13,IL1B,IL4,IL8,MAPK14,NFKB1,SOCS3,TNF,TNFRSF9,TRAF6	13
A	Connective Tissue Development and Function	formation of osteoclasts	1,27E-09		0,327	ICAM1,IFNGR1,IL10,IL13,IL1B,IL4,IL8,MAPK14,NFKB1,SOCS3,TNF,TNFRSF9,TRAF6	13
A	Skeletal and Muscular System Development and Function	formation of osteoclasts	1,27E-09		0,327	ICAM1,IFNGR1,IL10,IL13,IL1B,IL4,IL8,MAPK14,NFKB1,SOCS3,TNF,TNFRSF9,TRAF6	13
A	Cancer	non-Hodgkin's disease	1,30E-09			BAD,BIRC3,BIRC5,CCR7,CDKN1B,CFLAR,FOXO1,ICAM1,IER3,IFNGR1,IL10,IL8,PCNA,PRDX1,SELL,SGK1,TNF,TNFAIP3,TUBA1A,TUBA8,UBE3A,UNG	22
A	Hematological Disease	non-Hodgkin's disease	1,30E-09			BAD,BIRC3,BIRC5,CCR7,CDKN1B,CFLAR,FOXO1,ICAM1,IER3,IFNGR1,IL10,IL8,PCNA,PRDX1,SELL,SGK1,TNF,TNFAIP3,TUBA1A,TUBA8,UBE3A,UNG	22
A	Hematological System Development and Function	cell movement of phagocytes	1,40E-09	Increased	2,989	ABCC1,ANXA1,CASP1,CCL20,CCL5,CCR5,CCR7,CD40,CDC42,CFB,CSF2RA,CX3CL1,CXCL3,GNAI3,ICAM1,IFNB1,IL10,IL13,IL1B,IL4,IL4R,IL6R,IL8,MAPK14,NOS2,PTGDS,SELL,SOCS3,TNF,TNFAIP3,TNFRSF9	31
A	Cellular Movement	cell movement of phagocytes	1,40E-09	Increased	2,989	ABCC1,ANXA1,CASP1,CCL20,CCL5,CCR5,CCR7,CD40,CDC42,CFB,CSF2RA,CX3CL1,CXCL3,GNAI3,ICAM1,IFNB1,IL10,IL13,IL1B,IL4,IL4R,IL6R,IL8,MAPK14,NOS2,PTGDS,SELL,SOCS3,TNF,TNFAIP3,TNFRSF9	31
A	Immune Cell Trafficking	cell movement of phagocytes	1,40E-09	Increased	2,989	ABCC1,ANXA1,CASP1,CCL20,CCL5,CCR5,CCR7,CD40,CDC42,CFB,CSF2RA,CX3CL1,CXCL3,GNAI3,ICAM1,IFNB1,IL10,IL13,IL1B,IL4,IL4R,IL6R,IL8,MAPK14,NOS2,PTGDS,SELL,SOCS3,TNF,TNFAIP3,TNFRSF9	31
A	Inflammatory Response	cell movement of phagocytes	1,40E-09	Increased	2,989	ABCC1,ANXA1,CASP1,CCL20,CCL5,CCR5,CCR7,CD40,CDC42,CFB,CSF2RA,CX3CL1,CXCL3,GNAI3,ICAM1,IFNB1,IL10,IL13,IL1B,IL4,IL4R,IL6R,IL8,MAPK14,NOS2,PTGDS,SELL,SOCS3,TNF,TNFAIP3,TNFRSF9	31
A	Cell Morphology	polarization of cells	1,42E-09	Increased	3,216	CCL5,CCR5,CD40,CDC42,CLIP1,GNAI3,IL10,IL13,IL1B,IL4,IL8,PAK1,SAMSN1,SLAMF1,SOCS3,TNF	16
A	Cell Death and Survival	cell viability of phagocytes	1,44E-09		1,942	BIRC5,CD40,CSF2RA,CX3CL1,FOXO1,IL10,IL1B,IL4,NFKB1,PCNA,RABGEF1,TNF,TNFRSF9	13
A	Cancer	cell transformation	1,63E-09		-0,233	AMD1,AXL,BIRC5,CCDC6,CD40,CDC42,CDK6,CDKN1B,CSF2RA,CXCL3,FCGR3A,FOS,FOXO1,GRB2,IL10,IRF1,KLF11,MAF,MAPK14,MERTK,NFKB1,NRG1,PAK1,PBX3,PRDX1,PTPN12,SGK1,TNF,TRAF6	29
A	Hematological System Development and Function	development of lymphocytes	1,68E-09	Increased	2,726	ANXA1,AXL,BAD,BIRC5,CASP1,CCR5,CCR7,CDKN1B,FCGR2B,FOS,FOXO1,FOXP1,GRB2,ICAM1,IFNB1,IFNGR1,IL10,IL13,IL1B,IL4,IL4R,IRF1,MAF,MAPK14,MERTK,NFKB1,SOCS3,TNF,TNFAIP3,TNFSF13B,TRAF6	31
A	Cellular Development	development of lymphocytes	1,68E-09	Increased	2,726	ANXA1,AXL,BAD,BIRC5,CASP1,CCR5,CCR7,CDKN1B,FCGR2B,FOS,FOXO1,FOXP1,GRB2,ICAM1,IFNB1,IFNGR1,IL10,IL13,IL1B,IL4,IL4R,IRF1,MAF,MAPK14,MERTK,NFKB1,SOCS3,TNF,TNFAIP3,TNFSF13B,TRAF6	31
A	Hematopoiesis	development of lymphocytes	1,68E-09	Increased	2,726	ANXA1,AXL,BAD,BIRC5,CASP1,CCR5,CCR7,CDKN1B,FCGR2B,FOS,FOXO1,FOXP1,GRB2,ICAM1,IFNB1,IFNGR1,IL10,IL13,IL1B,IL4,IL4R,IRF1,MAF,MAPK14,MERTK,NFKB1,SOCS3,TNF,TNFAIP3,TNFSF13B,TRAF6	31
A	Lymphoid Tissue Structure and Development	development of lymphocytes	1,68E-09	Increased	2,726	ANXA1,AXL,BAD,BIRC5,CASP1,CCR5,CCR7,CDKN1B,FCGR2B,FOS,FOXO1,FOXP1,GRB2,ICAM1,IFNB1,IFNGR1,IL10,IL13,IL1B,IL4,IL4R,IRF1,MAF,MAPK14,MERTK,NFKB1,SOCS3,TNF,TNFAIP3,TNFSF13B,TRAF6	31
A	Hematological System Development and Function	recruitment of monocytes	1,75E-09	Increased	2,408	CASP1,CCL20,CCL5,CX3CL1,CXCL3,ICAM1,IL1B,IL8,TNF	9
A	Cellular Movement	recruitment of monocytes	1,75E-09	Increased	2,408	CASP1,CCL20,CCL5,CX3CL1,CXCL3,ICAM1,IL1B,IL8,TNF	9
A	Immune Cell Trafficking	recruitment of monocytes	1,75E-09	Increased	2,408	CASP1,CCL20,CCL5,CX3CL1,CXCL3,ICAM1,IL1B,IL8,TNF	9
A	Cell-To-Cell Signaling and Interaction	recruitment of monocytes	1,75E-09	Increased	2,408	CASP1,CCL20,CCL5,CX3CL1,CXCL3,ICAM1,IL1B,IL8,TNF	9
A	Inflammatory Response	recruitment of monocytes	1,75E-09	Increased	2,408	CASP1,CCL20,CCL5,CX3CL1,CXCL3,ICAM1,IL1B,IL8,TNF	9
A	Hematological System Development and Function	binding of mononuclear leukocytes	1,87E-09		1,102	CCL20,CCL5,CCR5,CD40,CX3CL1,FCGR3A,ICAM1,IFNGR1,IL10,IL4,IL8,SELL,TNF,TRAF6	14
A	Cell-To-Cell Signaling and Interaction	binding of mononuclear leukocytes	1,87E-09		1,102	CCL20,CCL5,CCR5,CD40,CX3CL1,FCGR3A,ICAM1,IFNGR1,IL10,IL4,IL8,SELL,TNF,TRAF6	14
A	Hematological System Development and Function	adhesion of phagocytes	1,99E-09	Increased	2,401	ANXA1,AXL,CCL5,CX3CL1,CXCL3,FOXO1,ICAM1,IL10,IL1B,IL4,IL8,MAEA,MAPK14,SELL,TNF	15
A	Immune Cell Trafficking	adhesion of phagocytes	1,99E-09	Increased	2,401	ANXA1,AXL,CCL5,CX3CL1,CXCL3,FOXO1,ICAM1,IL10,IL1B,IL4,IL8,MAEA,MAPK14,SELL,TNF	15
A	Cell-To-Cell Signaling and Interaction	adhesion of phagocytes	1,99E-09	Increased	2,401	ANXA1,AXL,CCL5,CX3CL1,CXCL3,FOXO1,ICAM1,IL10,IL1B,IL4,IL8,MAEA,MAPK14,SELL,TNF	15
A	Inflammatory Response	adhesion of phagocytes	1,99E-09	Increased	2,401	ANXA1,AXL,CCL5,CX3CL1,CXCL3,FOXO1,ICAM1,IL10,IL1B,IL4,IL8,MAEA,MAPK14,SELL,TNF	15
A	Tissue Development	adhesion of phagocytes	1,99E-09	Increased	2,401	ANXA1,AXL,CCL5,CX3CL1,CXCL3,FOXO1,ICAM1,IL10,IL1B,IL4,IL8,MAEA,MAPK14,SELL,TNF	15
A	Cell-To-Cell Signaling and Interaction	immune response of T lymphocytes	2,07E-09		-0,202	AXL,CASP1,CCR7,CD40,ICAM1,IFNGR1,IL10,IL13,IL4,MERTK,SOCS3,TNF,TNFRSF9	13
A	Inflammatory Response	immune response of T lymphocytes	2,07E-09		-0,202	AXL,CASP1,CCR7,CD40,ICAM1,IFNGR1,IL10,IL13,IL4,MERTK,SOCS3,TNF,TNFRSF9	13
A	Cell Death and Survival	cell death of connective tissue cells	2,22E-09		0,045	ABCC1,BAD,BIRC2,BIRC3,BIRC5,CASP1,CD40,CDC42,CDK6,CDKN1B,CFLAR,EEF1A1,EIF2B5,FOXO1,GLO1,GRB2,GRIK2,IER3,IL10,IL13,IL1B,IL4,IL8,IRF1,MAPK14,NFKB1,NUPR1,PAK1,SDC4,THOC1,TNF,TNFAIP3,TRAF6,UNG	34
A	Gene Expression	binding of NFkB binding site	2,31E-09		0,438	CD40,FOS,GLRX,IER3,IFNB1,IL10,IL1B,IL4,IL8,NFKB1,NOS2,NRG1,PRDX1,TNF	14
A	Immunological Disease	Sjogren's syndrome	2,33E-09			CCL20,CCL5,CCR5,CCR7,CD40,CXCL3,IL10,IL4R,IRF1,PCNA,SOCS3,TLR8,TNFSF13B	13
A	Gastrointestinal Disease	Sjogren's syndrome	2,33E-09			CCL20,CCL5,CCR5,CCR7,CD40,CXCL3,IL10,IL4R,IRF1,PCNA,SOCS3,TLR8,TNFSF13B	13
A	Ophthalmic Disease	Sjogren's syndrome	2,33E-09			CCL20,CCL5,CCR5,CCR7,CD40,CXCL3,IL10,IL4R,IRF1,PCNA,SOCS3,TLR8,TNFSF13B	13
A	Hematological System Development and Function	development of leukocytes	2,34E-09	Increased	2,539	ANXA1,AXL,BAD,BIRC5,CASP1,CCR5,CCR7,CDKN1B,CSF2RA,FCGR2B,FOS,FOXO1,FOXP1,GRB2,ICAM1,IFNB1,IFNGR1,IL10,IL13,IL1B,IL4,IL4R,IRF1,MAF,MAPK14,MERTK,NFKB1,SOCS3,TNF,TNFAIP3,TNFSF13B,TRAF6	32
A	Cellular Development	development of leukocytes	2,34E-09	Increased	2,539	ANXA1,AXL,BAD,BIRC5,CASP1,CCR5,CCR7,CDKN1B,CSF2RA,FCGR2B,FOS,FOXO1,FOXP1,GRB2,ICAM1,IFNB1,IFNGR1,IL10,IL13,IL1B,IL4,IL4R,IRF1,MAF,MAPK14,MERTK,NFKB1,SOCS3,TNF,TNFAIP3,TNFSF13B,TRAF6	32
A	Hematopoiesis	development of leukocytes	2,34E-09	Increased	2,539	ANXA1,AXL,BAD,BIRC5,CASP1,CCR5,CCR7,CDKN1B,CSF2RA,FCGR2B,FOS,FOXO1,FOXP1,GRB2,ICAM1,IFNB1,IFNGR1,IL10,IL13,IL1B,IL4,IL4R,IRF1,MAF,MAPK14,MERTK,NFKB1,SOCS3,TNF,TNFAIP3,TNFSF13B,TRAF6	32
A	Lymphoid Tissue Structure and Development	development of leukocytes	2,34E-09	Increased	2,539	ANXA1,AXL,BAD,BIRC5,CASP1,CCR5,CCR7,CDKN1B,CSF2RA,FCGR2B,FOS,FOXO1,FOXP1,GRB2,ICAM1,IFNB1,IFNGR1,IL10,IL13,IL1B,IL4,IL4R,IRF1,MAF,MAPK14,MERTK,NFKB1,SOCS3,TNF,TNFAIP3,TNFSF13B,TRAF6	32
A	Cellular Movement	transmigration of cells	2,40E-09		1,446	ANXA1,CCL5,CCR5,CCR7,CD40,CDC42,CX3CL1,CXCL3,ICAM1,IFNB1,IL1B,IL8,SELL,SOCS3,TNF	15
A	Tissue Morphology	degradation of connective tissue	2,48E-09		-0,017	CFB,CTSK,FCGR2B,FOS,IFNB1,IL10,IL13,IL1B,IL4,IL8,TNF,TNFAIP6	12
A	Cellular Development	proliferation of muscle cells	2,64E-09		0,756	BIRC5,CCL5,CDKN1B,CX3CL1,FOS,FOXO1,FOXP1,IFNGR1,IL10,IL13,IL1B,IL4,IL6R,IL8,IRF1,MAPK14,NRG1,PTGDS,SDC4,SOCS3,TNF,TNFAIP3,TRAF6,WTAP	24
A	Cellular Growth and Proliferation	proliferation of muscle cells	2,64E-09		0,756	BIRC5,CCL5,CDKN1B,CX3CL1,FOS,FOXO1,FOXP1,IFNGR1,IL10,IL13,IL1B,IL4,IL6R,IL8,IRF1,MAPK14,NRG1,PTGDS,SDC4,SOCS3,TNF,TNFAIP3,TRAF6,WTAP	24
A	Skeletal and Muscular System Development and Function	proliferation of muscle cells	2,64E-09		0,756	BIRC5,CCL5,CDKN1B,CX3CL1,FOS,FOXO1,FOXP1,IFNGR1,IL10,IL13,IL1B,IL4,IL6R,IL8,IRF1,MAPK14,NRG1,PTGDS,SDC4,SOCS3,TNF,TNFAIP3,TRAF6,WTAP	24
A	Cell Death and Survival	cell death of T lymphocytes	2,78E-09		1,012	BAD,BIRC5,CASP1,CCL5,CCR5,CD40,CDC42,CFLAR,FOS,ICAM1,IER3,IFNB1,IFNGR1,IL10,IL1B,IL4,IL6R,KLF13,MAPK14,MERTK,NFKB1,TNF,TNFRSF9	23
A	Hematological System Development and Function	adhesion of monocytes	2,83E-09		1,820	CCL5,CX3CL1,FOXO1,ICAM1,IL10,IL1B,IL8,MAPK14,SELL,TNF	10
A	Immune Cell Trafficking	adhesion of monocytes	2,83E-09		1,820	CCL5,CX3CL1,FOXO1,ICAM1,IL10,IL1B,IL8,MAPK14,SELL,TNF	10
A	Cell-To-Cell Signaling and Interaction	adhesion of monocytes	2,83E-09		1,820	CCL5,CX3CL1,FOXO1,ICAM1,IL10,IL1B,IL8,MAPK14,SELL,TNF	10
A	Inflammatory Response	adhesion of monocytes	2,83E-09		1,820	CCL5,CX3CL1,FOXO1,ICAM1,IL10,IL1B,IL8,MAPK14,SELL,TNF	10
A	Tissue Development	adhesion of monocytes	2,83E-09		1,820	CCL5,CX3CL1,FOXO1,ICAM1,IL10,IL1B,IL8,MAPK14,SELL,TNF	10
A	Inflammatory Response	antiviral response	2,84E-09		0,800	APOBEC3F,APOBEC3G,BIRC2,BIRC3,CCL5,CCR7,CD40,IFNB1,IFNGR1,IRF1,SOCS3,TLR8,TNF,TNFRSF9	14
A	Antimicrobial Response	antiviral response	2,84E-09		0,800	APOBEC3F,APOBEC3G,BIRC2,BIRC3,CCL5,CCR7,CD40,IFNB1,IFNGR1,IRF1,SOCS3,TLR8,TNF,TNFRSF9	14
A	Hematological System Development and Function	transmigration of leukocytes	2,84E-09		1,718	ANXA1,CCL5,CCR5,CCR7,CD40,CDC42,CXCL3,ICAM1,IFNB1,IL1B,IL8,SELL,SOCS3,TNF	14
A	Cellular Movement	transmigration of leukocytes	2,84E-09		1,718	ANXA1,CCL5,CCR5,CCR7,CD40,CDC42,CXCL3,ICAM1,IFNB1,IL1B,IL8,SELL,SOCS3,TNF	14
A	Immune Cell Trafficking	transmigration of leukocytes	2,84E-09		1,718	ANXA1,CCL5,CCR5,CCR7,CD40,CDC42,CXCL3,ICAM1,IFNB1,IL1B,IL8,SELL,SOCS3,TNF	14
A	Hematological System Development and Function	infiltration by neutrophils	2,88E-09		1,493	ANXA1,CASP1,CFB,CXCL3,ICAM1,IL10,IL1B,IL6R,IL8,MAPK14,NOS2,SELL,SOCS3,TNF,TNFAIP3	15
A	Cellular Movement	infiltration by neutrophils	2,88E-09		1,493	ANXA1,CASP1,CFB,CXCL3,ICAM1,IL10,IL1B,IL6R,IL8,MAPK14,NOS2,SELL,SOCS3,TNF,TNFAIP3	15
A	Immune Cell Trafficking	infiltration by neutrophils	2,88E-09		1,493	ANXA1,CASP1,CFB,CXCL3,ICAM1,IL10,IL1B,IL6R,IL8,MAPK14,NOS2,SELL,SOCS3,TNF,TNFAIP3	15
A	Inflammatory Response	infiltration by neutrophils	2,88E-09		1,493	ANXA1,CASP1,CFB,CXCL3,ICAM1,IL10,IL1B,IL6R,IL8,MAPK14,NOS2,SELL,SOCS3,TNF,TNFAIP3	15
A	Lipid Metabolism	synthesis of prostaglandin	2,90E-09		0,912	ANXA1,CASP1,CD40,CLEC7A,FCGR2B,GPC1,IL10,IL13,IL1B,IL4,IL8,MAPK14,NFKB1,NOS2,NRG1,PTGDS,TNF	17
A	Small Molecule Biochemistry	synthesis of prostaglandin	2,90E-09		0,912	ANXA1,CASP1,CD40,CLEC7A,FCGR2B,GPC1,IL10,IL13,IL1B,IL4,IL8,MAPK14,NFKB1,NOS2,NRG1,PTGDS,TNF	17
A	Cellular Function and Maintenance	Lymphocyte homeostasis	3,17E-09	Increased	2,487	ANXA1,AXL,BAD,BIRC5,CASP1,CCR5,CCR7,CDKN1B,FCGR2B,FOXO1,FOXP1,GRB2,ICAM1,IFNB1,IFNGR1,IL10,IL13,IL1B,IL4,IL4R,IRF1,MAF,MAPK14,MEF2C,MERTK,SOCS3,TNF,TNFAIP3,TNFSF13B,TRAF6	30
A	Organismal Injury and Abnormalities	Cytosis	3,24E-09		0,927	BAD,CASP1,CDC42,CDKN1B,EGLN2,EPB42,IFNB1,IFNGR1,IL10,IL13,IL1B,IL8,NFKB1,PRDX1,SELL,SLC11A2,SOCS3,TNF,TUBA1A,TUBA8	20
A	Humoral Immune Response	production of antibody	3,46E-09		0,997	AXL,CCR5,CCR7,CD40,FCGR2B,IFNGR1,IL10,IL13,IL4,IL4R,MAN2A1,MERTK,NFKB1,NOS2,PIK3AP1,RABGEF1,RGS1,SAMSN1,TLR8,TNF,TNFRSF9,UNG	22
A	Protein Synthesis	production of antibody	3,46E-09		0,997	AXL,CCR5,CCR7,CD40,FCGR2B,IFNGR1,IL10,IL13,IL4,IL4R,MAN2A1,MERTK,NFKB1,NOS2,PIK3AP1,RABGEF1,RGS1,SAMSN1,TLR8,TNF,TNFRSF9,UNG	22
A	Lymphoid Tissue Structure and Development	abnormal morphology of enlarged spleen	3,60E-09			AXL,CCR7,CD40,CDKN1B,EGLN2,FCGR2B,IL10,KLF13,MAN2A1,MERTK,NFKB1,PRDX1,SELL,TNF,TRAF6,UNG	16
A	Organ Morphology	abnormal morphology of enlarged spleen	3,60E-09			AXL,CCR7,CD40,CDKN1B,EGLN2,FCGR2B,IL10,KLF13,MAN2A1,MERTK,NFKB1,PRDX1,SELL,TNF,TRAF6,UNG	16
A	Gene Expression	expression of RNA	3,99E-09		1,300	ACTR3,APOBEC3G,BAD,BIRC2,BIRC5,BTG3,CASP1,CCL5,CCNDBP1,CCR5,CD40,CDC42,CDKN1B,CFLAR,CIRBP,CNKSR1,CRLF3,CSF2RA,CXCL3,DVL3,EIF2B5,EIF3K,ETF1,FOS,FOXN3,FOXO1,FOXP1,GLO1,ICAM1,IFNB1,IL10,IL13,IL1B,IL4,IL6R,IRF1,JAZF1,KLF11,KLF13,LRP6,MAF,MAPK14,MED15,MEF2C,MSL3,MTCH2,NFIB,NFKB1,NOS2,NRG1,PAK1,PCNA,PET112,PSMB10,RAMP3,RDBP,RSF1,SGK1,SLC20A1,SNW1,SOCS3,TBL1X,TFB2M,TLR8,TNF,TNFAIP3,TRAF6,TXNRD1,UBE3A,ZF…	71
A	Cell Death and Survival	cell death of epithelial cell lines	4,19E-09		-0,121	ABCC1,BAD,BIRC2,BIRC3,BIRC5,CASP1,CDC42,CDK6,CDKN1B,CFLAR,EIF2B5,FOS,FOXO1,IER3,IRF1,MAPK14,NFKB1,NOS2,SGK1,TNF,ZMYND11	21
A	Hematological System Development and Function	stimulation of leukocytes	4,23E-09	Increased	3,164	CCL20,CCL5,CD40,CXCL3,IFNB1,IL10,IL13,IL1B,IL4,IL4R,IL8,MERTK,SLAMF1,TNF,TNFAIP3,TNFSF13B	16
A	Cellular Growth and Proliferation	stimulation of leukocytes	4,23E-09	Increased	3,164	CCL20,CCL5,CD40,CXCL3,IFNB1,IL10,IL13,IL1B,IL4,IL4R,IL8,MERTK,SLAMF1,TNF,TNFAIP3,TNFSF13B	16
A	Cell-To-Cell Signaling and Interaction	stimulation of leukocytes	4,23E-09	Increased	3,164	CCL20,CCL5,CD40,CXCL3,IFNB1,IL10,IL13,IL1B,IL4,IL4R,IL8,MERTK,SLAMF1,TNF,TNFAIP3,TNFSF13B	16
A	Hematological System Development and Function	cell movement of myeloid cells	4,40E-09	Increased	3,463	ANXA1,CASP1,CCL20,CCL5,CCR5,CCR7,CDC42,CFB,CSF2RA,CX3CL1,CXCL3,GNAI3,ICAM1,IFNB1,IFNGR1,IL10,IL13,IL1B,IL4,IL4R,IL6R,IL8,MAPK14,NOS2,PTGDS,SELL,SOCS3,TNF,TNFAIP3,TNFRSF9	30
A	Cellular Movement	cell movement of myeloid cells	4,40E-09	Increased	3,463	ANXA1,CASP1,CCL20,CCL5,CCR5,CCR7,CDC42,CFB,CSF2RA,CX3CL1,CXCL3,GNAI3,ICAM1,IFNB1,IFNGR1,IL10,IL13,IL1B,IL4,IL4R,IL6R,IL8,MAPK14,NOS2,PTGDS,SELL,SOCS3,TNF,TNFAIP3,TNFRSF9	30
A	Immune Cell Trafficking	cell movement of myeloid cells	4,40E-09	Increased	3,463	ANXA1,CASP1,CCL20,CCL5,CCR5,CCR7,CDC42,CFB,CSF2RA,CX3CL1,CXCL3,GNAI3,ICAM1,IFNB1,IFNGR1,IL10,IL13,IL1B,IL4,IL4R,IL6R,IL8,MAPK14,NOS2,PTGDS,SELL,SOCS3,TNF,TNFAIP3,TNFRSF9	30
A	Lipid Metabolism	synthesis of prostaglandin E2	4,51E-09		0,611	ANXA1,CASP1,CD40,FCGR2B,GPC1,IL10,IL13,IL1B,IL4,IL8,MAPK14,NFKB1,NOS2,NRG1,TNF	15
A	Small Molecule Biochemistry	synthesis of prostaglandin E2	4,51E-09		0,611	ANXA1,CASP1,CD40,FCGR2B,GPC1,IL10,IL13,IL1B,IL4,IL8,MAPK14,NFKB1,NOS2,NRG1,TNF	15
A	Drug Metabolism	synthesis of prostaglandin E2	4,51E-09		0,611	ANXA1,CASP1,CD40,FCGR2B,GPC1,IL10,IL13,IL1B,IL4,IL8,MAPK14,NFKB1,NOS2,NRG1,TNF	15
A	Organismal Survival	survival of organism	4,64E-09		0,168	ABCC1,ANXA1,ARRDC4,BAD,BIRC5,CASP1,CCR5,CD40,CDK6,CDKN1B,CFB,CXCL3,FCGR2B,FOS,FOXO1,ICAM1,IFNB1,IFNGR1,IL10,IL13,IL1B,IL4,IL4R,IL6R,IRF1,NFKB1,NOS2,NRG1,SFTPB,SOCS3,THOC1,TNF,TNFRSF9,TRAF6	34
A	Cellular Development	maturation of dendritic cells	4,68E-09		1,996	CCL5,CD40,CLEC7A,FCGR2B,FOS,ICAM1,IFNB1,IL10,IL1B,IL4,IRF1,TLR8,TNF,TRAF6	14
A	Hematopoiesis	maturation of dendritic cells	4,68E-09		1,996	CCL5,CD40,CLEC7A,FCGR2B,FOS,ICAM1,IFNB1,IL10,IL1B,IL4,IRF1,TLR8,TNF,TRAF6	14
A	Hematological System Development and Function	differentiation of blood cells	4,95E-09	Increased	2,671	ANXA1,AXL,BAD,CCR7,CD40,CDC42,CDK6,CDKN1B,CSF2RA,FCGR2B,FOS,FOXO1,FOXP1,GRB2,ICAM1,IFNB1,IFNGR1,IL10,IL13,IL1B,IL4,IL4R,IL6R,IL8,IRF1,KLF13,MAF,MAPK14,MEF2C,MERTK,NFKB1,PIK3AP1,SOCS3,TNF,TNFAIP3,TNFSF13B,TRAF6	37
A	Cellular Development	differentiation of blood cells	4,95E-09	Increased	2,671	ANXA1,AXL,BAD,CCR7,CD40,CDC42,CDK6,CDKN1B,CSF2RA,FCGR2B,FOS,FOXO1,FOXP1,GRB2,ICAM1,IFNB1,IFNGR1,IL10,IL13,IL1B,IL4,IL4R,IL6R,IL8,IRF1,KLF13,MAF,MAPK14,MEF2C,MERTK,NFKB1,PIK3AP1,SOCS3,TNF,TNFAIP3,TNFSF13B,TRAF6	37
A	Lipid Metabolism	synthesis of eicosanoid	5,46E-09		1,902	ABCC1,ANXA1,CASP1,CCL5,CD40,CLEC7A,FCGR2B,GPC1,IL10,IL13,IL1B,IL4,IL8,MAPK14,NFKB1,NOS2,NRG1,PTGDS,TNF	19
A	Small Molecule Biochemistry	synthesis of eicosanoid	5,46E-09		1,902	ABCC1,ANXA1,CASP1,CCL5,CD40,CLEC7A,FCGR2B,GPC1,IL10,IL13,IL1B,IL4,IL8,MAPK14,NFKB1,NOS2,NRG1,PTGDS,TNF	19
A	Hematological System Development and Function	chemotaxis of lymphocytes	5,68E-09		1,996	CCL20,CCL5,CCR5,CCR7,CD40,CDC42,CX3CL1,CXCL3,IFNB1,IL10,IL4,IL8,RGS1,SOCS3	14
A	Cellular Movement	chemotaxis of lymphocytes	5,68E-09		1,996	CCL20,CCL5,CCR5,CCR7,CD40,CDC42,CX3CL1,CXCL3,IFNB1,IL10,IL4,IL8,RGS1,SOCS3	14
A	Immune Cell Trafficking	chemotaxis of lymphocytes	5,68E-09		1,996	CCL20,CCL5,CCR5,CCR7,CD40,CDC42,CX3CL1,CXCL3,IFNB1,IL10,IL4,IL8,RGS1,SOCS3	14
A	Inflammatory Response	chemotaxis of lymphocytes	5,68E-09		1,996	CCL20,CCL5,CCR5,CCR7,CD40,CDC42,CX3CL1,CXCL3,IFNB1,IL10,IL4,IL8,RGS1,SOCS3	14
A	Humoral Immune Response	quantity of immunoglobulin	5,81E-09		0,740	AXL,CCR5,CCR7,CD40,FCGR2B,IFNGR1,IL10,IL13,IL4,IL4R,MAN2A1,MERTK,NFKB1,NOS2,PIK3AP1,RABGEF1,RGS1,SAMSN1,TNF,TNFRSF9,UNG	21
A	Protein Synthesis	quantity of immunoglobulin	5,81E-09		0,740	AXL,CCR5,CCR7,CD40,FCGR2B,IFNGR1,IL10,IL13,IL4,IL4R,MAN2A1,MERTK,NFKB1,NOS2,PIK3AP1,RABGEF1,RGS1,SAMSN1,TNF,TNFRSF9,UNG	21
A	Inflammatory Response	inflammation of intestine	5,81E-09		0,473	CASP1,CCR5,CD40,CFB,EMR1,ICAM1,IFNB1,IL10,IL13,IL1B,IL4,IL6R,IRAK3,NFKB1,NOS2,SOCS3,TLR8,TNF,TNFAIP3	19
A	Cellular Movement	trafficking of cells	5,88E-09		0,837	ANXA1,CCL20,CCL5,CCR5,CCR7,CXCL3,FOXO1,MARCKS,SELL,TNFRSF9	10
A	Cellular Growth and Proliferation	proliferation of lymphatic system cells	6,15E-09	Decreased	-2,156	BIRC5,CCL20,CD40,CDKN1B,CTC1,CXCL3,FCGR2B,IFNGR1,IL10,IL13,IL1B,IL4,IL8,MAPK14,NOS2,SOCS3,TNF,TNFRSF9	18
A	Lymphoid Tissue Structure and Development	proliferation of lymphatic system cells	6,15E-09	Decreased	-2,156	BIRC5,CCL20,CD40,CDKN1B,CTC1,CXCL3,FCGR2B,IFNGR1,IL10,IL13,IL1B,IL4,IL8,MAPK14,NOS2,SOCS3,TNF,TNFRSF9	18
A	Cellular Function and Maintenance	cellular homeostasis	6,16E-09	Increased	3,550	ABCC1,ANXA1,AXL,BAD,BIRC2,BIRC5,CASP1,CCL20,CCL5,CCR5,CCR7,CD40,CDKN1B,CFLAR,CLEC7A,CX3CL1,CXCL3,ENPP1,FCGR2B,FCGR3A,FOXO1,FOXP1,GNAI3,GPD2,GRB2,GRIK2,ICAM1,IFNB1,IFNGR1,IL10,IL13,IL1B,IL4,IL4R,IL8,IRF1,MAF,MAPK14,MEF2C,MERTK,NFKB1,NOS2,NRG1,NUPR1,OSCAR,PAK1,PPIF,SGK1,SLC27A1,SOCS3,THOC1,TNF,TNFAIP3,TNFSF13B,TRAF6	55
A	Cellular Growth and Proliferation	formation of connective tissue cells	6,25E-09		0,337	BIRC5,ICAM1,IFNGR1,IL10,IL13,IL1B,IL4,IL8,MAPK14,NFKB1,SOCS3,TNF,TNFRSF9,TRAF6	14
A	Hematological System Development and Function	cell movement of granulocytes	6,40E-09	Increased	3,122	ANXA1,CASP1,CCL5,CCR7,CFB,CSF2RA,CX3CL1,CXCL3,ICAM1,IFNGR1,IL10,IL13,IL1B,IL4,IL4R,IL6R,IL8,MAPK14,NOS2,SELL,SOCS3,TNF,TNFAIP3,TNFRSF9	24
A	Cellular Movement	cell movement of granulocytes	6,40E-09	Increased	3,122	ANXA1,CASP1,CCL5,CCR7,CFB,CSF2RA,CX3CL1,CXCL3,ICAM1,IFNGR1,IL10,IL13,IL1B,IL4,IL4R,IL6R,IL8,MAPK14,NOS2,SELL,SOCS3,TNF,TNFAIP3,TNFRSF9	24
A	Immune Cell Trafficking	cell movement of granulocytes	6,40E-09	Increased	3,122	ANXA1,CASP1,CCL5,CCR7,CFB,CSF2RA,CX3CL1,CXCL3,ICAM1,IFNGR1,IL10,IL13,IL1B,IL4,IL4R,IL6R,IL8,MAPK14,NOS2,SELL,SOCS3,TNF,TNFAIP3,TNFRSF9	24
A	Hematological System Development and Function	proliferation of B lymphocytes	6,47E-09		1,394	AXL,CD40,CDKN1B,FCGR2B,IFNB1,IL10,IL13,IL1B,IL4,IL4R,MEF2C,MERTK,NFKB1,PIK3AP1,PIM3,SAMSN1,SLAMF1,TNF,TNFAIP3,TNFSF13B,TRAF6	21
A	Cellular Development	proliferation of B lymphocytes	6,47E-09		1,394	AXL,CD40,CDKN1B,FCGR2B,IFNB1,IL10,IL13,IL1B,IL4,IL4R,MEF2C,MERTK,NFKB1,PIK3AP1,PIM3,SAMSN1,SLAMF1,TNF,TNFAIP3,TNFSF13B,TRAF6	21
A	Cellular Growth and Proliferation	proliferation of B lymphocytes	6,47E-09		1,394	AXL,CD40,CDKN1B,FCGR2B,IFNB1,IL10,IL13,IL1B,IL4,IL4R,MEF2C,MERTK,NFKB1,PIK3AP1,PIM3,SAMSN1,SLAMF1,TNF,TNFAIP3,TNFSF13B,TRAF6	21
A	Humoral Immune Response	proliferation of B lymphocytes	6,47E-09		1,394	AXL,CD40,CDKN1B,FCGR2B,IFNB1,IL10,IL13,IL1B,IL4,IL4R,MEF2C,MERTK,NFKB1,PIK3AP1,PIM3,SAMSN1,SLAMF1,TNF,TNFAIP3,TNFSF13B,TRAF6	21
A	Hematological System Development and Function	differentiation of helper T lymphocytes	6,78E-09		1,863	ANXA1,CDKN1B,ICAM1,IFNB1,IFNGR1,IL10,IL13,IL1B,IL4,IL4R,IRF1,MAF,MAPK14,TNF,TNFSF13B,TRAF6	16
A	Cellular Function and Maintenance	differentiation of helper T lymphocytes	6,78E-09		1,863	ANXA1,CDKN1B,ICAM1,IFNB1,IFNGR1,IL10,IL13,IL1B,IL4,IL4R,IRF1,MAF,MAPK14,TNF,TNFSF13B,TRAF6	16
A	Cellular Development	differentiation of helper T lymphocytes	6,78E-09		1,863	ANXA1,CDKN1B,ICAM1,IFNB1,IFNGR1,IL10,IL13,IL1B,IL4,IL4R,IRF1,MAF,MAPK14,TNF,TNFSF13B,TRAF6	16
A	Cell-mediated Immune Response	differentiation of helper T lymphocytes	6,78E-09		1,863	ANXA1,CDKN1B,ICAM1,IFNB1,IFNGR1,IL10,IL13,IL1B,IL4,IL4R,IRF1,MAF,MAPK14,TNF,TNFSF13B,TRAF6	16
A	Hematopoiesis	differentiation of helper T lymphocytes	6,78E-09		1,863	ANXA1,CDKN1B,ICAM1,IFNB1,IFNGR1,IL10,IL13,IL1B,IL4,IL4R,IRF1,MAF,MAPK14,TNF,TNFSF13B,TRAF6	16
A	Lymphoid Tissue Structure and Development	differentiation of helper T lymphocytes	6,78E-09		1,863	ANXA1,CDKN1B,ICAM1,IFNB1,IFNGR1,IL10,IL13,IL1B,IL4,IL4R,IRF1,MAF,MAPK14,TNF,TNFSF13B,TRAF6	16
A	Hematological System Development and Function	chemotaxis of phagocytes	6,82E-09	Increased	3,085	ANXA1,CASP1,CCL20,CCL5,CCR5,CCR7,CSF2RA,CX3CL1,CXCL3,GNAI3,ICAM1,IFNB1,IL10,IL13,IL1B,IL4,IL4R,IL8,MAPK14,SELL,TNF	21
A	Cellular Movement	chemotaxis of phagocytes	6,82E-09	Increased	3,085	ANXA1,CASP1,CCL20,CCL5,CCR5,CCR7,CSF2RA,CX3CL1,CXCL3,GNAI3,ICAM1,IFNB1,IL10,IL13,IL1B,IL4,IL4R,IL8,MAPK14,SELL,TNF	21
A	Immune Cell Trafficking	chemotaxis of phagocytes	6,82E-09	Increased	3,085	ANXA1,CASP1,CCL20,CCL5,CCR5,CCR7,CSF2RA,CX3CL1,CXCL3,GNAI3,ICAM1,IFNB1,IL10,IL13,IL1B,IL4,IL4R,IL8,MAPK14,SELL,TNF	21
A	Inflammatory Response	chemotaxis of phagocytes	6,82E-09	Increased	3,085	ANXA1,CASP1,CCL20,CCL5,CCR5,CCR7,CSF2RA,CX3CL1,CXCL3,GNAI3,ICAM1,IFNB1,IL10,IL13,IL1B,IL4,IL4R,IL8,MAPK14,SELL,TNF	21
A	Cell Death and Survival	neuronal cell death	6,95E-09		-0,547	AXL,BAD,BIRC5,CASP1,CCL5,CDC42,CDK6,CDKN1B,CFLAR,CX3CL1,CXCL3,EGLN2,FOS,FOXO1,GLRX,GRIK2,HSD17B10,IL10,IL1B,IL6R,IL8,MAOA,MAPK14,MEF2C,NFKB1,NOS2,NRG1,PAK1,PTGDS,SGK1,SLC11A2,TMEM158,TNF,UNG	34
A	Hematological System Development and Function	cell movement of macrophages	6,97E-09	Increased	2,511	ANXA1,CASP1,CCL5,CCR5,CX3CL1,GNAI3,ICAM1,IFNB1,IL10,IL13,IL1B,IL4,IL4R,IL8,NOS2,PTGDS,SELL,TNF,TNFAIP3	19
A	Cellular Movement	cell movement of macrophages	6,97E-09	Increased	2,511	ANXA1,CASP1,CCL5,CCR5,CX3CL1,GNAI3,ICAM1,IFNB1,IL10,IL13,IL1B,IL4,IL4R,IL8,NOS2,PTGDS,SELL,TNF,TNFAIP3	19
A	Immune Cell Trafficking	cell movement of macrophages	6,97E-09	Increased	2,511	ANXA1,CASP1,CCL5,CCR5,CX3CL1,GNAI3,ICAM1,IFNB1,IL10,IL13,IL1B,IL4,IL4R,IL8,NOS2,PTGDS,SELL,TNF,TNFAIP3	19
A	Inflammatory Response	cell movement of macrophages	6,97E-09	Increased	2,511	ANXA1,CASP1,CCL5,CCR5,CX3CL1,GNAI3,ICAM1,IFNB1,IL10,IL13,IL1B,IL4,IL4R,IL8,NOS2,PTGDS,SELL,TNF,TNFAIP3	19
A	Cell Death and Survival	cell death of liver cells	7,01E-09		1,577	BAD,CD40,CDKN1B,CFLAR,CXCL3,FOS,IER3,IFNGR1,IL10,IL4,IRF1,MAPK14,NFKB1,NOS2,SLC20A1,SOCS3,TNF,UGCG	18
A	Cellular Movement	migration of cells	7,05E-09	Increased	3,481	ABCC1,ACTR3,ALCAM,ANXA1,ASAP2,AXL,CASP1,CCL20,CCL5,CCR5,CCR7,CD40,CDC42,CDKN1B,CFB,CSF2RA,CX3CL1,CXCL3,DOCK4,FCGR2B,FCGR3A,FOXO1,FOXP1,GLRX,GNAI3,GPC1,GRB2,ICAM1,IFNB1,IFNGR1,IL10,IL13,IL1B,IL4,IL4R,IL6R,IL8,LRP6,MAPK14,MARCKS,MERTK,NFKB1,NOS2,NRG1,P4HA2,PAK1,PPAP2B,PRDX1,PTGDS,PTPN12,RABGEF1,RAMP3,RARRES1,RGS1,SDC4,SELL,SOCS3,TNF,TNFAIP3,TNFRSF9,TNFSF13B,TUBA1A,ZEB2	63
A	Hematological System Development and Function	quantity of antigen presenting cells	7,41E-09		0,632	BIRC3,CCL20,CCR7,CD40,CX3CL1,IFNB1,IFNGR1,IL10,IL13,IL1B,IL4,IRF1,MAEA,NFKB1,SELL,SOCS3,TNF,TNFAIP3,TRAF6	19
A	Tissue Morphology	quantity of antigen presenting cells	7,41E-09		0,632	BIRC3,CCL20,CCR7,CD40,CX3CL1,IFNB1,IFNGR1,IL10,IL13,IL1B,IL4,IRF1,MAEA,NFKB1,SELL,SOCS3,TNF,TNFAIP3,TRAF6	19
A	Hematological System Development and Function	recruitment of phagocytes	7,48E-09	Increased	2,932	ANXA1,CASP1,CCL20,CCL5,CCR5,CD40,CX3CL1,CXCL3,FCGR2B,ICAM1,IL10,IL13,IL1B,IL4,IL6R,IL8,SELL,TNF	18
A	Cellular Movement	recruitment of phagocytes	7,48E-09	Increased	2,932	ANXA1,CASP1,CCL20,CCL5,CCR5,CD40,CX3CL1,CXCL3,FCGR2B,ICAM1,IL10,IL13,IL1B,IL4,IL6R,IL8,SELL,TNF	18
A	Immune Cell Trafficking	recruitment of phagocytes	7,48E-09	Increased	2,932	ANXA1,CASP1,CCL20,CCL5,CCR5,CD40,CX3CL1,CXCL3,FCGR2B,ICAM1,IL10,IL13,IL1B,IL4,IL6R,IL8,SELL,TNF	18
A	Cell-To-Cell Signaling and Interaction	recruitment of phagocytes	7,48E-09	Increased	2,932	ANXA1,CASP1,CCL20,CCL5,CCR5,CD40,CX3CL1,CXCL3,FCGR2B,ICAM1,IL10,IL13,IL1B,IL4,IL6R,IL8,SELL,TNF	18
A	Inflammatory Response	recruitment of phagocytes	7,48E-09	Increased	2,932	ANXA1,CASP1,CCL20,CCL5,CCR5,CD40,CX3CL1,CXCL3,FCGR2B,ICAM1,IL10,IL13,IL1B,IL4,IL6R,IL8,SELL,TNF	18
A	Gene Expression	binding of DNA	7,86E-09		0,534	CD40,CFLAR,CSF2RA,CYP3A4,FOS,FOXO1,FOXP1,GLRX,IER3,IFNB1,IL10,IL13,IL1B,IL4,IL4R,IL6R,IL8,IRF1,KLF13,MAPK14,NFKB1,NOS2,NRG1,PAK1,PCNA,PRDX1,SOCS3,TNF,TNFAIP3,TNFSF13B,TXNRD1,WTAP	32
A	Hematological System Development and Function	response of lymphocytes	7,90E-09		0,279	AXL,CASP1,CD40,FCGR2B,ICAM1,IFNB1,IFNGR1,IL10,IL13,IL4,MAF,MAPK14,MERTK,PSMB10,SOCS3,TRAF6	16
A	Cell-To-Cell Signaling and Interaction	response of lymphocytes	7,90E-09		0,279	AXL,CASP1,CD40,FCGR2B,ICAM1,IFNB1,IFNGR1,IL10,IL13,IL4,MAF,MAPK14,MERTK,PSMB10,SOCS3,TRAF6	16
A	Cell Death and Survival	cell viability of myeloid cells	7,96E-09	Increased	2,130	BIRC5,CSF2RA,CX3CL1,ICAM1,IL10,IL13,IL1B,IL4,PCNA,TNF,TNFRSF9	11
A	Hematological System Development and Function	cell viability of myeloid cells	7,96E-09	Increased	2,130	BIRC5,CSF2RA,CX3CL1,ICAM1,IL10,IL13,IL1B,IL4,PCNA,TNF,TNFRSF9	11
A	Tissue Morphology	damage of cartilage tissue	7,96E-09		-0,267	CFB,FCGR2B,FOS,IFNB1,IL10,IL13,IL1B,IL4,IL8,TNF,TNFAIP6	11
A	Connective Tissue Disorders	damage of cartilage tissue	7,96E-09		-0,267	CFB,FCGR2B,FOS,IFNB1,IL10,IL13,IL1B,IL4,IL8,TNF,TNFAIP6	11
A	Skeletal and Muscular Disorders	damage of cartilage tissue	7,96E-09		-0,267	CFB,FCGR2B,FOS,IFNB1,IL10,IL13,IL1B,IL4,IL8,TNF,TNFAIP6	11
A	Organismal Injury and Abnormalities	damage of cartilage tissue	7,96E-09		-0,267	CFB,FCGR2B,FOS,IFNB1,IL10,IL13,IL1B,IL4,IL8,TNF,TNFAIP6	11
A	Cellular Development	differentiation of cells	8,12E-09	Increased	2,609	ACTR3,ALCAM,AMD1,ANXA1,ARL4A,AXL,BAD,BIRC2,BTG3,CCL5,CCR5,CCR7,CD164,CD40,CDC42,CDK6,CDKN1B,CSF2RA,CTSK,CYP27B1,EIF2B5,ENPP1,ERBB2IP,FCGR2B,FOS,FOXO1,FOXP1,GPC1,GRB2,ICAM1,IFNB1,IFNGR1,IL10,IL13,IL1B,IL4,IL4R,IL6R,IL8,IRAK3,IRF1,KDM6A,KLF13,LRP6,MAF,MAPK14,MEF2C,MERTK,NFIB,NFKB1,NOS2,NRG1,OSCAR,PIK3AP1,PIM3,PRKD3,PTGDS,SOCS3,TBL1X,TNF,TNFAIP3,TNFRSF9,TNFSF13B,TRAF6,TUBA1A,TXNRD1,UGT8	67
A	Lymphoid Tissue Structure and Development	morphology of lymphatic system component	8,13E-09			AXL,CCR7,CD40,CDK6,CDKN1B,CTSK,CYP27B1,EGLN2,FCGR2B,FOS,IL10,IL4,IRAK3,KLF13,MAN2A1,MERTK,NFKB1,NOS2,OSCAR,PRDX1,RGS1,SELL,TNF,TNFRSF9,TNFSF13B,TRAF6,UNG	27
A	Dermatological Diseases and Conditions	psoriasis	8,16E-09			ABCC1,AMD1,ANXA1,CCL20,CFLAR,CLEC7A,CX3CL1,CXCL3,EEF1A1,ETF1,FOS,ICAM1,IFNB1,IFNGR1,IL10,IL13,IL1B,IL4,IL4R,IL8,MARCKS,NOS2,PCNA,PPIF,PSMB10,RARRES1,RGS1,SGK1,TNF,TNFAIP3,TNFAIP6	31
A	Hematological System Development and Function	trafficking of leukocytes	8,74E-09		0,728	ANXA1,CCL20,CCL5,CCR5,CCR7,CXCL3,FOXO1,SELL,TNFRSF9	9
A	Cellular Movement	trafficking of leukocytes	8,74E-09		0,728	ANXA1,CCL20,CCL5,CCR5,CCR7,CXCL3,FOXO1,SELL,TNFRSF9	9
A	Immune Cell Trafficking	trafficking of leukocytes	8,74E-09		0,728	ANXA1,CCL20,CCL5,CCR5,CCR7,CXCL3,FOXO1,SELL,TNFRSF9	9
A	Hematological System Development and Function	recruitment of leukocytes	9,34E-09	Increased	3,338	ANXA1,CASP1,CCL20,CCL5,CCR5,CCR7,CD40,CDC42,CX3CL1,CXCL3,FCGR2B,ICAM1,IL10,IL13,IL1B,IL4,IL6R,IL8,SELL,TNF,TNFRSF9	21
A	Cellular Movement	recruitment of leukocytes	9,34E-09	Increased	3,338	ANXA1,CASP1,CCL20,CCL5,CCR5,CCR7,CD40,CDC42,CX3CL1,CXCL3,FCGR2B,ICAM1,IL10,IL13,IL1B,IL4,IL6R,IL8,SELL,TNF,TNFRSF9	21
A	Immune Cell Trafficking	recruitment of leukocytes	9,34E-09	Increased	3,338	ANXA1,CASP1,CCL20,CCL5,CCR5,CCR7,CD40,CDC42,CX3CL1,CXCL3,FCGR2B,ICAM1,IL10,IL13,IL1B,IL4,IL6R,IL8,SELL,TNF,TNFRSF9	21
A	Cell-To-Cell Signaling and Interaction	recruitment of leukocytes	9,34E-09	Increased	3,338	ANXA1,CASP1,CCL20,CCL5,CCR5,CCR7,CD40,CDC42,CX3CL1,CXCL3,FCGR2B,ICAM1,IL10,IL13,IL1B,IL4,IL6R,IL8,SELL,TNF,TNFRSF9	21
A	Cell Death and Survival	cell viability of leukocytes	9,40E-09	Increased	3,510	BIRC5,CD40,CSF2RA,CX3CL1,FOXO1,ICAM1,IFNB1,IL10,IL13,IL1B,IL4,IL8,MEF2C,NFKB1,PCNA,RABGEF1,TNF,TNFRSF9,TNFSF13B	19
A	Cellular Movement	attraction of leukocytes	9,80E-09	Increased	2,592	CCL20,CCL5,CCR5,CX3CL1,CXCL3,IFNB1,IL1B,IL4,IL8,TNF	10
A	Immune Cell Trafficking	attraction of leukocytes	9,80E-09	Increased	2,592	CCL20,CCL5,CCR5,CX3CL1,CXCL3,IFNB1,IL1B,IL4,IL8,TNF	10
A	Cell-To-Cell Signaling and Interaction	attraction of leukocytes	9,80E-09	Increased	2,592	CCL20,CCL5,CCR5,CX3CL1,CXCL3,IFNB1,IL1B,IL4,IL8,TNF	10
A	Hematological System Development and Function	stimulation of phagocytes	9,80E-09	Increased	3,085	CCL20,CD40,IFNB1,IL10,IL13,IL1B,IL4,IL4R,IL8,TNF	10
A	Cellular Growth and Proliferation	stimulation of phagocytes	9,80E-09	Increased	3,085	CCL20,CD40,IFNB1,IL10,IL13,IL1B,IL4,IL4R,IL8,TNF	10
A	Cell-To-Cell Signaling and Interaction	stimulation of phagocytes	9,80E-09	Increased	3,085	CCL20,CD40,IFNB1,IL10,IL13,IL1B,IL4,IL4R,IL8,TNF	10
A	Inflammatory Response	stimulation of phagocytes	9,80E-09	Increased	3,085	CCL20,CD40,IFNB1,IL10,IL13,IL1B,IL4,IL4R,IL8,TNF	10
A	Hematological System Development and Function	expansion of lymphocytes	1,05E-08		1,977	CCR7,CD40,CDKN1B,FCGR2B,IFNGR1,IL10,IL1B,IL4,IL6R,IRF1,SLAMF1,TNF,TNFAIP3,TNFRSF9,TNFSF13B	15
A	Cellular Development	expansion of lymphocytes	1,05E-08		1,977	CCR7,CD40,CDKN1B,FCGR2B,IFNGR1,IL10,IL1B,IL4,IL6R,IRF1,SLAMF1,TNF,TNFAIP3,TNFRSF9,TNFSF13B	15
A	Cellular Growth and Proliferation	expansion of lymphocytes	1,05E-08		1,977	CCR7,CD40,CDKN1B,FCGR2B,IFNGR1,IL10,IL1B,IL4,IL6R,IRF1,SLAMF1,TNF,TNFAIP3,TNFRSF9,TNFSF13B	15
A	Hematological System Development and Function	binding of leukocytes	1,06E-08		1,361	AXL,CCL20,CCL5,CCR5,CD40,CX3CL1,FCGR2B,FCGR3A,ICAM1,IFNGR1,IL10,IL13,IL4,IL8,SELL,TNF,TRAF6	17
A	Cell-To-Cell Signaling and Interaction	binding of leukocytes	1,06E-08		1,361	AXL,CCL20,CCL5,CCR5,CD40,CX3CL1,FCGR2B,FCGR3A,ICAM1,IFNGR1,IL10,IL13,IL4,IL8,SELL,TNF,TRAF6	17
A	Cellular Development	proliferation of tumor cells	1,11E-08		-0,188	BIRC5,CASP1,CD40,CDK6,CDKN1B,CNKSR1,CSF2RA,CXCL3,DOCK4,FOS,GFM1,GPC1,GRB2,IFNGR1,IL10,IL13,IL1B,IL4,IL6R,IL8,MAPK14,NOS2,NRG1,RDBP,SOCS3,TNF,TNFSF13B	27
A	Cellular Growth and Proliferation	proliferation of tumor cells	1,11E-08		-0,188	BIRC5,CASP1,CD40,CDK6,CDKN1B,CNKSR1,CSF2RA,CXCL3,DOCK4,FOS,GFM1,GPC1,GRB2,IFNGR1,IL10,IL13,IL1B,IL4,IL6R,IL8,MAPK14,NOS2,NRG1,RDBP,SOCS3,TNF,TNFSF13B	27
A	Tumor Morphology	proliferation of tumor cells	1,11E-08		-0,188	BIRC5,CASP1,CD40,CDK6,CDKN1B,CNKSR1,CSF2RA,CXCL3,DOCK4,FOS,GFM1,GPC1,GRB2,IFNGR1,IL10,IL13,IL1B,IL4,IL6R,IL8,MAPK14,NOS2,NRG1,RDBP,SOCS3,TNF,TNFSF13B	27
A	Hematological System Development and Function	trafficking of T lymphocytes	1,22E-08		0,218	CCL5,CCR5,CCR7,CXCL3,FOXO1,SELL,TNFRSF9	7
A	Cellular Movement	trafficking of T lymphocytes	1,22E-08		0,218	CCL5,CCR5,CCR7,CXCL3,FOXO1,SELL,TNFRSF9	7
A	Immune Cell Trafficking	trafficking of T lymphocytes	1,22E-08		0,218	CCL5,CCR5,CCR7,CXCL3,FOXO1,SELL,TNFRSF9	7
A	Cell-mediated Immune Response	trafficking of T lymphocytes	1,22E-08		0,218	CCL5,CCR5,CCR7,CXCL3,FOXO1,SELL,TNFRSF9	7
A	Hematological System Development and Function	activation of lymphocytes	1,24E-08	Increased	2,691	AXL,CCL5,CCR7,CD40,CLEC7A,FCGR2B,FCGR3A,FOS,FOXO1,ICAM1,IFNB1,IL10,IL13,IL1B,IL4,IL6R,IL8,IRF1,MAPK14,MERTK,NFKB1,SAMSN1,SLAMF1,TLR8,TNF,TNFRSF9,TNFSF13B	27
A	Immune Cell Trafficking	activation of lymphocytes	1,24E-08	Increased	2,691	AXL,CCL5,CCR7,CD40,CLEC7A,FCGR2B,FCGR3A,FOS,FOXO1,ICAM1,IFNB1,IL10,IL13,IL1B,IL4,IL6R,IL8,IRF1,MAPK14,MERTK,NFKB1,SAMSN1,SLAMF1,TLR8,TNF,TNFRSF9,TNFSF13B	27
A	Cell-To-Cell Signaling and Interaction	activation of lymphocytes	1,24E-08	Increased	2,691	AXL,CCL5,CCR7,CD40,CLEC7A,FCGR2B,FCGR3A,FOS,FOXO1,ICAM1,IFNB1,IL10,IL13,IL1B,IL4,IL6R,IL8,IRF1,MAPK14,MERTK,NFKB1,SAMSN1,SLAMF1,TLR8,TNF,TNFRSF9,TNFSF13B	27
A	Inflammatory Response	activation of lymphocytes	1,24E-08	Increased	2,691	AXL,CCL5,CCR7,CD40,CLEC7A,FCGR2B,FCGR3A,FOS,FOXO1,ICAM1,IFNB1,IL10,IL13,IL1B,IL4,IL6R,IL8,IRF1,MAPK14,MERTK,NFKB1,SAMSN1,SLAMF1,TLR8,TNF,TNFRSF9,TNFSF13B	27
A	Humoral Immune Response	quantity of IgG3	1,38E-08	Increased	2,058	CCR7,CD40,FCGR2B,IFNGR1,IL4,NFKB1,PIK3AP1,SAMSN1,TNF,TNFRSF9,UNG	11
A	Protein Synthesis	quantity of IgG3	1,38E-08	Increased	2,058	CCR7,CD40,FCGR2B,IFNGR1,IL4,NFKB1,PIK3AP1,SAMSN1,TNF,TNFRSF9,UNG	11
A	Hematological System Development and Function	quantity of hematopoietic progenitor cells	1,40E-08		-0,329	BIRC5,CCR7,CDC42,CDK6,CDKN1B,EPB42,FOS,FOXO1,IL10,IL4,IL8,IRF1,KLF13,MAF,MAN2A1,MAPK14,NFKB1,NOS2,PIK3AP1,PIM3,PRDX1,SLC20A1,SOCS3,TNF,TNFRSF9,TNFSF13B	26
A	Tissue Morphology	quantity of hematopoietic progenitor cells	1,40E-08		-0,329	BIRC5,CCR7,CDC42,CDK6,CDKN1B,EPB42,FOS,FOXO1,IL10,IL4,IL8,IRF1,KLF13,MAF,MAN2A1,MAPK14,NFKB1,NOS2,PIK3AP1,PIM3,PRDX1,SLC20A1,SOCS3,TNF,TNFRSF9,TNFSF13B	26
A	Hematopoiesis	quantity of hematopoietic progenitor cells	1,40E-08		-0,329	BIRC5,CCR7,CDC42,CDK6,CDKN1B,EPB42,FOS,FOXO1,IL10,IL4,IL8,IRF1,KLF13,MAF,MAN2A1,MAPK14,NFKB1,NOS2,PIK3AP1,PIM3,PRDX1,SLC20A1,SOCS3,TNF,TNFRSF9,TNFSF13B	26
A	Gastrointestinal Disease	diabetes mellitus	1,45E-08		0,346	ALDH2,ANXA1,BAD,CCR5,CD40,CDKN1B,CFB,ENPP1,FOXO1,FOXP1,GPD2,ICAM1,IFNB1,IFNGR1,IL10,IL13,IL1B,IL4,IL8,IRF1,JAZF1,KLF11,MAPK14,MERTK,NFKB1,NOS2,PBX3,PPAP2B,PSMB9,RDBP,RGS1,SELL,TNF,TNFRSF9,ZEB2	35
A	Endocrine System Disorders	diabetes mellitus	1,45E-08		0,346	ALDH2,ANXA1,BAD,CCR5,CD40,CDKN1B,CFB,ENPP1,FOXO1,FOXP1,GPD2,ICAM1,IFNB1,IFNGR1,IL10,IL13,IL1B,IL4,IL8,IRF1,JAZF1,KLF11,MAPK14,MERTK,NFKB1,NOS2,PBX3,PPAP2B,PSMB9,RDBP,RGS1,SELL,TNF,TNFRSF9,ZEB2	35
A	Metabolic Disease	diabetes mellitus	1,45E-08		0,346	ALDH2,ANXA1,BAD,CCR5,CD40,CDKN1B,CFB,ENPP1,FOXO1,FOXP1,GPD2,ICAM1,IFNB1,IFNGR1,IL10,IL13,IL1B,IL4,IL8,IRF1,JAZF1,KLF11,MAPK14,MERTK,NFKB1,NOS2,PBX3,PPAP2B,PSMB9,RDBP,RGS1,SELL,TNF,TNFRSF9,ZEB2	35
A	Lipid Metabolism	release of leukotriene	1,52E-08		0,128	ABCC1,CCL5,IL10,IL1B,IL4,IL8,MAPK14,RABGEF1	8
A	Molecular Transport	release of leukotriene	1,52E-08		0,128	ABCC1,CCL5,IL10,IL1B,IL4,IL8,MAPK14,RABGEF1	8
A	Small Molecule Biochemistry	release of leukotriene	1,52E-08		0,128	ABCC1,CCL5,IL10,IL1B,IL4,IL8,MAPK14,RABGEF1	8
A	Cellular Movement	cell movement	1,55E-08	Increased	3,679	ABCC1,ACTR3,ALCAM,AMD1,ANXA1,ASAP2,AXL,CASP1,CCL20,CCL5,CCR5,CCR7,CD40,CDC42,CDKN1B,CFB,CSF2RA,CX3CL1,CXCL3,DOCK4,FCGR2B,FCGR3A,FOS,FOXO1,FOXP1,GLRX,GNAI3,GPC1,GRB2,ICAM1,IFNB1,IFNGR1,IL10,IL13,IL1B,IL4,IL4R,IL6R,IL8,LRP6,MAPK14,MARCKS,MERTK,MTCH2,NFKB1,NOS2,NRG1,P4HA2,PAK1,PPAP2B,PRDX1,PTGDS,PTPN12,RABGEF1,RAMP3,RARRES1,RGS1,SDC4,SELL,SGK1,SOCS3,TNF,TNFAIP3,TNFRSF9,TNFSF13B,TUBA1A,ZEB2	67
A	Cell-To-Cell Signaling and Interaction	binding of vascular endothelial cells	1,59E-08		1,892	AXL,CX3CL1,GPC1,ICAM1,IL13,IL1B,IL4,IL8,SELL,TNF	10
A	Cardiovascular System Development and Function	binding of vascular endothelial cells	1,59E-08		1,892	AXL,CX3CL1,GPC1,ICAM1,IL13,IL1B,IL4,IL8,SELL,TNF	10
A	Cell Death and Survival	apoptosis of lymphocytes	1,61E-08		0,154	CASP1,CCL5,CCR5,CD40,CDC42,CFLAR,FCGR2B,FCGR3A,FOS,ICAM1,IER3,IFNGR1,IL10,IL13,IL1B,IL4,IL6R,KLF13,MERTK,NFKB1,TNF,TNFRSF9,TNFSF13B	23
A	Hematological System Development and Function	activation of phagocytes	1,64E-08	Increased	2,998	ANXA1,AXL,CCL5,CD40,CLEC7A,CXCL3,ICAM1,IFNB1,IL10,IL13,IL1B,IL4,IL4R,IL8,MAF,MERTK,NOS2,RABGEF1,SELL,TLR8,TNF	21
A	Immune Cell Trafficking	activation of phagocytes	1,64E-08	Increased	2,998	ANXA1,AXL,CCL5,CD40,CLEC7A,CXCL3,ICAM1,IFNB1,IL10,IL13,IL1B,IL4,IL4R,IL8,MAF,MERTK,NOS2,RABGEF1,SELL,TLR8,TNF	21
A	Cell-To-Cell Signaling and Interaction	activation of phagocytes	1,64E-08	Increased	2,998	ANXA1,AXL,CCL5,CD40,CLEC7A,CXCL3,ICAM1,IFNB1,IL10,IL13,IL1B,IL4,IL4R,IL8,MAF,MERTK,NOS2,RABGEF1,SELL,TLR8,TNF	21
A	Inflammatory Response	activation of phagocytes	1,64E-08	Increased	2,998	ANXA1,AXL,CCL5,CD40,CLEC7A,CXCL3,ICAM1,IFNB1,IL10,IL13,IL1B,IL4,IL4R,IL8,MAF,MERTK,NOS2,RABGEF1,SELL,TLR8,TNF	21
A	Hematological System Development and Function	quantity of phagocytes	1,75E-08		-0,455	BIRC3,CCL20,CCR7,CD40,CX3CL1,ICAM1,IFNB1,IFNGR1,IL10,IL13,IL1B,IL4,IL8,IRAK3,IRF1,MAEA,NFKB1,NOS2,RABGEF1,SELL,SOCS3,TNF,TNFAIP3,TRAF6	24
A	Tissue Morphology	quantity of phagocytes	1,75E-08		-0,455	BIRC3,CCL20,CCR7,CD40,CX3CL1,ICAM1,IFNB1,IFNGR1,IL10,IL13,IL1B,IL4,IL8,IRAK3,IRF1,MAEA,NFKB1,NOS2,RABGEF1,SELL,SOCS3,TNF,TNFAIP3,TRAF6	24
A	Inflammatory Response	quantity of phagocytes	1,75E-08		-0,455	BIRC3,CCL20,CCR7,CD40,CX3CL1,ICAM1,IFNB1,IFNGR1,IL10,IL13,IL1B,IL4,IL8,IRAK3,IRF1,MAEA,NFKB1,NOS2,RABGEF1,SELL,SOCS3,TNF,TNFAIP3,TRAF6	24
A	Hematological System Development and Function	migration of antigen presenting cells	1,84E-08		1,033	ABCC1,CCL20,CCL5,CCR5,CCR7,CD40,ICAM1,IL10,IL1B,IL4,IL8,NOS2,PTGDS,TNF,TNFRSF9	15
A	Cellular Movement	migration of antigen presenting cells	1,84E-08		1,033	ABCC1,CCL20,CCL5,CCR5,CCR7,CD40,ICAM1,IL10,IL1B,IL4,IL8,NOS2,PTGDS,TNF,TNFRSF9	15
A	Immune Cell Trafficking	migration of antigen presenting cells	1,84E-08		1,033	ABCC1,CCL20,CCL5,CCR5,CCR7,CD40,ICAM1,IL10,IL1B,IL4,IL8,NOS2,PTGDS,TNF,TNFRSF9	15
A	Cell Death and Survival	apoptosis of tumor cells	1,84E-08		-0,656	B4GALT5,BAD,BIRC5,CASP1,CD40,CDK6,CDKN1B,CFLAR,FOXO1,IFNB1,IL10,IL4,IRF1,MEF2C,PIM3,SOCS3,THOC1,TNF,TNFSF13B,UGCG	20
A	Tumor Morphology	apoptosis of tumor cells	1,84E-08		-0,656	B4GALT5,BAD,BIRC5,CASP1,CD40,CDK6,CDKN1B,CFLAR,FOXO1,IFNB1,IL10,IL4,IRF1,MEF2C,PIM3,SOCS3,THOC1,TNF,TNFSF13B,UGCG	20
A	Cell Morphology	morphology of blood cells	1,90E-08			BAD,CCR5,CDC42,CDK6,EPB41,EPB42,ICAM1,IFNGR1,IL10,IL4,IL4R,IRF1,KLF13,MAN2A1,MERTK,PIK3AP1,PIM3,PRDX1,PSMB10,PSMB9,RABGEF1,SGMS2,SLC11A2,TNF,TNFRSF9	25
A	Cell-To-Cell Signaling and Interaction	response of phagocytes	1,92E-08		-0,498	ANXA1,CCL5,CCR5,CLEC7A,CXCL3,FCGR2B,ICAM1,IFNB1,IL10,IL4,IL6R,IL8,MAPK14,NOS2,TNF,TRAF6,ZEB2	17
A	Inflammatory Response	response of phagocytes	1,92E-08		-0,498	ANXA1,CCL5,CCR5,CLEC7A,CXCL3,FCGR2B,ICAM1,IFNB1,IL10,IL4,IL6R,IL8,MAPK14,NOS2,TNF,TRAF6,ZEB2	17
A	Infectious Disease	infection of mammalia	1,95E-08		-0,810	CASP1,CCR5,CD40,CLEC7A,CXCL3,FOS,GRB2,ICAM1,IFNB1,IFNGR1,IL10,IL13,IL1B,IL4,IL4R,IRF1,NFKB1,NOS2,PSMB9,SLAMF1,TNF,TNFRSF9	22
A	Hematological System Development and Function	transmigration of phagocytes	2,03E-08		0,966	ANXA1,CCL5,CCR7,CDC42,CXCL3,ICAM1,IFNB1,IL1B,IL8,SOCS3,TNF	11
A	Cellular Movement	transmigration of phagocytes	2,03E-08		0,966	ANXA1,CCL5,CCR7,CDC42,CXCL3,ICAM1,IFNB1,IL1B,IL8,SOCS3,TNF	11
A	Immune Cell Trafficking	transmigration of phagocytes	2,03E-08		0,966	ANXA1,CCL5,CCR7,CDC42,CXCL3,ICAM1,IFNB1,IL1B,IL8,SOCS3,TNF	11
A	Inflammatory Response	transmigration of phagocytes	2,03E-08		0,966	ANXA1,CCL5,CCR7,CDC42,CXCL3,ICAM1,IFNB1,IL1B,IL8,SOCS3,TNF	11
A	Hematological System Development and Function	chemotaxis of myeloid cells	2,27E-08	Increased	3,480	ANXA1,CASP1,CCL20,CCL5,CCR5,CSF2RA,CX3CL1,CXCL3,GNAI3,ICAM1,IFNB1,IL10,IL13,IL1B,IL4,IL4R,IL8,MAPK14,SELL,TNF	20
A	Cellular Movement	chemotaxis of myeloid cells	2,27E-08	Increased	3,480	ANXA1,CASP1,CCL20,CCL5,CCR5,CSF2RA,CX3CL1,CXCL3,GNAI3,ICAM1,IFNB1,IL10,IL13,IL1B,IL4,IL4R,IL8,MAPK14,SELL,TNF	20
A	Immune Cell Trafficking	chemotaxis of myeloid cells	2,27E-08	Increased	3,480	ANXA1,CASP1,CCL20,CCL5,CCR5,CSF2RA,CX3CL1,CXCL3,GNAI3,ICAM1,IFNB1,IL10,IL13,IL1B,IL4,IL4R,IL8,MAPK14,SELL,TNF	20
A	Inflammatory Response	chemotaxis of myeloid cells	2,27E-08	Increased	3,480	ANXA1,CASP1,CCL20,CCL5,CCR5,CSF2RA,CX3CL1,CXCL3,GNAI3,ICAM1,IFNB1,IL10,IL13,IL1B,IL4,IL4R,IL8,MAPK14,SELL,TNF	20
A	Inflammatory Response	inflammation of organ	2,32E-08		0,716	ALDH2,CASP1,CCL5,CCR5,CCR7,CD40,CFB,CXCL3,EMR1,FCGR2B,FCGR3A,ICAM1,IFNB1,IFNGR1,IL10,IL13,IL1B,IL4,IL4R,IL6R,IL8,IRAK3,IRF1,MAN2A1,NFKB1,NOS2,PRDX1,RABGEF1,SELL,SOCS3,TLR8,TNF,TNFAIP3,TNFRSF9,TNFSF13B,TRAF6	36
A	Organismal Survival	organismal death	2,32E-08		-1,062	ABCC1,ANXA1,ATP6AP1,BAD,CASP1,CCR5,CD40,CDC42,CDK6,CDKN1B,CFB,CFLAR,CLEC7A,CRLF3,CTC1,CXCL3,FCGR2B,FOS,FOXO1,FOXP1,GPD2,ICAM1,IFNB1,IFNGR1,IL10,IL13,IL1B,IL4,IL4R,IL6R,IL8,IRAK3,IRF1,LRP6,MAEA,MAF,MAN2A1,MAPK14,MEF2C,MERTK,MYL6,NFKB1,NOS2,PBX3,PPIF,PRDX1,RINT1,SDC4,SFTPB,SOCS3,TNF,TNFAIP3,TNFRSF9,TNFSF13B,TRAF6,UBE3A,UGCG,UGT8,UNG	59
A	Cellular Growth and Proliferation	generation of cells	2,41E-08	Increased	2,098	CD40,ICAM1,IFNB1,IL10,IL13,IL1B,IL4,IL4R,LRP6,MAF,NFKB1,NRG1,PSMB9,SOCS3,TNF,TNFRSF9,TNFSF13B,TRAF6	18
A	Tissue Development	generation of cells	2,41E-08	Increased	2,098	CD40,ICAM1,IFNB1,IL10,IL13,IL1B,IL4,IL4R,LRP6,MAF,NFKB1,NRG1,PSMB9,SOCS3,TNF,TNFRSF9,TNFSF13B,TRAF6	18
A	Hematological System Development and Function	cell movement of monocytes	2,50E-08	Increased	2,173	ANXA1,CCL20,CCL5,CDC42,CX3CL1,CXCL3,ICAM1,IFNB1,IL10,IL13,IL1B,IL4,IL8,MAPK14,TNF	15
A	Cellular Movement	cell movement of monocytes	2,50E-08	Increased	2,173	ANXA1,CCL20,CCL5,CDC42,CX3CL1,CXCL3,ICAM1,IFNB1,IL10,IL13,IL1B,IL4,IL8,MAPK14,TNF	15
A	Immune Cell Trafficking	cell movement of monocytes	2,50E-08	Increased	2,173	ANXA1,CCL20,CCL5,CDC42,CX3CL1,CXCL3,ICAM1,IFNB1,IL10,IL13,IL1B,IL4,IL8,MAPK14,TNF	15
A	Inflammatory Response	cell movement of monocytes	2,50E-08	Increased	2,173	ANXA1,CCL20,CCL5,CDC42,CX3CL1,CXCL3,ICAM1,IFNB1,IL10,IL13,IL1B,IL4,IL8,MAPK14,TNF	15
A	Cellular Movement	cell movement of fibroblast cell lines	2,60E-08	Increased	2,502	ACTR3,AMD1,CDC42,CDKN1B,DOCK4,FOS,GPC1,GRB2,IL8,MARCKS,PAK1,PTGDS,PTPN12,SGK1	14
A	Connective Tissue Development and Function	cell movement of fibroblast cell lines	2,60E-08	Increased	2,502	ACTR3,AMD1,CDC42,CDKN1B,DOCK4,FOS,GPC1,GRB2,IL8,MARCKS,PAK1,PTGDS,PTPN12,SGK1	14
A	Humoral Immune Response	class switching	2,61E-08	Increased	2,680	CCR7,CD40,FOXO1,IL10,IL13,IL4,NFKB1,TNF,TNFRSF9,TNFSF13B,UNG	11
A	Cell Death and Survival	apoptosis of hematopoietic cell lines	2,64E-08		-0,261	BAD,BIRC3,BIRC5,CCL5,CCR5,CD40,CDC42,CDKN1B,CFLAR,IFNB1,IL10,IL4,MERTK,NFKB1,NOS2,TNF,TNFAIP3	17
A	Cell Death and Survival	necrosis of liver	2,76E-08		1,493	BAD,CD40,CDKN1B,CFLAR,CXCL3,FOS,IER3,IFNGR1,IL10,IL4,IRF1,MAPK14,NFKB1,NOS2,SELL,SLC20A1,SOCS3,TNF,UGCG	19
A	Inflammatory Disease	Dermatitis	2,97E-08		1,641	CASP1,CCL20,CCL5,CCR7,CSF2RA,CX3CL1,CYP3A4,EEF1A1,HNMT,IL10,IL13,IL1B,IL4,IL4R,IL8,NFKB1,P4HA2,SELL,SOCS3,TNF,TNFAIP3,TUBA1A,TUBA8	23
A	Dermatological Diseases and Conditions	Dermatitis	2,97E-08		1,641	CASP1,CCL20,CCL5,CCR7,CSF2RA,CX3CL1,CYP3A4,EEF1A1,HNMT,IL10,IL13,IL1B,IL4,IL4R,IL8,NFKB1,P4HA2,SELL,SOCS3,TNF,TNFAIP3,TUBA1A,TUBA8	23
A	Skeletal and Muscular Disorders	neuromuscular disease	3,08E-08		0,737	ALCAM,ALDH2,AXL,B4GALT5,BIRC2,CASP1,CCL5,CDC42,CETN2,CFLAR,CIRBP,CX3CL1,EEF1A1,EIF3K,FOS,FOXN3,FOXP1,GRIK2,IER3,IFNB1,IFNGR1,IL10,IL1B,IL4,MERTK,NFKB1,NOS2,NRG1,PAK1,PCNA,PSMB9,RDBP,SDC4,SGK1,SLC27A1,TNF,TRAF6,TUBA1A,UGCG	39
A	Neurological Disease	neuromuscular disease	3,08E-08		0,737	ALCAM,ALDH2,AXL,B4GALT5,BIRC2,CASP1,CCL5,CDC42,CETN2,CFLAR,CIRBP,CX3CL1,EEF1A1,EIF3K,FOS,FOXN3,FOXP1,GRIK2,IER3,IFNB1,IFNGR1,IL10,IL1B,IL4,MERTK,NFKB1,NOS2,NRG1,PAK1,PCNA,PSMB9,RDBP,SDC4,SGK1,SLC27A1,TNF,TRAF6,TUBA1A,UGCG	39
A	Cell Death and Survival	cell viability of granulocytes	3,34E-08		1,568	BIRC5,CSF2RA,ICAM1,IL10,IL13,IL1B,IL4,PCNA,TNF	9
A	Hematological System Development and Function	cell viability of granulocytes	3,34E-08		1,568	BIRC5,CSF2RA,ICAM1,IL10,IL13,IL1B,IL4,PCNA,TNF	9
A	Cellular Development	differentiation of osteoclasts	3,90E-08		-0,499	CCL5,FCGR2B,FOS,IFNB1,IL10,IL4,IL8,IRAK3,MAPK14,NFKB1,NOS2,OSCAR,SOCS3,TNF,TRAF6	15
A	Tissue Development	differentiation of osteoclasts	3,90E-08		-0,499	CCL5,FCGR2B,FOS,IFNB1,IL10,IL4,IL8,IRAK3,MAPK14,NFKB1,NOS2,OSCAR,SOCS3,TNF,TRAF6	15
A	Connective Tissue Development and Function	differentiation of osteoclasts	3,90E-08		-0,499	CCL5,FCGR2B,FOS,IFNB1,IL10,IL4,IL8,IRAK3,MAPK14,NFKB1,NOS2,OSCAR,SOCS3,TNF,TRAF6	15
A	Skeletal and Muscular System Development and Function	differentiation of osteoclasts	3,90E-08		-0,499	CCL5,FCGR2B,FOS,IFNB1,IL10,IL4,IL8,IRAK3,MAPK14,NFKB1,NOS2,OSCAR,SOCS3,TNF,TRAF6	15
A	Embryonic Development	differentiation of osteoclasts	3,90E-08		-0,499	CCL5,FCGR2B,FOS,IFNB1,IL10,IL4,IL8,IRAK3,MAPK14,NFKB1,NOS2,OSCAR,SOCS3,TNF,TRAF6	15
A	Organ Development	differentiation of osteoclasts	3,90E-08		-0,499	CCL5,FCGR2B,FOS,IFNB1,IL10,IL4,IL8,IRAK3,MAPK14,NFKB1,NOS2,OSCAR,SOCS3,TNF,TRAF6	15
A	Organismal Development	differentiation of osteoclasts	3,90E-08		-0,499	CCL5,FCGR2B,FOS,IFNB1,IL10,IL4,IL8,IRAK3,MAPK14,NFKB1,NOS2,OSCAR,SOCS3,TNF,TRAF6	15
A	Connective Tissue Disorders	lupus erythematosus	3,92E-08			CDKN1B,CFB,FCGR2B,FCGR3A,FOXO1,IFNB1,IL10,IL4,NOS2,TLR8,TNF,TNFAIP3,TNFRSF9,TNFSF13B	14
A	Inflammatory Disease	lupus erythematosus	3,92E-08			CDKN1B,CFB,FCGR2B,FCGR3A,FOXO1,IFNB1,IL10,IL4,NOS2,TLR8,TNF,TNFAIP3,TNFRSF9,TNFSF13B	14
A	Skeletal and Muscular Disorders	lupus erythematosus	3,92E-08			CDKN1B,CFB,FCGR2B,FCGR3A,FOXO1,IFNB1,IL10,IL4,NOS2,TLR8,TNF,TNFAIP3,TNFRSF9,TNFSF13B	14
A	Immunological Disease	lupus erythematosus	3,92E-08			CDKN1B,CFB,FCGR2B,FCGR3A,FOXO1,IFNB1,IL10,IL4,NOS2,TLR8,TNF,TNFAIP3,TNFRSF9,TNFSF13B	14
A	Hematological System Development and Function	migration of neutrophils	4,12E-08		1,978	ANXA1,CCL5,CXCL3,ICAM1,IL1B,IL4,IL8,MAPK14,NOS2,SELL,SOCS3,TNF	12
A	Cellular Movement	migration of neutrophils	4,12E-08		1,978	ANXA1,CCL5,CXCL3,ICAM1,IL1B,IL4,IL8,MAPK14,NOS2,SELL,SOCS3,TNF	12
A	Immune Cell Trafficking	migration of neutrophils	4,12E-08		1,978	ANXA1,CCL5,CXCL3,ICAM1,IL1B,IL4,IL8,MAPK14,NOS2,SELL,SOCS3,TNF	12
A	Inflammatory Response	migration of neutrophils	4,12E-08		1,978	ANXA1,CCL5,CXCL3,ICAM1,IL1B,IL4,IL8,MAPK14,NOS2,SELL,SOCS3,TNF	12
A	Hematological System Development and Function	T cell development	4,27E-08	Increased	2,303	ANXA1,BAD,BIRC5,CASP1,CCR5,CCR7,CDKN1B,FCGR2B,FOXO1,FOXP1,GRB2,ICAM1,IFNB1,IFNGR1,IL10,IL13,IL1B,IL4,IL4R,IRF1,MAF,MAPK14,SOCS3,TNF,TNFAIP3,TNFSF13B,TRAF6	27
A	Cellular Function and Maintenance	T cell development	4,27E-08	Increased	2,303	ANXA1,BAD,BIRC5,CASP1,CCR5,CCR7,CDKN1B,FCGR2B,FOXO1,FOXP1,GRB2,ICAM1,IFNB1,IFNGR1,IL10,IL13,IL1B,IL4,IL4R,IRF1,MAF,MAPK14,SOCS3,TNF,TNFAIP3,TNFSF13B,TRAF6	27
A	Cellular Development	T cell development	4,27E-08	Increased	2,303	ANXA1,BAD,BIRC5,CASP1,CCR5,CCR7,CDKN1B,FCGR2B,FOXO1,FOXP1,GRB2,ICAM1,IFNB1,IFNGR1,IL10,IL13,IL1B,IL4,IL4R,IRF1,MAF,MAPK14,SOCS3,TNF,TNFAIP3,TNFSF13B,TRAF6	27
A	Cell-mediated Immune Response	T cell development	4,27E-08	Increased	2,303	ANXA1,BAD,BIRC5,CASP1,CCR5,CCR7,CDKN1B,FCGR2B,FOXO1,FOXP1,GRB2,ICAM1,IFNB1,IFNGR1,IL10,IL13,IL1B,IL4,IL4R,IRF1,MAF,MAPK14,SOCS3,TNF,TNFAIP3,TNFSF13B,TRAF6	27
A	Hematopoiesis	T cell development	4,27E-08	Increased	2,303	ANXA1,BAD,BIRC5,CASP1,CCR5,CCR7,CDKN1B,FCGR2B,FOXO1,FOXP1,GRB2,ICAM1,IFNB1,IFNGR1,IL10,IL13,IL1B,IL4,IL4R,IRF1,MAF,MAPK14,SOCS3,TNF,TNFAIP3,TNFSF13B,TRAF6	27
A	Lymphoid Tissue Structure and Development	T cell development	4,27E-08	Increased	2,303	ANXA1,BAD,BIRC5,CASP1,CCR5,CCR7,CDKN1B,FCGR2B,FOXO1,FOXP1,GRB2,ICAM1,IFNB1,IFNGR1,IL10,IL13,IL1B,IL4,IL4R,IRF1,MAF,MAPK14,SOCS3,TNF,TNFAIP3,TNFSF13B,TRAF6	27
A	Cellular Development	proliferation of smooth muscle cells	4,45E-08		0,514	BIRC5,CCL5,CDKN1B,CX3CL1,FOS,FOXO1,IFNGR1,IL10,IL1B,IL4,IL6R,IL8,IRF1,PTGDS,SOCS3,TNF,TNFAIP3,TRAF6,WTAP	19
A	Cellular Growth and Proliferation	proliferation of smooth muscle cells	4,45E-08		0,514	BIRC5,CCL5,CDKN1B,CX3CL1,FOS,FOXO1,IFNGR1,IL10,IL1B,IL4,IL6R,IL8,IRF1,PTGDS,SOCS3,TNF,TNFAIP3,TRAF6,WTAP	19
A	Skeletal and Muscular System Development and Function	proliferation of smooth muscle cells	4,45E-08		0,514	BIRC5,CCL5,CDKN1B,CX3CL1,FOS,FOXO1,IFNGR1,IL10,IL1B,IL4,IL6R,IL8,IRF1,PTGDS,SOCS3,TNF,TNFAIP3,TRAF6,WTAP	19
A	DNA Replication, Recombination, and Repair	synthesis of DNA	4,51E-08		1,152	BAD,BIRC5,CCL5,CD40,CDC42,CDK6,CDKN1B,FOS,FOXO1,GNAI3,GRB2,IFNB1,IL10,IL1B,IL4,IL8,IRF1,MAF,MAPK14,NRG1,PCNA,PTGDS,SDC4,SGK1,SLAMF1,TNF	26
A	Cell Death and Survival	apoptosis of connective tissue cells	4,58E-08		-1,494	BAD,BIRC2,BIRC3,BIRC5,CASP1,CDC42,CDKN1B,CFLAR,FOXO1,GLO1,IL10,IL13,IL1B,IL4,IL8,MAPK14,NUPR1,PAK1,TNF,TRAF6	20
A	Lymphoid Tissue Structure and Development	morphology of lymphoid organ	4,72E-08			AXL,CCR7,CD40,CDK6,CDKN1B,CYP27B1,EGLN2,FCGR2B,FOS,IL10,IRAK3,KLF13,MAN2A1,MERTK,NFKB1,NOS2,PRDX1,RGS1,SELL,TNF,TNFSF13B,TRAF6,UNG	23
A	Organ Morphology	morphology of lymphoid organ	4,72E-08			AXL,CCR7,CD40,CDK6,CDKN1B,CYP27B1,EGLN2,FCGR2B,FOS,IL10,IRAK3,KLF13,MAN2A1,MERTK,NFKB1,NOS2,PRDX1,RGS1,SELL,TNF,TNFSF13B,TRAF6,UNG	23
A	Inflammatory Response	inflammation of lung	4,80E-08		1,314	ALDH2,CASP1,CCL5,CCR5,CXCL3,FCGR2B,ICAM1,IFNGR1,IL10,IL13,IL1B,IL4,IL4R,IL8,MAN2A1,NFKB1,NOS2,PRDX1,SELL,TNF,TNFRSF9,TRAF6	22
A	Respiratory Disease	inflammation of lung	4,80E-08		1,314	ALDH2,CASP1,CCL5,CCR5,CXCL3,FCGR2B,ICAM1,IFNGR1,IL10,IL13,IL1B,IL4,IL4R,IL8,MAN2A1,NFKB1,NOS2,PRDX1,SELL,TNF,TNFRSF9,TRAF6	22
A	Lymphoid Tissue Structure and Development	morphology of spleen	4,94E-08			AXL,CCR7,CD40,CDK6,CDKN1B,EGLN2,FCGR2B,FOS,IL10,KLF13,MAN2A1,MERTK,NFKB1,PRDX1,SELL,TNF,TNFSF13B,TRAF6,UNG	19
A	Organ Morphology	morphology of spleen	4,94E-08			AXL,CCR7,CD40,CDK6,CDKN1B,EGLN2,FCGR2B,FOS,IL10,KLF13,MAN2A1,MERTK,NFKB1,PRDX1,SELL,TNF,TNFSF13B,TRAF6,UNG	19
A	Lymphoid Tissue Structure and Development	abnormal morphology of spleen	5,36E-08			AXL,CCR7,CD40,CDK6,CDKN1B,EGLN2,FCGR2B,FOS,IL10,KLF13,MAN2A1,MERTK,NFKB1,PRDX1,SELL,TNF,TRAF6,UNG	18
A	Organ Morphology	abnormal morphology of spleen	5,36E-08			AXL,CCR7,CD40,CDK6,CDKN1B,EGLN2,FCGR2B,FOS,IL10,KLF13,MAN2A1,MERTK,NFKB1,PRDX1,SELL,TNF,TRAF6,UNG	18
A	Infectious Disease	replication of HIV	5,37E-08		-0,463	APOBEC3F,APOBEC3G,CCL5,CCR5,IFNB1,IL1B,IL4,IL8,NFKB1,PRDX1,SOCS3,TLR8,TNF	13
A	Humoral Immune Response	quantity of IgG	5,50E-08		0,838	CCR5,CCR7,CD40,FCGR2B,IFNGR1,IL10,IL13,IL4,IL4R,MAN2A1,NFKB1,NOS2,PIK3AP1,SAMSN1,TNF,TNFRSF9,UNG	17
A	Protein Synthesis	quantity of IgG	5,50E-08		0,838	CCR5,CCR7,CD40,FCGR2B,IFNGR1,IL10,IL13,IL4,IL4R,MAN2A1,NFKB1,NOS2,PIK3AP1,SAMSN1,TNF,TNFRSF9,UNG	17
A	Hematological System Development and Function	quantity of red blood cells	5,84E-08		0,399	BIRC5,CDK6,CDKN1B,EPB42,IL10,KLF13,MAEA,MAF,MAN2A1,MAPK14,NFKB1,PIM3,PRDX1,SLC11A2,SLC20A1,SOCS3,TNFRSF9	17
A	Tissue Morphology	quantity of red blood cells	5,84E-08		0,399	BIRC5,CDK6,CDKN1B,EPB42,IL10,KLF13,MAEA,MAF,MAN2A1,MAPK14,NFKB1,PIM3,PRDX1,SLC11A2,SLC20A1,SOCS3,TNFRSF9	17
A	Hematopoiesis	quantity of red blood cells	5,84E-08		0,399	BIRC5,CDK6,CDKN1B,EPB42,IL10,KLF13,MAEA,MAF,MAN2A1,MAPK14,NFKB1,PIM3,PRDX1,SLC11A2,SLC20A1,SOCS3,TNFRSF9	17
A	Infectious Disease	replication of virus	5,85E-08		0,540	APOBEC3F,APOBEC3G,ATP6AP1,BIRC3,CCL5,CCR5,CD40,CDC42,CDKN1B,CXCL3,EEF1A1,G3BP1,IFNB1,IL10,IL1B,IL4,IL8,IRF1,NFKB1,NOS2,PRDX1,SFTPB,SGK1,SNW1,SOCS3,TLR8,TNF,TRAF6,ZEB2	29
A	Tissue Morphology	abnormal morphology of lymph node	5,86E-08			AXL,CCR7,CD40,CYP27B1,FCGR2B,IL10,MERTK,NFKB1,NOS2,SELL,TNF,TRAF6,UNG	13
A	Lymphoid Tissue Structure and Development	abnormal morphology of lymph node	5,86E-08			AXL,CCR7,CD40,CYP27B1,FCGR2B,IL10,MERTK,NFKB1,NOS2,SELL,TNF,TRAF6,UNG	13
A	Organ Morphology	abnormal morphology of lymph node	5,86E-08			AXL,CCR7,CD40,CYP27B1,FCGR2B,IL10,MERTK,NFKB1,NOS2,SELL,TNF,TRAF6,UNG	13
A	Gene Expression	binding of protein binding site	5,89E-08		0,883	CD40,FOS,FOXO1,GLRX,IER3,IFNB1,IL10,IL13,IL1B,IL4,IL8,IRF1,KLF13,MAPK14,NFKB1,NOS2,NRG1,PAK1,PRDX1,TNF,WTAP	21
A	Cell Death and Survival	cell death of tumor cells	5,95E-08		0,179	B4GALT5,BAD,BIRC5,CASP1,CD40,CDK6,CDKN1B,CFLAR,FOXO1,IFNB1,IL10,IL4,IL8,IRF1,MAPK14,MEF2C,PIM3,SOCS3,THOC1,TNF,TNFSF13B,UGCG	22
A	Tumor Morphology	cell death of tumor cells	5,95E-08		0,179	B4GALT5,BAD,BIRC5,CASP1,CD40,CDK6,CDKN1B,CFLAR,FOXO1,IFNB1,IL10,IL4,IL8,IRF1,MAPK14,MEF2C,PIM3,SOCS3,THOC1,TNF,TNFSF13B,UGCG	22
A	Hematological System Development and Function	migration of peripheral blood leukocytes	6,00E-08		1,100	CCL5,CCR5,CCR7,ICAM1,IL10,IL8,RGS1	7
A	Cellular Movement	migration of peripheral blood leukocytes	6,00E-08		1,100	CCL5,CCR5,CCR7,ICAM1,IL10,IL8,RGS1	7
A	Immune Cell Trafficking	migration of peripheral blood leukocytes	6,00E-08		1,100	CCL5,CCR5,CCR7,ICAM1,IL10,IL8,RGS1	7
A	Hematological System Development and Function	expansion of T lymphocytes	6,39E-08	Increased	2,174	CCR7,CD40,CDKN1B,IFNGR1,IL10,IL1B,IL4,IL6R,IRF1,SLAMF1,TNF,TNFRSF9,TNFSF13B	13
A	Cellular Development	expansion of T lymphocytes	6,39E-08	Increased	2,174	CCR7,CD40,CDKN1B,IFNGR1,IL10,IL1B,IL4,IL6R,IRF1,SLAMF1,TNF,TNFRSF9,TNFSF13B	13
A	Cellular Growth and Proliferation	expansion of T lymphocytes	6,39E-08	Increased	2,174	CCR7,CD40,CDKN1B,IFNGR1,IL10,IL1B,IL4,IL6R,IRF1,SLAMF1,TNF,TNFRSF9,TNFSF13B	13
A	Hematological System Development and Function	induction of leukocytes	6,68E-08	Increased	2,177	CD40,IL10,IL13,IL1B,IL4,IL4R,IL8,MERTK,TNF,TNFAIP3	10
A	Cellular Growth and Proliferation	induction of leukocytes	6,68E-08	Increased	2,177	CD40,IL10,IL13,IL1B,IL4,IL4R,IL8,MERTK,TNF,TNFAIP3	10
A	Cell-To-Cell Signaling and Interaction	induction of leukocytes	6,68E-08	Increased	2,177	CD40,IL10,IL13,IL1B,IL4,IL4R,IL8,MERTK,TNF,TNFAIP3	10
A	Hematological System Development and Function	migration of dendritic cells	6,77E-08		0,834	ABCC1,CCL20,CCL5,CCR5,CCR7,CD40,ICAM1,IL10,IL1B,IL4,TNF,TNFRSF9	12
A	Cellular Movement	migration of dendritic cells	6,77E-08		0,834	ABCC1,CCL20,CCL5,CCR5,CCR7,CD40,ICAM1,IL10,IL1B,IL4,TNF,TNFRSF9	12
A	Immune Cell Trafficking	migration of dendritic cells	6,77E-08		0,834	ABCC1,CCL20,CCL5,CCR5,CCR7,CD40,ICAM1,IL10,IL1B,IL4,TNF,TNFRSF9	12
A	Inflammatory Response	migration of dendritic cells	6,77E-08		0,834	ABCC1,CCL20,CCL5,CCR5,CCR7,CD40,ICAM1,IL10,IL1B,IL4,TNF,TNFRSF9	12
A	Cancer	B-cell non-Hodgkin's disease	6,87E-08			BAD,BIRC3,CCR7,CFLAR,FOXO1,IFNGR1,IL10,PRDX1,SGK1,TNF,TNFAIP3,TUBA1A,TUBA8,UBE3A,UNG	15
A	Hematological Disease	B-cell non-Hodgkin's disease	6,87E-08			BAD,BIRC3,CCR7,CFLAR,FOXO1,IFNGR1,IL10,PRDX1,SGK1,TNF,TNFAIP3,TUBA1A,TUBA8,UBE3A,UNG	15
A	Inflammatory Response	antimicrobial response	7,21E-08		1,098	APOBEC3F,APOBEC3G,BIRC2,BIRC3,CCL5,CCR7,CD40,IFNB1,IFNGR1,IL10,IRF1,NOS2,SOCS3,TLR8,TNF,TNFRSF9	16
A	Antimicrobial Response	antimicrobial response	7,21E-08		1,098	APOBEC3F,APOBEC3G,BIRC2,BIRC3,CCL5,CCR7,CD40,IFNB1,IFNGR1,IL10,IRF1,NOS2,SOCS3,TLR8,TNF,TNFRSF9	16
A	Lipid Metabolism	release of lipid	7,43E-08		0,737	ABCC1,ANXA1,CCL5,CD40,CLEC7A,FCGR2B,GNAI3,GPC1,IL10,IL13,IL1B,IL4,IL8,MAPK14,NOS2,NRG1,RABGEF1,TNF	18
A	Molecular Transport	release of lipid	7,43E-08		0,737	ABCC1,ANXA1,CCL5,CD40,CLEC7A,FCGR2B,GNAI3,GPC1,IL10,IL13,IL1B,IL4,IL8,MAPK14,NOS2,NRG1,RABGEF1,TNF	18
A	Small Molecule Biochemistry	release of lipid	7,43E-08		0,737	ABCC1,ANXA1,CCL5,CD40,CLEC7A,FCGR2B,GNAI3,GPC1,IL10,IL13,IL1B,IL4,IL8,MAPK14,NOS2,NRG1,RABGEF1,TNF	18
A	Tissue Development	accumulation of cells	7,71E-08	Increased	2,986	ANXA1,BIRC5,CCL5,CCR5,CCR7,CX3CL1,CXCL3,ICAM1,IER3,IFNGR1,IL10,IL13,IL1B,IL4,IL8,LRP6,PTGDS,SELL,TNF,TXNRD1,ZEB2	21
A	Cell Death and Survival	apoptosis of neurons	8,32E-08		-0,237	AXL,BAD,BIRC5,CASP1,CCL5,CDC42,EGLN2,FOS,FOXO1,GLRX,GRIK2,HSD17B10,IL10,IL1B,MAOA,MAPK14,MEF2C,NFKB1,NOS2,PTGDS,SGK1,TNF,UNG	23
A	Cell Death and Survival	cell death of kidney cells	8,35E-08		1,590	ABCC1,BAD,BIRC2,BIRC3,BIRC5,CASP1,CDC42,CDKN1B,CFLAR,FOS,FOXO1,ICAM1,IER3,IL1B,IRF1,MAPK14,NFKB1,NOS2,PAK1,PTGDS,TNF,ZMYND11	22
A	Hematological System Development and Function	cell movement of leukocyte cell lines	8,35E-08	Increased	2,742	CCL5,CCR5,CCR7,CDC42,CX3CL1,CXCL3,GNAI3,ICAM1,IL8,RGS1,TNF	11
A	Cellular Movement	cell movement of leukocyte cell lines	8,35E-08	Increased	2,742	CCL5,CCR5,CCR7,CDC42,CX3CL1,CXCL3,GNAI3,ICAM1,IL8,RGS1,TNF	11
A	Immune Cell Trafficking	cell movement of leukocyte cell lines	8,35E-08	Increased	2,742	CCL5,CCR5,CCR7,CDC42,CX3CL1,CXCL3,GNAI3,ICAM1,IL8,RGS1,TNF	11
A	Hematological System Development and Function	recruitment of myeloid cells	8,69E-08	Increased	3,128	ANXA1,CASP1,CCL20,CCL5,CDC42,CXCL3,FCGR2B,ICAM1,IL10,IL13,IL1B,IL4,IL6R,IL8,SELL,TNF	16
A	Cellular Movement	recruitment of myeloid cells	8,69E-08	Increased	3,128	ANXA1,CASP1,CCL20,CCL5,CDC42,CXCL3,FCGR2B,ICAM1,IL10,IL13,IL1B,IL4,IL6R,IL8,SELL,TNF	16
A	Immune Cell Trafficking	recruitment of myeloid cells	8,69E-08	Increased	3,128	ANXA1,CASP1,CCL20,CCL5,CDC42,CXCL3,FCGR2B,ICAM1,IL10,IL13,IL1B,IL4,IL6R,IL8,SELL,TNF	16
A	Cell-To-Cell Signaling and Interaction	recruitment of myeloid cells	8,69E-08	Increased	3,128	ANXA1,CASP1,CCL20,CCL5,CDC42,CXCL3,FCGR2B,ICAM1,IL10,IL13,IL1B,IL4,IL6R,IL8,SELL,TNF	16
A	Inflammatory Response	antiviral response of cells	9,00E-08		0,505	BIRC2,BIRC3,CCR7,CD40,IFNB1,IRF1,SOCS3,TLR8	8
A	Antimicrobial Response	antiviral response of cells	9,00E-08		0,505	BIRC2,BIRC3,CCR7,CD40,IFNB1,IRF1,SOCS3,TLR8	8
A	Inflammatory Response	inflammation of large intestine	9,24E-08		0,445	CASP1,CCR5,CD40,CFB,EMR1,ICAM1,IFNB1,IL10,IL13,IL1B,IL4,IL6R,NFKB1,NOS2,SOCS3,TNF	16
A	Hematological System Development and Function	activation of antigen presenting cells	9,27E-08	Increased	2,685	AXL,CCL5,CD40,CLEC7A,ICAM1,IFNB1,IL10,IL13,IL1B,IL4,IL4R,IL8,MAF,MERTK,NOS2,PSMB9,TNF	17
A	Immune Cell Trafficking	activation of antigen presenting cells	9,27E-08	Increased	2,685	AXL,CCL5,CD40,CLEC7A,ICAM1,IFNB1,IL10,IL13,IL1B,IL4,IL4R,IL8,MAF,MERTK,NOS2,PSMB9,TNF	17
A	Cell-To-Cell Signaling and Interaction	activation of antigen presenting cells	9,27E-08	Increased	2,685	AXL,CCL5,CD40,CLEC7A,ICAM1,IFNB1,IL10,IL13,IL1B,IL4,IL4R,IL8,MAF,MERTK,NOS2,PSMB9,TNF	17
A	Inflammatory Response	activation of antigen presenting cells	9,27E-08	Increased	2,685	AXL,CCL5,CD40,CLEC7A,ICAM1,IFNB1,IL10,IL13,IL1B,IL4,IL4R,IL8,MAF,MERTK,NOS2,PSMB9,TNF	17
A	Hematological System Development and Function	T cell response	9,72E-08		0,004	AXL,CASP1,ICAM1,IFNB1,IFNGR1,IL10,IL13,IL4,MAF,MAPK14,MERTK,PSMB10,TRAF6	13
A	Cell-To-Cell Signaling and Interaction	T cell response	9,72E-08		0,004	AXL,CASP1,ICAM1,IFNB1,IFNGR1,IL10,IL13,IL4,MAF,MAPK14,MERTK,PSMB10,TRAF6	13
A	Infectious Disease	replication of HIV-1	9,88E-08		-0,406	APOBEC3F,APOBEC3G,CCL5,CCR5,IFNB1,IL1B,IL4,IL8,NFKB1,PRDX1,SOCS3,TNF	12
A	Hematological System Development and Function	quantity of helper T lymphocytes	1,03E-07		1,566	CCL5,CCR7,FCGR2B,ICAM1,IFNGR1,IL10,IL13,IL4,IL4R,IRF1,MAF,NFKB1,SELL,SOCS3,TNF	15
A	Tissue Morphology	quantity of helper T lymphocytes	1,03E-07		1,566	CCL5,CCR7,FCGR2B,ICAM1,IFNGR1,IL10,IL13,IL4,IL4R,IRF1,MAF,NFKB1,SELL,SOCS3,TNF	15
A	Hematological System Development and Function	proliferation of leukocyte cell lines	1,04E-07		1,778	CCDC6,CD40,CDKN1B,CLEC7A,CSF2RA,FOS,IFNB1,IL10,IL13,IL1B,IL4,IL6R,MERTK,NRG1,SOCS3,TNF	16
A	Cellular Development	proliferation of leukocyte cell lines	1,04E-07		1,778	CCDC6,CD40,CDKN1B,CLEC7A,CSF2RA,FOS,IFNB1,IL10,IL13,IL1B,IL4,IL6R,MERTK,NRG1,SOCS3,TNF	16
A	Cellular Growth and Proliferation	proliferation of leukocyte cell lines	1,04E-07		1,778	CCDC6,CD40,CDKN1B,CLEC7A,CSF2RA,FOS,IFNB1,IL10,IL13,IL1B,IL4,IL6R,MERTK,NRG1,SOCS3,TNF	16
A	Infectious Disease	Parasitic Infection	1,06E-07		-0,731	CCR5,CD40,CFB,FCGR2B,ICAM1,IFNB1,IFNGR1,IL10,IL13,IL4,IL4R,NOS2,SLAMF1,TNF	14
A	Inflammatory Response	degranulation of phagocytes	1,14E-07		1,363	ANXA1,CXCL3,FCGR2B,FOS,IL13,IL1B,IL4,IL4R,IL8,PAK1,RABGEF1,TNF,ZEB2	13
A	Cellular Compromise	degranulation of phagocytes	1,14E-07		1,363	ANXA1,CXCL3,FCGR2B,FOS,IL13,IL1B,IL4,IL4R,IL8,PAK1,RABGEF1,TNF,ZEB2	13
A	Hematological System Development and Function	chemotaxis of T lymphocytes	1,15E-07		1,069	CCL20,CCL5,CCR5,CCR7,CDC42,CX3CL1,IL10,IL4,IL8,RGS1,SOCS3	11
A	Cellular Movement	chemotaxis of T lymphocytes	1,15E-07		1,069	CCL20,CCL5,CCR5,CCR7,CDC42,CX3CL1,IL10,IL4,IL8,RGS1,SOCS3	11
A	Immune Cell Trafficking	chemotaxis of T lymphocytes	1,15E-07		1,069	CCL20,CCL5,CCR5,CCR7,CDC42,CX3CL1,IL10,IL4,IL8,RGS1,SOCS3	11
A	Inflammatory Response	chemotaxis of T lymphocytes	1,15E-07		1,069	CCL20,CCL5,CCR5,CCR7,CDC42,CX3CL1,IL10,IL4,IL8,RGS1,SOCS3	11
A	Cell-mediated Immune Response	chemotaxis of T lymphocytes	1,15E-07		1,069	CCL20,CCL5,CCR5,CCR7,CDC42,CX3CL1,IL10,IL4,IL8,RGS1,SOCS3	11
A	Hematological System Development and Function	development of helper T lymphocytes	1,22E-07		1,033	CASP1,ICAM1,IL10,IL1B,IL4,IL4R,IRF1,MAF,SOCS3	9
A	Cellular Function and Maintenance	development of helper T lymphocytes	1,22E-07		1,033	CASP1,ICAM1,IL10,IL1B,IL4,IL4R,IRF1,MAF,SOCS3	9
A	Cellular Development	development of helper T lymphocytes	1,22E-07		1,033	CASP1,ICAM1,IL10,IL1B,IL4,IL4R,IRF1,MAF,SOCS3	9
A	Cell-mediated Immune Response	development of helper T lymphocytes	1,22E-07		1,033	CASP1,ICAM1,IL10,IL1B,IL4,IL4R,IRF1,MAF,SOCS3	9
A	Hematopoiesis	development of helper T lymphocytes	1,22E-07		1,033	CASP1,ICAM1,IL10,IL1B,IL4,IL4R,IRF1,MAF,SOCS3	9
A	Lymphoid Tissue Structure and Development	development of helper T lymphocytes	1,22E-07		1,033	CASP1,ICAM1,IL10,IL1B,IL4,IL4R,IRF1,MAF,SOCS3	9
A	Tissue Morphology	size of lesion	1,23E-07		0,575	ANXA1,CASP1,CX3CL1,FOXO1,ICAM1,IL10,IL1B,IL4,IRF1,MAOA,MEF2C,NOS2,PPIF,PTGDS,SOCS3,TNFAIP3,UNG	17
A	Organismal Injury and Abnormalities	size of lesion	1,23E-07		0,575	ANXA1,CASP1,CX3CL1,FOXO1,ICAM1,IL10,IL1B,IL4,IRF1,MAOA,MEF2C,NOS2,PPIF,PTGDS,SOCS3,TNFAIP3,UNG	17
A	Hematological System Development and Function	binding of lymphocytes	1,28E-07		1,223	CCL20,CCL5,CD40,FCGR3A,ICAM1,IFNGR1,IL10,IL4,SELL,TNF,TRAF6	11
A	Cell-To-Cell Signaling and Interaction	binding of lymphocytes	1,28E-07		1,223	CCL20,CCL5,CD40,FCGR3A,ICAM1,IFNGR1,IL10,IL4,SELL,TNF,TRAF6	11
A	Hematological System Development and Function	quantity of Th17 cells	1,33E-07		0,970	FCGR2B,ICAM1,IL13,IL4,SELL,SOCS3,TNF	7
A	Tissue Morphology	quantity of Th17 cells	1,33E-07		0,970	FCGR2B,ICAM1,IL13,IL4,SELL,SOCS3,TNF	7
A	Organismal Injury and Abnormalities	damage of liver	1,34E-07		0,061	CCL5,CCR5,CD40,FCGR2B,IFNGR1,IL10,IL4,IL4R,IL6R,IRF1,NFKB1,NOS2,SDC4,TNF,TNFAIP3	15
A	Gastrointestinal Disease	damage of liver	1,34E-07		0,061	CCL5,CCR5,CD40,FCGR2B,IFNGR1,IL10,IL4,IL4R,IL6R,IRF1,NFKB1,NOS2,SDC4,TNF,TNFAIP3	15
A	Hepatic System Disease	damage of liver	1,34E-07		0,061	CCL5,CCR5,CD40,FCGR2B,IFNGR1,IL10,IL4,IL4R,IL6R,IRF1,NFKB1,NOS2,SDC4,TNF,TNFAIP3	15
A	Lipid Metabolism	accumulation of lipid	1,35E-07		1,215	ABCC1,ACAT2,CDC42,FOXO1,ICAM1,IFNGR1,IL10,IL13,IL1B,IL8,MAPK14,MARCKS,NOS2,NRG1,RDH11,SGMS2,SLC27A1,TNF,UGCG,UGT8	20
A	Molecular Transport	accumulation of lipid	1,35E-07		1,215	ABCC1,ACAT2,CDC42,FOXO1,ICAM1,IFNGR1,IL10,IL13,IL1B,IL8,MAPK14,MARCKS,NOS2,NRG1,RDH11,SGMS2,SLC27A1,TNF,UGCG,UGT8	20
A	Small Molecule Biochemistry	accumulation of lipid	1,35E-07		1,215	ABCC1,ACAT2,CDC42,FOXO1,ICAM1,IFNGR1,IL10,IL13,IL1B,IL8,MAPK14,MARCKS,NOS2,NRG1,RDH11,SGMS2,SLC27A1,TNF,UGCG,UGT8	20
A	Cellular Function and Maintenance	engulfment of cells	1,35E-07		1,172	ANXA1,ASAP2,ATP6AP1,AXL,CCL5,CDC42,CLEC7A,CLIP1,DOCK4,FCGR2B,FCGR3A,FOXP1,GRB2,ICAM1,IL10,IL4,MAPK14,MERTK,PAK1,TNF,ZFYVE16	21
A	Connective Tissue Disorders	collagen-induced arthritis	1,42E-07		0,907	ANXA1,CCR5,IFNGR1,IL10,IL1B,IL4,IL4R,MAPK14,NFKB1,TNF,TNFSF13B	11
A	Inflammatory Disease	collagen-induced arthritis	1,42E-07		0,907	ANXA1,CCR5,IFNGR1,IL10,IL1B,IL4,IL4R,MAPK14,NFKB1,TNF,TNFSF13B	11
A	Skeletal and Muscular Disorders	collagen-induced arthritis	1,42E-07		0,907	ANXA1,CCR5,IFNGR1,IL10,IL1B,IL4,IL4R,MAPK14,NFKB1,TNF,TNFSF13B	11
A	Cellular Development	differentiation of connective tissue cells	1,43E-07		-1,361	ARL4A,CCL5,CDK6,ENPP1,FCGR2B,FOS,FOXO1,IFNB1,IL10,IL1B,IL4,IL6R,IL8,IRAK3,LRP6,MAF,MAPK14,MEF2C,NFIB,NFKB1,NOS2,OSCAR,PTGDS,SOCS3,TBL1X,TNF,TRAF6	27
A	Connective Tissue Disorders	systemic lupus erythematosus	1,45E-07			CDKN1B,CFB,FCGR2B,FCGR3A,FOXO1,IFNB1,IL10,IL4,TLR8,TNF,TNFAIP3,TNFRSF9,TNFSF13B	13
A	Inflammatory Disease	systemic lupus erythematosus	1,45E-07			CDKN1B,CFB,FCGR2B,FCGR3A,FOXO1,IFNB1,IL10,IL4,TLR8,TNF,TNFAIP3,TNFRSF9,TNFSF13B	13
A	Skeletal and Muscular Disorders	systemic lupus erythematosus	1,45E-07			CDKN1B,CFB,FCGR2B,FCGR3A,FOXO1,IFNB1,IL10,IL4,TLR8,TNF,TNFAIP3,TNFRSF9,TNFSF13B	13
A	Immunological Disease	systemic lupus erythematosus	1,45E-07			CDKN1B,CFB,FCGR2B,FCGR3A,FOXO1,IFNB1,IL10,IL4,TLR8,TNF,TNFAIP3,TNFRSF9,TNFSF13B	13
A	Cell Death and Survival	apoptosis of leukemia cell lines	1,47E-07		-0,855	BAD,BIRC2,BIRC3,BIRC5,CCR5,CDKN1B,CFLAR,CSF2RA,GLO1,IL4,MAPK14,NFKB1,PAK1,PBX3,SGMS2,TNF,TNFAIP3,TNFSF13B,UGCG	19
A	Hematological System Development and Function	cell movement of neutrophils	1,54E-07		1,998	ANXA1,CASP1,CCL5,CFB,CSF2RA,CX3CL1,CXCL3,ICAM1,IL10,IL1B,IL4,IL6R,IL8,MAPK14,NOS2,SELL,SOCS3,TNF,TNFAIP3	19
A	Cellular Movement	cell movement of neutrophils	1,54E-07		1,998	ANXA1,CASP1,CCL5,CFB,CSF2RA,CX3CL1,CXCL3,ICAM1,IL10,IL1B,IL4,IL6R,IL8,MAPK14,NOS2,SELL,SOCS3,TNF,TNFAIP3	19
A	Immune Cell Trafficking	cell movement of neutrophils	1,54E-07		1,998	ANXA1,CASP1,CCL5,CFB,CSF2RA,CX3CL1,CXCL3,ICAM1,IL10,IL1B,IL4,IL6R,IL8,MAPK14,NOS2,SELL,SOCS3,TNF,TNFAIP3	19
A	Inflammatory Response	cell movement of neutrophils	1,54E-07		1,998	ANXA1,CASP1,CCL5,CFB,CSF2RA,CX3CL1,CXCL3,ICAM1,IL10,IL1B,IL4,IL6R,IL8,MAPK14,NOS2,SELL,SOCS3,TNF,TNFAIP3	19
A	Hematological System Development and Function	accumulation of granulocytes	1,57E-07	Increased	2,461	ANXA1,CCL5,CXCL3,IL10,IL13,IL1B,IL4,IL8,PTGDS,SELL,TNF	11
A	Immune Cell Trafficking	accumulation of granulocytes	1,57E-07	Increased	2,461	ANXA1,CCL5,CXCL3,IL10,IL13,IL1B,IL4,IL8,PTGDS,SELL,TNF	11
A	Inflammatory Response	accumulation of granulocytes	1,57E-07	Increased	2,461	ANXA1,CCL5,CXCL3,IL10,IL13,IL1B,IL4,IL8,PTGDS,SELL,TNF	11
A	Tissue Development	accumulation of granulocytes	1,57E-07	Increased	2,461	ANXA1,CCL5,CXCL3,IL10,IL13,IL1B,IL4,IL8,PTGDS,SELL,TNF	11
A	Hematological System Development and Function	chemotaxis of monocytes	1,57E-07	Increased	2,044	ANXA1,CCL20,CCL5,CX3CL1,CXCL3,IL10,IL13,IL1B,IL4,IL8,TNF	11
A	Cellular Movement	chemotaxis of monocytes	1,57E-07	Increased	2,044	ANXA1,CCL20,CCL5,CX3CL1,CXCL3,IL10,IL13,IL1B,IL4,IL8,TNF	11
A	Immune Cell Trafficking	chemotaxis of monocytes	1,57E-07	Increased	2,044	ANXA1,CCL20,CCL5,CX3CL1,CXCL3,IL10,IL13,IL1B,IL4,IL8,TNF	11
A	Inflammatory Response	chemotaxis of monocytes	1,57E-07	Increased	2,044	ANXA1,CCL20,CCL5,CX3CL1,CXCL3,IL10,IL13,IL1B,IL4,IL8,TNF	11
A	Lipid Metabolism	synthesis of lipid	1,59E-07	Increased	2,063	ABCC1,ACAT2,ACSL5,ANXA1,CASP1,CCL5,CD40,CDC42,CLEC7A,CX3CL1,CYP27B1,EEF1A1,FCGR2B,FOS,FOXO1,GNAI3,GPC1,IL10,IL13,IL1B,IL4,IL8,JAZF1,MAPK14,NFKB1,NOS2,NRG1,PTGDS,SGMS2,SLC27A1,SOCS3,TNF,UGCG,UGT8	34
A	Small Molecule Biochemistry	synthesis of lipid	1,59E-07	Increased	2,063	ABCC1,ACAT2,ACSL5,ANXA1,CASP1,CCL5,CD40,CDC42,CLEC7A,CX3CL1,CYP27B1,EEF1A1,FCGR2B,FOS,FOXO1,GNAI3,GPC1,IL10,IL13,IL1B,IL4,IL8,JAZF1,MAPK14,NFKB1,NOS2,NRG1,PTGDS,SGMS2,SLC27A1,SOCS3,TNF,UGCG,UGT8	34
A	Cellular Development	maturation of leukocytes	1,61E-07	Increased	2,352	BIRC5,CCL5,CD40,CLEC7A,FCGR2B,FOS,ICAM1,IFNB1,IL10,IL13,IL1B,IL4,IRF1,TLR8,TNF,TNFSF13B,TRAF6	17
A	Hematopoiesis	maturation of leukocytes	1,61E-07	Increased	2,352	BIRC5,CCL5,CD40,CLEC7A,FCGR2B,FOS,ICAM1,IFNB1,IL10,IL13,IL1B,IL4,IRF1,TLR8,TNF,TNFSF13B,TRAF6	17
A	Cellular Growth and Proliferation	formation of cells	1,67E-07		0,412	BIRC5,CCL5,CCR5,FOS,FOXO1,ICAM1,IFNGR1,IL10,IL13,IL1B,IL4,IL8,MAPK14,MEF2C,NFKB1,NOS2,NRG1,SDC4,SOCS3,TNF,TNFRSF9,TRAF6	22
A	Metabolic Disease	glucose metabolism disorder	1,68E-07		0,976	ACAT2,ALDH2,ANXA1,BAD,CASP1,CCL5,CCR5,CD40,CDKN1B,CFB,ENPP1,FOXO1,FOXP1,GPD2,ICAM1,IFNB1,IFNGR1,IL10,IL13,IL1B,IL4,IL8,IRF1,JAZF1,KLF11,MAPK14,MERTK,NFKB1,NOS2,PBX3,PPAP2B,PSMB9,RDBP,RGS1,SELL,SLC27A1,TNF,TNFRSF9,ZEB2	39
A	Tissue Morphology	size of infarct	1,70E-07		-0,136	ANXA1,CX3CL1,IL10,IL1B,IL4,IRF1,MAOA,MEF2C,NOS2,PPIF,PTGDS,TNFAIP3,UNG	13
A	Organismal Injury and Abnormalities	size of infarct	1,70E-07		-0,136	ANXA1,CX3CL1,IL10,IL1B,IL4,IRF1,MAOA,MEF2C,NOS2,PPIF,PTGDS,TNFAIP3,UNG	13
A	Cardiovascular Disease	size of infarct	1,70E-07		-0,136	ANXA1,CX3CL1,IL10,IL1B,IL4,IRF1,MAOA,MEF2C,NOS2,PPIF,PTGDS,TNFAIP3,UNG	13
A	Cell Death and Survival	apoptosis of kidney cell lines	1,70E-07		0,747	ABCC1,BAD,BIRC2,BIRC3,BIRC5,CASP1,CDC42,CFLAR,FOS,FOXO1,IER3,IRF1,NOS2,PAK1,PTGDS,TNF,ZMYND11	17
A	Cellular Function and Maintenance	function of dendritic cells	1,74E-07			CCR7,CD40,CLEC7A,IL10,IL4,NFKB1,RGS1,SAMSN1,SELL,TNF,TRAF6	11
A	Hematological System Development and Function	recruitment of neutrophils	1,75E-07	Increased	2,287	CASP1,CCL20,CCL5,CXCL3,FCGR2B,ICAM1,IL10,IL13,IL1B,IL4,IL6R,IL8,SELL,TNF	14
A	Cellular Movement	recruitment of neutrophils	1,75E-07	Increased	2,287	CASP1,CCL20,CCL5,CXCL3,FCGR2B,ICAM1,IL10,IL13,IL1B,IL4,IL6R,IL8,SELL,TNF	14
A	Immune Cell Trafficking	recruitment of neutrophils	1,75E-07	Increased	2,287	CASP1,CCL20,CCL5,CXCL3,FCGR2B,ICAM1,IL10,IL13,IL1B,IL4,IL6R,IL8,SELL,TNF	14
A	Cell-To-Cell Signaling and Interaction	recruitment of neutrophils	1,75E-07	Increased	2,287	CASP1,CCL20,CCL5,CXCL3,FCGR2B,ICAM1,IL10,IL13,IL1B,IL4,IL6R,IL8,SELL,TNF	14
A	Inflammatory Response	recruitment of neutrophils	1,75E-07	Increased	2,287	CASP1,CCL20,CCL5,CXCL3,FCGR2B,ICAM1,IL10,IL13,IL1B,IL4,IL6R,IL8,SELL,TNF	14
A	Cell Death and Survival	cell death of fibroblasts	1,79E-07		-0,309	BAD,BIRC2,BIRC3,CASP1,CD40,CDC42,CDKN1B,CFLAR,FOXO1,GRIK2,IL10,MAPK14,NFKB1,NUPR1,PAK1,TNF,TRAF6,UNG	18
A	Hematological System Development and Function	cell rolling of leukocytes	1,81E-07		1,768	ANXA1,CCR7,CXCL3,FCGR3A,ICAM1,IL1B,IL8,PRDX1,SELL,TNF	10
A	Cellular Movement	cell rolling of leukocytes	1,81E-07		1,768	ANXA1,CCR7,CXCL3,FCGR3A,ICAM1,IL1B,IL8,PRDX1,SELL,TNF	10
A	Immune Cell Trafficking	cell rolling of leukocytes	1,81E-07		1,768	ANXA1,CCR7,CXCL3,FCGR3A,ICAM1,IL1B,IL8,PRDX1,SELL,TNF	10
A	Cell Morphology	shape change of leukocytes	1,81E-07	Increased	2,376	CCL5,CCR7,CD40,CDC42,CX3CL1,IL4,IL8,SAMSN1,SELL,TNF	10
A	Inflammatory Response	immune response of cells	1,84E-07		-0,054	ANXA1,ASAP2,AXL,CD40,CDC42,CLEC7A,CLIP1,FCGR2B,FCGR3A,FOXP1,GRB2,ICAM1,IFNB1,IL10,IL4,IL6R,MAPK14,MERTK,NOS2,TNF	20
A	Immunological Disease	delayed hypersensitive reaction	1,85E-07	Increased	2,447	CCL5,CCR5,CCR7,FCGR2B,ICAM1,IL10,IL1B,IL4R,NOS2,SELL,TNF,TNFRSF9	12
A	Cellular Function and Maintenance	phagocytosis of tumor cell lines	1,88E-07		1,414	ANXA1,CDC42,CLIP1,FCGR2B,FOXP1,GRB2,IL4,MERTK,TNF	9
A	Cell-To-Cell Signaling and Interaction	phagocytosis of tumor cell lines	1,88E-07		1,414	ANXA1,CDC42,CLIP1,FCGR2B,FOXP1,GRB2,IL4,MERTK,TNF	9
A	Inflammatory Response	phagocytosis of tumor cell lines	1,88E-07		1,414	ANXA1,CDC42,CLIP1,FCGR2B,FOXP1,GRB2,IL4,MERTK,TNF	9
A	Cell Death and Survival	antiapoptosis	1,89E-07			ANXA1,AXL,BIRC2,BIRC3,BIRC5,CFLAR,ERC1,FOXO1,GLO1,IL1B,IL6R,NFKB1,NRG1,SOCS3,TNF,TNFAIP3	16
A	Cell Death and Survival	apoptosis of cancer cells	1,89E-07		-0,615	B4GALT5,BAD,BIRC5,CASP1,CD40,CDK6,CDKN1B,CFLAR,FOXO1,IFNB1,IL10,IL4,IRF1,SOCS3,TNF,TNFSF13B	16
A	Tumor Morphology	apoptosis of cancer cells	1,89E-07		-0,615	B4GALT5,BAD,BIRC5,CASP1,CD40,CDK6,CDKN1B,CFLAR,FOXO1,IFNB1,IL10,IL4,IRF1,SOCS3,TNF,TNFSF13B	16
A	Cardiovascular Disease	atherosclerosis	2,08E-07		1,668	ACAT2,ANKRD29,BIRC3,CCR5,CD40,CX3CL1,DOCK4,FOS,FOXO1,ICAM1,IFNGR1,IL10,IL1B,IL4,LRP6,NFKB1,NOS2,PBX3,PCNA,SELL,SOCS3,TNF,TNFAIP3,TNFRSF9	24
A	Hematological System Development and Function	induction of phagocytes	2,10E-07	Increased	2,390	IL10,IL13,IL1B,IL4,IL4R,TNF	6
A	Cellular Growth and Proliferation	induction of phagocytes	2,10E-07	Increased	2,390	IL10,IL13,IL1B,IL4,IL4R,TNF	6
A	Cell-To-Cell Signaling and Interaction	induction of phagocytes	2,10E-07	Increased	2,390	IL10,IL13,IL1B,IL4,IL4R,TNF	6
A	Inflammatory Response	induction of phagocytes	2,10E-07	Increased	2,390	IL10,IL13,IL1B,IL4,IL4R,TNF	6
A	Molecular Transport	secretion of nitric oxide	2,10E-07		1,387	CASP1,CCL5,IL4,NOS2,SOCS3,TNF	6
A	Small Molecule Biochemistry	secretion of nitric oxide	2,10E-07		1,387	CASP1,CCL5,IL4,NOS2,SOCS3,TNF	6
A	Cell Signaling	secretion of nitric oxide	2,10E-07		1,387	CASP1,CCL5,IL4,NOS2,SOCS3,TNF	6
A	Cell Death and Survival	apoptosis of epithelial cells	2,12E-07		-0,514	BIRC5,CASP1,CD40,CDK6,CDKN1B,CFLAR,IFNB1,IL10,IL13,IL1B,IL8,IRAK3,MAOA,NFKB1,PAK1,TNF	16
A	Molecular Transport	secretion of protein	2,12E-07		0,287	ANXA1,CD40,CDC42,CYP3A4,DPH3,GNPTAB,IFNGR1,IL13,IL1B,NRG1,TNF	11
A	Protein Trafficking	secretion of protein	2,12E-07		0,287	ANXA1,CD40,CDC42,CYP3A4,DPH3,GNPTAB,IFNGR1,IL13,IL1B,NRG1,TNF	11
A	Inflammatory Disease	vasculitis	2,26E-07			CCR5,CFB,FCGR2B,IL10,IL4,IL8,TNF,TRAF6	8
A	Cardiovascular Disease	vasculitis	2,26E-07			CCR5,CFB,FCGR2B,IL10,IL4,IL8,TNF,TRAF6	8
A	Hematological Disease	leukocytosis	2,28E-07		1,306	CASP1,CDC42,IL10,IL13,IL1B,IL8,NFKB1,SELL,SOCS3,TNF	10
A	Immunological Disease	leukocytosis	2,28E-07		1,306	CASP1,CDC42,IL10,IL13,IL1B,IL8,NFKB1,SELL,SOCS3,TNF	10
A	Organismal Injury and Abnormalities	leukocytosis	2,28E-07		1,306	CASP1,CDC42,IL10,IL13,IL1B,IL8,NFKB1,SELL,SOCS3,TNF	10
A	Hematological System Development and Function	chemotaxis of granulocytes	2,36E-07	Increased	2,364	ANXA1,CASP1,CCL5,CSF2RA,CX3CL1,CXCL3,ICAM1,IL10,IL13,IL1B,IL4,IL8,MAPK14,SELL,TNF	15
A	Cellular Movement	chemotaxis of granulocytes	2,36E-07	Increased	2,364	ANXA1,CASP1,CCL5,CSF2RA,CX3CL1,CXCL3,ICAM1,IL10,IL13,IL1B,IL4,IL8,MAPK14,SELL,TNF	15
A	Immune Cell Trafficking	chemotaxis of granulocytes	2,36E-07	Increased	2,364	ANXA1,CASP1,CCL5,CSF2RA,CX3CL1,CXCL3,ICAM1,IL10,IL13,IL1B,IL4,IL8,MAPK14,SELL,TNF	15
A	Inflammatory Response	chemotaxis of granulocytes	2,36E-07	Increased	2,364	ANXA1,CASP1,CCL5,CSF2RA,CX3CL1,CXCL3,ICAM1,IL10,IL13,IL1B,IL4,IL8,MAPK14,SELL,TNF	15
A	Cancer	prostatic tumor	2,42E-07			AMD1,BIRC5,BTG3,CCL5,CCR7,CDKN1B,CFB,CIRBP,CX3CL1,CYP3A4,FCGR3A,GPC1,IER3,IL10,IL4,IRF1,LACTB,NOS2,PCNA,PRKD3,PTGDS,RARRES1,SGK1,SOCS3,TNF,TUBA1A,TUBA8,UBE3A	28
A	Reproductive System Disease	prostatic tumor	2,42E-07			AMD1,BIRC5,BTG3,CCL5,CCR7,CDKN1B,CFB,CIRBP,CX3CL1,CYP3A4,FCGR3A,GPC1,IER3,IL10,IL4,IRF1,LACTB,NOS2,PCNA,PRKD3,PTGDS,RARRES1,SGK1,SOCS3,TNF,TUBA1A,TUBA8,UBE3A	28
A	Hematological System Development and Function	accumulation of leukocytes	2,46E-07	Increased	3,463	ANXA1,CCL5,CCR5,CCR7,CX3CL1,CXCL3,ICAM1,IER3,IFNGR1,IL10,IL13,IL1B,IL4,IL8,PTGDS,SELL,TNF	17
A	Immune Cell Trafficking	accumulation of leukocytes	2,46E-07	Increased	3,463	ANXA1,CCL5,CCR5,CCR7,CX3CL1,CXCL3,ICAM1,IER3,IFNGR1,IL10,IL13,IL1B,IL4,IL8,PTGDS,SELL,TNF	17
A	Inflammatory Response	accumulation of leukocytes	2,46E-07	Increased	3,463	ANXA1,CCL5,CCR5,CCR7,CX3CL1,CXCL3,ICAM1,IER3,IFNGR1,IL10,IL13,IL1B,IL4,IL8,PTGDS,SELL,TNF	17
A	Tissue Development	accumulation of leukocytes	2,46E-07	Increased	3,463	ANXA1,CCL5,CCR5,CCR7,CX3CL1,CXCL3,ICAM1,IER3,IFNGR1,IL10,IL13,IL1B,IL4,IL8,PTGDS,SELL,TNF	17
A	Hematological System Development and Function	chemotaxis of antigen presenting cells	2,49E-07		1,927	CCL20,CCL5,CCR5,CCR7,CX3CL1,GNAI3,ICAM1,IFNB1,IL10,IL1B,IL4R,SELL,TNF	13
A	Cellular Movement	chemotaxis of antigen presenting cells	2,49E-07		1,927	CCL20,CCL5,CCR5,CCR7,CX3CL1,GNAI3,ICAM1,IFNB1,IL10,IL1B,IL4R,SELL,TNF	13
A	Immune Cell Trafficking	chemotaxis of antigen presenting cells	2,49E-07		1,927	CCL20,CCL5,CCR5,CCR7,CX3CL1,GNAI3,ICAM1,IFNB1,IL10,IL1B,IL4R,SELL,TNF	13
A	Inflammatory Response	chemotaxis of antigen presenting cells	2,49E-07		1,927	CCL20,CCL5,CCR5,CCR7,CX3CL1,GNAI3,ICAM1,IFNB1,IL10,IL1B,IL4R,SELL,TNF	13
A	Cardiovascular System Development and Function	development of blood vessel	2,50E-07		1,473	ALCAM,AXL,BIRC5,CCL5,CCR5,CD40,CDC42,CDKN1B,CX3CL1,EGLN2,FOXO1,GPC1,ICAM1,IL10,IL13,IL1B,IL4,IL4R,IL8,LUZP1,MAPK14,MEF2C,NOS2,NRG1,PAK1,PIM3,POFUT1,PPAP2B,SDC4,SELL,SOCS3,TNF,TNFAIP3,TRAF6	34
A	Organismal Development	development of blood vessel	2,50E-07		1,473	ALCAM,AXL,BIRC5,CCL5,CCR5,CD40,CDC42,CDKN1B,CX3CL1,EGLN2,FOXO1,GPC1,ICAM1,IL10,IL13,IL1B,IL4,IL4R,IL8,LUZP1,MAPK14,MEF2C,NOS2,NRG1,PAK1,PIM3,POFUT1,PPAP2B,SDC4,SELL,SOCS3,TNF,TNFAIP3,TRAF6	34
A	Cell-To-Cell Signaling and Interaction	binding of cells	2,59E-07		1,346	ALCAM,AXL,CCL20,CCL5,CCR5,CD40,CLEC7A,CX3CL1,CXCL3,FCGR2B,FCGR3A,GPC1,GRB2,ICAM1,IFNGR1,IL10,IL13,IL1B,IL4,IL4R,IL8,LRP6,RAMP3,SDC4,SELL,TNF,TRAF6	27
A	Cell Death and Survival	cell death of leukemia cell lines	2,59E-07		-0,952	BAD,BIRC2,BIRC3,BIRC5,CCR5,CDKN1B,CFLAR,CSF2RA,GLO1,IL4,MAPK14,NFKB1,PAK1,PBX3,SGMS2,TNF,TNFAIP3,TNFSF13B,TXNRD1,UGCG	20
A	Cell Death and Survival	necrosis of muscle	2,62E-07		1,133	BIRC3,BIRC5,CASP1,CD40,CDKN1B,EEF1A1,EGLN2,FOXO1,IL1B,IL8,IRF1,MAOA,MAPK14,NOS2,NRG1,PPIF,PTGDS,SOCS3,TNF,TNFAIP3,WTAP	21
A	Cell Death and Survival	cell death of hepatocytes	2,63E-07		1,667	CD40,CDKN1B,CFLAR,CXCL3,FOS,IFNGR1,IL10,IL4,IRF1,NFKB1,NOS2,SLC20A1,TNF,UGCG	14
A	Tissue Morphology	abnormal morphology of enlarged lymph node	2,85E-07			AXL,CD40,CYP27B1,FCGR2B,IL10,MERTK,NFKB1,NOS2,SELL,UNG	10
A	Lymphoid Tissue Structure and Development	abnormal morphology of enlarged lymph node	2,85E-07			AXL,CD40,CYP27B1,FCGR2B,IL10,MERTK,NFKB1,NOS2,SELL,UNG	10
A	Organ Morphology	abnormal morphology of enlarged lymph node	2,85E-07			AXL,CD40,CYP27B1,FCGR2B,IL10,MERTK,NFKB1,NOS2,SELL,UNG	10
A	Hematological System Development and Function	priming of phagocytes	2,91E-07	Increased	2,411	CD40,IL10,IL1B,IL4,IL8,TNF	6
A	Immune Cell Trafficking	priming of phagocytes	2,91E-07	Increased	2,411	CD40,IL10,IL1B,IL4,IL8,TNF	6
A	Cell-To-Cell Signaling and Interaction	priming of phagocytes	2,91E-07	Increased	2,411	CD40,IL10,IL1B,IL4,IL8,TNF	6
A	Inflammatory Response	priming of phagocytes	2,91E-07	Increased	2,411	CD40,IL10,IL1B,IL4,IL8,TNF	6
A	Hematological System Development and Function	differentiation of T lymphocytes	2,96E-07		1,796	ANXA1,BAD,CDKN1B,FCGR2B,FOXO1,ICAM1,IFNB1,IFNGR1,IL10,IL13,IL1B,IL4,IL4R,IRF1,MAF,MAPK14,SOCS3,TNF,TNFAIP3,TNFSF13B,TRAF6	21
A	Cellular Function and Maintenance	differentiation of T lymphocytes	2,96E-07		1,796	ANXA1,BAD,CDKN1B,FCGR2B,FOXO1,ICAM1,IFNB1,IFNGR1,IL10,IL13,IL1B,IL4,IL4R,IRF1,MAF,MAPK14,SOCS3,TNF,TNFAIP3,TNFSF13B,TRAF6	21
A	Cellular Development	differentiation of T lymphocytes	2,96E-07		1,796	ANXA1,BAD,CDKN1B,FCGR2B,FOXO1,ICAM1,IFNB1,IFNGR1,IL10,IL13,IL1B,IL4,IL4R,IRF1,MAF,MAPK14,SOCS3,TNF,TNFAIP3,TNFSF13B,TRAF6	21
A	Cell-mediated Immune Response	differentiation of T lymphocytes	2,96E-07		1,796	ANXA1,BAD,CDKN1B,FCGR2B,FOXO1,ICAM1,IFNB1,IFNGR1,IL10,IL13,IL1B,IL4,IL4R,IRF1,MAF,MAPK14,SOCS3,TNF,TNFAIP3,TNFSF13B,TRAF6	21
A	Hematopoiesis	differentiation of T lymphocytes	2,96E-07		1,796	ANXA1,BAD,CDKN1B,FCGR2B,FOXO1,ICAM1,IFNB1,IFNGR1,IL10,IL13,IL1B,IL4,IL4R,IRF1,MAF,MAPK14,SOCS3,TNF,TNFAIP3,TNFSF13B,TRAF6	21
A	Lymphoid Tissue Structure and Development	differentiation of T lymphocytes	2,96E-07		1,796	ANXA1,BAD,CDKN1B,FCGR2B,FOXO1,ICAM1,IFNB1,IFNGR1,IL10,IL13,IL1B,IL4,IL4R,IRF1,MAF,MAPK14,SOCS3,TNF,TNFAIP3,TNFSF13B,TRAF6	21
A	Hematological System Development and Function	recruitment of granulocytes	3,20E-07	Increased	3,366	ANXA1,CASP1,CCL20,CCL5,CXCL3,FCGR2B,ICAM1,IL10,IL13,IL1B,IL4,IL6R,IL8,SELL,TNF	15
A	Cellular Movement	recruitment of granulocytes	3,20E-07	Increased	3,366	ANXA1,CASP1,CCL20,CCL5,CXCL3,FCGR2B,ICAM1,IL10,IL13,IL1B,IL4,IL6R,IL8,SELL,TNF	15
A	Immune Cell Trafficking	recruitment of granulocytes	3,20E-07	Increased	3,366	ANXA1,CASP1,CCL20,CCL5,CXCL3,FCGR2B,ICAM1,IL10,IL13,IL1B,IL4,IL6R,IL8,SELL,TNF	15
A	Cell-To-Cell Signaling and Interaction	recruitment of granulocytes	3,20E-07	Increased	3,366	ANXA1,CASP1,CCL20,CCL5,CXCL3,FCGR2B,ICAM1,IL10,IL13,IL1B,IL4,IL6R,IL8,SELL,TNF	15
A	Hematological System Development and Function	transmigration of mononuclear leukocytes	3,24E-07		1,942	CCL5,CCR7,CD40,CDC42,ICAM1,IFNB1,IL8,SELL,TNF	9
A	Cellular Movement	transmigration of mononuclear leukocytes	3,24E-07		1,942	CCL5,CCR7,CD40,CDC42,ICAM1,IFNB1,IL8,SELL,TNF	9
A	Immune Cell Trafficking	transmigration of mononuclear leukocytes	3,24E-07		1,942	CCL5,CCR7,CD40,CDC42,ICAM1,IFNB1,IL8,SELL,TNF	9
A	Cell Death and Survival	apoptosis of epithelial cell lines	3,31E-07		-0,706	BAD,BIRC2,BIRC3,BIRC5,CASP1,CFLAR,EIF2B5,FOS,FOXO1,IER3,IRF1,MAPK14,NOS2,SGK1,TNF,ZMYND11	16
A	Cell Morphology	polarization of tumor cell lines	3,35E-07	Increased	2,433	CDC42,CLIP1,GNAI3,IL4,IL8,PAK1,SAMSN1	7
A	Hematological System Development and Function	cell movement of dendritic cells	3,58E-07		1,025	ABCC1,CCL20,CCL5,CCR5,CCR7,CD40,ICAM1,IL10,IL1B,IL4,IL8,TNF,TNFRSF9	13
A	Cellular Movement	cell movement of dendritic cells	3,58E-07		1,025	ABCC1,CCL20,CCL5,CCR5,CCR7,CD40,ICAM1,IL10,IL1B,IL4,IL8,TNF,TNFRSF9	13
A	Immune Cell Trafficking	cell movement of dendritic cells	3,58E-07		1,025	ABCC1,CCL20,CCL5,CCR5,CCR7,CD40,ICAM1,IL10,IL1B,IL4,IL8,TNF,TNFRSF9	13
A	Inflammatory Response	cell movement of dendritic cells	3,58E-07		1,025	ABCC1,CCL20,CCL5,CCR5,CCR7,CD40,ICAM1,IL10,IL1B,IL4,IL8,TNF,TNFRSF9	13
A	Hematological System Development and Function	influx of leukocytes	3,69E-07		0,492	CASP1,CXCL3,IL10,IL13,IL1B,IL4,IL6R,IRAK3,TNF	9
A	Cellular Movement	influx of leukocytes	3,69E-07		0,492	CASP1,CXCL3,IL10,IL13,IL1B,IL4,IL6R,IRAK3,TNF	9
A	Immune Cell Trafficking	influx of leukocytes	3,69E-07		0,492	CASP1,CXCL3,IL10,IL13,IL1B,IL4,IL6R,IRAK3,TNF	9
A	Hematological System Development and Function	recruitment of antigen presenting cells	3,74E-07		1,366	ANXA1,CCL20,CCL5,CCR5,CD40,CDC42,CXCL3,ICAM1,IL1B,IL8,TNF	11
A	Cellular Movement	recruitment of antigen presenting cells	3,74E-07		1,366	ANXA1,CCL20,CCL5,CCR5,CD40,CDC42,CXCL3,ICAM1,IL1B,IL8,TNF	11
A	Immune Cell Trafficking	recruitment of antigen presenting cells	3,74E-07		1,366	ANXA1,CCL20,CCL5,CCR5,CD40,CDC42,CXCL3,ICAM1,IL1B,IL8,TNF	11
A	Cell-To-Cell Signaling and Interaction	recruitment of antigen presenting cells	3,74E-07		1,366	ANXA1,CCL20,CCL5,CCR5,CD40,CDC42,CXCL3,ICAM1,IL1B,IL8,TNF	11
A	Organismal Injury and Abnormalities	damage of lung	3,92E-07		-0,316	CASP1,CCR5,CFB,ICAM1,IL10,IL13,IL4,IL8,NFKB1,NOS2,TNF,TRAF6	12
A	Respiratory Disease	damage of lung	3,92E-07		-0,316	CASP1,CCR5,CFB,ICAM1,IL10,IL13,IL4,IL8,NFKB1,NOS2,TNF,TRAF6	12
A	Hematological System Development and Function	migration of monocytes	3,95E-07		1,327	CCL20,CCL5,CDC42,CX3CL1,ICAM1,IFNB1,IL10,IL4,MAPK14,TNF	10
A	Cellular Movement	migration of monocytes	3,95E-07		1,327	CCL20,CCL5,CDC42,CX3CL1,ICAM1,IFNB1,IL10,IL4,MAPK14,TNF	10
A	Immune Cell Trafficking	migration of monocytes	3,95E-07		1,327	CCL20,CCL5,CDC42,CX3CL1,ICAM1,IFNB1,IL10,IL4,MAPK14,TNF	10
A	Inflammatory Response	migration of monocytes	3,95E-07		1,327	CCL20,CCL5,CDC42,CX3CL1,ICAM1,IFNB1,IL10,IL4,MAPK14,TNF	10
A	Neurological Disease	disorder of basal ganglia	4,07E-07			ALDH2,B4GALT5,BIRC2,CASP1,CCL5,CDC42,CETN2,CFLAR,CIRBP,CX3CL1,EEF1A1,EIF3K,FOS,FOXN3,FOXP1,GRIK2,IER3,IL10,IL1B,IL4,MERTK,NFKB1,NRG1,PAK1,PCNA,PSMB9,SDC4,SGK1,SLC27A1,TNF,TRAF6,TUBA1A,TUBA8,UGCG	34
A	Lymphoid Tissue Structure and Development	abnormal morphology of lymphoid organ	4,11E-07			AXL,CCR7,CD40,CDK6,CDKN1B,CYP27B1,EGLN2,FCGR2B,FOS,IL10,KLF13,MAN2A1,MERTK,NFKB1,NOS2,PRDX1,SELL,TNF,TRAF6,UNG	20
A	Organ Morphology	abnormal morphology of lymphoid organ	4,11E-07			AXL,CCR7,CD40,CDK6,CDKN1B,CYP27B1,EGLN2,FCGR2B,FOS,IL10,KLF13,MAN2A1,MERTK,NFKB1,NOS2,PRDX1,SELL,TNF,TRAF6,UNG	20
A	Cell Death and Survival	cell death of fibroblast cell lines	4,43E-07		0,545	ABCC1,BAD,BIRC2,BIRC3,BIRC5,CD40,CDC42,CDK6,CDKN1B,CFLAR,EEF1A1,EIF2B5,GLO1,GRB2,IER3,IRF1,MAPK14,NFKB1,NUPR1,PAK1,SDC4,THOC1,TNF,TNFAIP3	24
A	Inflammatory Disease	colitis	4,55E-07		0,445	CASP1,CCR5,CD40,CFB,EMR1,ICAM1,IFNB1,IL10,IL13,IL1B,IL4,IL6R,NOS2,SOCS3,TNF	15
A	Inflammatory Response	colitis	4,55E-07		0,445	CASP1,CCR5,CD40,CFB,EMR1,ICAM1,IFNB1,IL10,IL13,IL1B,IL4,IL6R,NOS2,SOCS3,TNF	15
A	Gastrointestinal Disease	colitis	4,55E-07		0,445	CASP1,CCR5,CD40,CFB,EMR1,ICAM1,IFNB1,IL10,IL13,IL1B,IL4,IL6R,NOS2,SOCS3,TNF	15
A	Cellular Growth and Proliferation	cytostasis	4,65E-07		1,942	ABCC1,BIRC5,CD40,CDC42,CDKN1B,EEF1A1,IFNB1,IL4,IL6R,IRF1,MAPK14,NFKB1,NOS2,PAK1,PRDX1,SOCS3,TNF,UBE3A	18
A	Cell Death and Survival	apoptosis of brain cells	4,76E-07		1,992	BAD,CDC42,FOS,GLRX,IL10,IL1B,MAOA,MEF2C,NFKB1,NOS2,SGK1,TNF,UNG	13
A	Cardiovascular System Development and Function	vasculogenesis	4,84E-07		0,862	ALCAM,AXL,BIRC5,CCR5,CD40,CDC42,CDKN1B,CX3CL1,EGLN2,FOXO1,GPC1,ICAM1,IL10,IL13,IL1B,IL4,IL4R,IL8,LUZP1,MAPK14,MEF2C,NOS2,NRG1,PAK1,PIM3,POFUT1,PPAP2B,SDC4,TNF,TNFAIP3,TRAF6	31
A	Organismal Development	vasculogenesis	4,84E-07		0,862	ALCAM,AXL,BIRC5,CCR5,CD40,CDC42,CDKN1B,CX3CL1,EGLN2,FOXO1,GPC1,ICAM1,IL10,IL13,IL1B,IL4,IL4R,IL8,LUZP1,MAPK14,MEF2C,NOS2,NRG1,PAK1,PIM3,POFUT1,PPAP2B,SDC4,TNF,TNFAIP3,TRAF6	31
A	Inflammatory Response	function of immune system	4,87E-07			ICAM1,IL10,IL4,IL4R,IRF1,MAN2A1,NFKB1,NOS2,PSMB9,TNF	10
A	Cellular Growth and Proliferation	stimulation of cells	4,96E-07	Increased	2,887	CCL20,CCL5,CD40,CXCL3,FOS,IFNB1,IL10,IL13,IL1B,IL4,IL4R,IL8,MERTK,NOS2,NRG1,SLAMF1,TNF,TNFAIP3,TNFSF13B	19
A	Cell-To-Cell Signaling and Interaction	stimulation of cells	4,96E-07	Increased	2,887	CCL20,CCL5,CD40,CXCL3,FOS,IFNB1,IL10,IL13,IL1B,IL4,IL4R,IL8,MERTK,NOS2,NRG1,SLAMF1,TNF,TNFAIP3,TNFSF13B	19
A	Hematological System Development and Function	infiltration by macrophages	4,96E-07		1,497	ANXA1,CASP1,CCL5,CCR5,ICAM1,IL10,IL13,IL1B,IL4,SELL,TNF,TNFAIP3	12
A	Cellular Movement	infiltration by macrophages	4,96E-07		1,497	ANXA1,CASP1,CCL5,CCR5,ICAM1,IL10,IL13,IL1B,IL4,SELL,TNF,TNFAIP3	12
A	Immune Cell Trafficking	infiltration by macrophages	4,96E-07		1,497	ANXA1,CASP1,CCL5,CCR5,ICAM1,IL10,IL13,IL1B,IL4,SELL,TNF,TNFAIP3	12
A	Inflammatory Response	infiltration by macrophages	4,96E-07		1,497	ANXA1,CASP1,CCL5,CCR5,ICAM1,IL10,IL13,IL1B,IL4,SELL,TNF,TNFAIP3	12
A	Cell-To-Cell Signaling and Interaction	response of antigen presenting cells	5,02E-07		-0,449	ANXA1,CCL5,CD40,CLEC7A,FCGR2B,IFNB1,IL10,IL4,IL6R,MAPK14,NOS2,SOCS3,TNF,TRAF6	14
A	Cancer	genital tumor	5,06E-07			ABCC1,ALCAM,AMD1,ARL4C,AXL,BIRC5,BTG3,CCL5,CCR7,CDK6,CDKN1B,CFB,CIRBP,CX3CL1,CYP3A4,FCGR3A,FOS,GPC1,IER3,IFNGR1,IL10,IL4,IL8,IRF1,LACTB,NOS2,PCNA,PRKD3,PTGDS,RARRES1,RSF1,SGK1,SOCS3,THOC1,TNF,TUBA1A,TUBA8,UBE3A	38
A	Reproductive System Disease	genital tumor	5,06E-07			ABCC1,ALCAM,AMD1,ARL4C,AXL,BIRC5,BTG3,CCL5,CCR7,CDK6,CDKN1B,CFB,CIRBP,CX3CL1,CYP3A4,FCGR3A,FOS,GPC1,IER3,IFNGR1,IL10,IL4,IL8,IRF1,LACTB,NOS2,PCNA,PRKD3,PTGDS,RARRES1,RSF1,SGK1,SOCS3,THOC1,TNF,TUBA1A,TUBA8,UBE3A	38
A	Cardiovascular Disease	atherosclerotic lesion	5,10E-07		0,797	CCR5,CD40,CX3CL1,FOXO1,ICAM1,IFNGR1,IL1B,IL4,NFKB1,NOS2,SELL,SOCS3,TNFAIP3	13
A	Cell-To-Cell Signaling and Interaction	activation of cancer cells	5,29E-07		1,413	CD40,IL10,IL1B,IL8,NRG1,TNFSF13B	6
A	Cancer	activation of cancer cells	5,29E-07		1,413	CD40,IL10,IL1B,IL8,NRG1,TNFSF13B	6
A	Hematological System Development and Function	extravasation of phagocytes	5,29E-07	Increased	2,207	CCL5,CCR5,ICAM1,IL1B,SELL,TNF	6
A	Cellular Movement	extravasation of phagocytes	5,29E-07	Increased	2,207	CCL5,CCR5,ICAM1,IL1B,SELL,TNF	6
A	Hematological System Development and Function	priming of myeloid cells	5,29E-07	Increased	2,411	CD40,IL10,IL1B,IL4,IL8,TNF	6
A	Immune Cell Trafficking	priming of myeloid cells	5,29E-07	Increased	2,411	CD40,IL10,IL1B,IL4,IL8,TNF	6
A	Cell-To-Cell Signaling and Interaction	priming of myeloid cells	5,29E-07	Increased	2,411	CD40,IL10,IL1B,IL4,IL8,TNF	6
A	Inflammatory Response	priming of myeloid cells	5,29E-07	Increased	2,411	CD40,IL10,IL1B,IL4,IL8,TNF	6
A	Cell Death and Survival	cell death of leukocyte cell lines	5,40E-07		0,809	BAD,BIRC5,CCL5,CCR5,CD40,CDC42,CDKN1B,CFLAR,IFNB1,IL4,MERTK,NFKB1,NOS2,TNF,TNFAIP3	15
A	Hematological System Development and Function	accumulation of myeloid cells	5,46E-07	Increased	2,871	ANXA1,CCL5,CX3CL1,CXCL3,IFNGR1,IL10,IL13,IL1B,IL4,IL8,PTGDS,SELL,TNF	13
A	Immune Cell Trafficking	accumulation of myeloid cells	5,46E-07	Increased	2,871	ANXA1,CCL5,CX3CL1,CXCL3,IFNGR1,IL10,IL13,IL1B,IL4,IL8,PTGDS,SELL,TNF	13
A	Inflammatory Response	accumulation of myeloid cells	5,46E-07	Increased	2,871	ANXA1,CCL5,CX3CL1,CXCL3,IFNGR1,IL10,IL13,IL1B,IL4,IL8,PTGDS,SELL,TNF	13
A	Tissue Development	accumulation of myeloid cells	5,46E-07	Increased	2,871	ANXA1,CCL5,CX3CL1,CXCL3,IFNGR1,IL10,IL13,IL1B,IL4,IL8,PTGDS,SELL,TNF	13
A	Hematological System Development and Function	egression of leukocytes	5,56E-07			CCR5,CCR7,IL13,IL4,TNF	5
A	Cellular Movement	egression of leukocytes	5,56E-07			CCR5,CCR7,IL13,IL4,TNF	5
A	Immune Cell Trafficking	egression of leukocytes	5,56E-07			CCR5,CCR7,IL13,IL4,TNF	5
A	Inflammatory Response	degranulation of cells	5,71E-07		1,940	ANXA1,CX3CL1,CXCL3,FCGR2B,FOS,IL13,IL1B,IL4,IL4R,IL8,PAK1,RABGEF1,TNF,TNFRSF9,ZEB2	15
A	Cellular Compromise	degranulation of cells	5,71E-07		1,940	ANXA1,CX3CL1,CXCL3,FCGR2B,FOS,IL13,IL1B,IL4,IL4R,IL8,PAK1,RABGEF1,TNF,TNFRSF9,ZEB2	15
A	Cancer	prostate cancer	5,81E-07			AMD1,BIRC5,BTG3,CCL5,CCR7,CDKN1B,CFB,CIRBP,CX3CL1,CYP3A4,FCGR3A,GPC1,IER3,IL10,IL4,IRF1,LACTB,NOS2,PCNA,PTGDS,RARRES1,SGK1,SOCS3,TNF,TUBA1A,TUBA8,UBE3A	27
A	Reproductive System Disease	prostate cancer	5,81E-07			AMD1,BIRC5,BTG3,CCL5,CCR7,CDKN1B,CFB,CIRBP,CX3CL1,CYP3A4,FCGR3A,GPC1,IER3,IL10,IL4,IRF1,LACTB,NOS2,PCNA,PTGDS,RARRES1,SGK1,SOCS3,TNF,TUBA1A,TUBA8,UBE3A	27
A	Hematological System Development and Function	activation of myeloid cells	6,05E-07	Increased	3,276	ANXA1,CCL5,CD40,CXCL3,FCGR2B,ICAM1,IFNB1,IL10,IL13,IL1B,IL4,IL4R,IL8,MAF,NOS2,SELL,TNF	17
A	Immune Cell Trafficking	activation of myeloid cells	6,05E-07	Increased	3,276	ANXA1,CCL5,CD40,CXCL3,FCGR2B,ICAM1,IFNB1,IL10,IL13,IL1B,IL4,IL4R,IL8,MAF,NOS2,SELL,TNF	17
A	Cell-To-Cell Signaling and Interaction	activation of myeloid cells	6,05E-07	Increased	3,276	ANXA1,CCL5,CD40,CXCL3,FCGR2B,ICAM1,IFNB1,IL10,IL13,IL1B,IL4,IL4R,IL8,MAF,NOS2,SELL,TNF	17
A	Inflammatory Response	activation of myeloid cells	6,05E-07	Increased	3,276	ANXA1,CCL5,CD40,CXCL3,FCGR2B,ICAM1,IFNB1,IL10,IL13,IL1B,IL4,IL4R,IL8,MAF,NOS2,SELL,TNF	17
A	Cell Death and Survival	cell death of cancer cells	6,11E-07		0,374	B4GALT5,BAD,BIRC5,CASP1,CD40,CDK6,CDKN1B,CFLAR,FOXO1,IFNB1,IL10,IL4,IL8,IRF1,MAPK14,SOCS3,TNF,TNFSF13B	18
A	Tumor Morphology	cell death of cancer cells	6,11E-07		0,374	B4GALT5,BAD,BIRC5,CASP1,CD40,CDK6,CDKN1B,CFLAR,FOXO1,IFNB1,IL10,IL4,IL8,IRF1,MAPK14,SOCS3,TNF,TNFSF13B	18
A	Hematological System Development and Function	activation of macrophages	6,26E-07	Increased	2,800	CCL5,CD40,ICAM1,IFNB1,IL10,IL13,IL1B,IL4,IL4R,IL8,MAF,NOS2,TNF	13
A	Immune Cell Trafficking	activation of macrophages	6,26E-07	Increased	2,800	CCL5,CD40,ICAM1,IFNB1,IL10,IL13,IL1B,IL4,IL4R,IL8,MAF,NOS2,TNF	13
A	Cell-To-Cell Signaling and Interaction	activation of macrophages	6,26E-07	Increased	2,800	CCL5,CD40,ICAM1,IFNB1,IL10,IL13,IL1B,IL4,IL4R,IL8,MAF,NOS2,TNF	13
A	Inflammatory Response	activation of macrophages	6,26E-07	Increased	2,800	CCL5,CD40,ICAM1,IFNB1,IL10,IL13,IL1B,IL4,IL4R,IL8,MAF,NOS2,TNF	13
A	Hematological System Development and Function	migration of myeloid cells	6,26E-07	Increased	2,710	ANXA1,CCL5,CXCL3,ICAM1,IL1B,IL4,IL8,MAPK14,NOS2,PTGDS,SELL,SOCS3,TNF	13
A	Cellular Movement	migration of myeloid cells	6,26E-07	Increased	2,710	ANXA1,CCL5,CXCL3,ICAM1,IL1B,IL4,IL8,MAPK14,NOS2,PTGDS,SELL,SOCS3,TNF	13
A	Immune Cell Trafficking	migration of myeloid cells	6,26E-07	Increased	2,710	ANXA1,CCL5,CXCL3,ICAM1,IL1B,IL4,IL8,MAPK14,NOS2,PTGDS,SELL,SOCS3,TNF	13
A	Immunological Disease	hypersensitive reaction	6,27E-07	Increased	2,491	CCL20,CCL5,CCR5,CCR7,CD40,CSF2RA,EEF1A1,FCGR2B,HNMT,ICAM1,IL10,IL13,IL1B,IL4,IL4R,IL8,NOS2,NRG1,P4HA2,SELL,TNF,TNFAIP3,TNFRSF9	23
A	Cellular Growth and Proliferation	induction of cells	6,38E-07	Increased	2,413	CD40,IL10,IL13,IL1B,IL4,IL4R,IL8,MERTK,NOS2,TNF,TNFAIP3	11
A	Cell-To-Cell Signaling and Interaction	induction of cells	6,38E-07	Increased	2,413	CD40,IL10,IL13,IL1B,IL4,IL4R,IL8,MERTK,NOS2,TNF,TNFAIP3	11
A	Hematological System Development and Function	proliferation of hematopoietic progenitor cells	6,92E-07		0,308	BIRC5,CCL20,CD40,CDKN1B,CXCL3,IL10,IL1B,IL4,IL4R,IL8,MAPK14,MEF2C,SOCS3,TNF,TNFAIP3,TRAF6	16
A	Cellular Development	proliferation of hematopoietic progenitor cells	6,92E-07		0,308	BIRC5,CCL20,CD40,CDKN1B,CXCL3,IL10,IL1B,IL4,IL4R,IL8,MAPK14,MEF2C,SOCS3,TNF,TNFAIP3,TRAF6	16
A	Cellular Growth and Proliferation	proliferation of hematopoietic progenitor cells	6,92E-07		0,308	BIRC5,CCL20,CD40,CDKN1B,CXCL3,IL10,IL1B,IL4,IL4R,IL8,MAPK14,MEF2C,SOCS3,TNF,TNFAIP3,TRAF6	16
A	Hematopoiesis	proliferation of hematopoietic progenitor cells	6,92E-07		0,308	BIRC5,CCL20,CD40,CDKN1B,CXCL3,IL10,IL1B,IL4,IL4R,IL8,MAPK14,MEF2C,SOCS3,TNF,TNFAIP3,TRAF6	16
A	Cell Death and Survival	cell death of microglia	6,97E-07		1,118	CX3CL1,IFNB1,IL13,IL4,IRF1,TNF	6
A	Infectious Disease	infectivity of HIV-1	6,97E-07	Decreased	-2,352	APOBEC3F,APOBEC3G,CCL5,CCR5,IL13,TNF	6
A	Antimicrobial Response	inhibition of HIV	6,97E-07	Increased	2,213	APOBEC3F,APOBEC3G,CCL5,CFLAR,IL13,TNF	6
A	Cell Death and Survival	apoptosis of T lymphocytes	7,29E-07		0,670	CASP1,CCL5,CCR5,CDC42,CFLAR,FOS,ICAM1,IER3,IFNGR1,IL10,IL1B,IL4,IL6R,KLF13,MERTK,NFKB1,TNF,TNFRSF9	18
A	Cellular Function and Maintenance	engulfment of tumor cell lines	7,30E-07		1,564	ANXA1,AXL,CDC42,CLIP1,FCGR2B,FOXP1,GRB2,IL4,MERTK,TNF	10
A	Cell Death and Survival	apoptosis of leukocyte cell lines	7,70E-07		0,511	BAD,BIRC5,CCL5,CCR5,CD40,CDC42,CDKN1B,IFNB1,IL4,MERTK,NFKB1,NOS2,TNF,TNFAIP3	14
A	Gene Expression	binding of synthetic promoter	7,96E-07		1,596	CFLAR,IL13,IL1B,IL4,MAPK14,NFKB1,SOCS3,TNF	8
A	Hematological System Development and Function	influx of granulocytes	7,96E-07		0,046	CASP1,IL10,IL13,IL1B,IL4,IL6R,IRAK3,TNF	8
A	Cellular Movement	influx of granulocytes	7,96E-07		0,046	CASP1,IL10,IL13,IL1B,IL4,IL6R,IRAK3,TNF	8
A	Immune Cell Trafficking	influx of granulocytes	7,96E-07		0,046	CASP1,IL10,IL13,IL1B,IL4,IL6R,IRAK3,TNF	8
A	Cellular Growth and Proliferation	expansion of cells	8,04E-07	Increased	2,542	BIRC5,CCR7,CD40,CDKN1B,FCGR2B,IFNGR1,IL10,IL1B,IL4,IL6R,IRF1,SLAMF1,TNF,TNFAIP3,TNFAIP6,TNFRSF9,TNFSF13B	17
A	Hematological Disease	endotoxemia	8,05E-07		0,717	BIRC3,CASP1,CCR5,ICAM1,IFNGR1,IL10,NFKB1,NOS2,TNF,TNFAIP3	10
A	Infectious Disease	endotoxemia	8,05E-07		0,717	BIRC3,CASP1,CCR5,ICAM1,IFNGR1,IL10,NFKB1,NOS2,TNF,TNFAIP3	10
A	Infectious Disease	infection by DNA virus	8,05E-07		-0,984	CCL5,CD40,CDC42,IFNB1,IFNGR1,IL10,IL8,IRF1,PAK1,TNF	10
A	Cell Death and Survival	cell death of muscle cells	8,08E-07		1,111	BIRC3,BIRC5,CASP1,CD40,CDKN1B,EEF1A1,FOXO1,IL1B,IL8,IRF1,MAOA,MAPK14,NOS2,NRG1,PPIF,PTGDS,SOCS3,TNF,TNFAIP3,WTAP	20
A	Hematological System Development and Function	adhesion of lymphocytes	8,23E-07	Increased	2,161	CCL20,CCR7,CX3CL1,ICAM1,IFNGR1,IL1B,IL4,IL6R,RGS1,SELL,TNF	11
A	Immune Cell Trafficking	adhesion of lymphocytes	8,23E-07	Increased	2,161	CCL20,CCR7,CX3CL1,ICAM1,IFNGR1,IL1B,IL4,IL6R,RGS1,SELL,TNF	11
A	Cell-To-Cell Signaling and Interaction	adhesion of lymphocytes	8,23E-07	Increased	2,161	CCL20,CCR7,CX3CL1,ICAM1,IFNGR1,IL1B,IL4,IL6R,RGS1,SELL,TNF	11
A	Tissue Development	adhesion of lymphocytes	8,23E-07	Increased	2,161	CCL20,CCR7,CX3CL1,ICAM1,IFNGR1,IL1B,IL4,IL6R,RGS1,SELL,TNF	11
A	Cell-To-Cell Signaling and Interaction	immune response of tumor cell lines	8,23E-07		1,897	ANXA1,CDC42,CLIP1,FCGR2B,FOXP1,GRB2,IFNB1,IL4,IRF1,MERTK,TNF	11
A	Inflammatory Response	immune response of tumor cell lines	8,23E-07		1,897	ANXA1,CDC42,CLIP1,FCGR2B,FOXP1,GRB2,IFNB1,IL4,IRF1,MERTK,TNF	11
A	Hematological System Development and Function	induction of macrophages	8,56E-07	Increased	2,178	IL13,IL1B,IL4,IL4R,TNF	5
A	Cellular Growth and Proliferation	induction of macrophages	8,56E-07	Increased	2,178	IL13,IL1B,IL4,IL4R,TNF	5
A	Cell-To-Cell Signaling and Interaction	induction of macrophages	8,56E-07	Increased	2,178	IL13,IL1B,IL4,IL4R,TNF	5
A	Inflammatory Response	induction of macrophages	8,56E-07	Increased	2,178	IL13,IL1B,IL4,IL4R,TNF	5
A	Hematological System Development and Function	adhesion of neutrophils	8,65E-07	Increased	2,918	ANXA1,AXL,CXCL3,ICAM1,IL1B,IL4,IL8,SELL,TNF	9
A	Immune Cell Trafficking	adhesion of neutrophils	8,65E-07	Increased	2,918	ANXA1,AXL,CXCL3,ICAM1,IL1B,IL4,IL8,SELL,TNF	9
A	Cell-To-Cell Signaling and Interaction	adhesion of neutrophils	8,65E-07	Increased	2,918	ANXA1,AXL,CXCL3,ICAM1,IL1B,IL4,IL8,SELL,TNF	9
A	Inflammatory Response	adhesion of neutrophils	8,65E-07	Increased	2,918	ANXA1,AXL,CXCL3,ICAM1,IL1B,IL4,IL8,SELL,TNF	9
A	Tissue Development	adhesion of neutrophils	8,65E-07	Increased	2,918	ANXA1,AXL,CXCL3,ICAM1,IL1B,IL4,IL8,SELL,TNF	9
A	Cell Death and Survival	cell death of granulocytes	8,87E-07		0,592	ANXA1,CASP1,IFNB1,IL10,IL1B,IL8,IRAK3,MAPK14,TNF,TNFRSF9	10
A	Hematological System Development and Function	activation of granulocytes	8,95E-07	Increased	2,435	ANXA1,CCL5,CXCL3,FCGR2B,IL10,IL13,IL1B,IL4,IL8,SELL,TNF	11
A	Immune Cell Trafficking	activation of granulocytes	8,95E-07	Increased	2,435	ANXA1,CCL5,CXCL3,FCGR2B,IL10,IL13,IL1B,IL4,IL8,SELL,TNF	11
A	Cell-To-Cell Signaling and Interaction	activation of granulocytes	8,95E-07	Increased	2,435	ANXA1,CCL5,CXCL3,FCGR2B,IL10,IL13,IL1B,IL4,IL8,SELL,TNF	11
A	Inflammatory Response	activation of granulocytes	8,95E-07	Increased	2,435	ANXA1,CCL5,CXCL3,FCGR2B,IL10,IL13,IL1B,IL4,IL8,SELL,TNF	11
A	Hematological System Development and Function	cell movement of PBMCs	9,03E-07		1,070	CCL20,CCL5,CCR5,CCR7,CX3CL1,IL10,IL8	7
A	Cellular Movement	cell movement of PBMCs	9,03E-07		1,070	CCL20,CCL5,CCR5,CCR7,CX3CL1,IL10,IL8	7
A	Immune Cell Trafficking	cell movement of PBMCs	9,03E-07		1,070	CCL20,CCL5,CCR5,CCR7,CX3CL1,IL10,IL8	7
A	Hematological System Development and Function	extravasation of myeloid cells	9,06E-07	Increased	2,195	CCL5,CCR5,ICAM1,IL1B,SELL,TNF	6
A	Cellular Movement	extravasation of myeloid cells	9,06E-07	Increased	2,195	CCL5,CCR5,ICAM1,IL1B,SELL,TNF	6
A	Infectious Disease	infectivity of virus	9,17E-07	Decreased	-2,009	APOBEC3F,APOBEC3G,CCL5,CCR5,ICAM1,IFNB1,IL13,TNF	8
A	Protein Synthesis	metabolism of protein	9,41E-07		-0,239	CASP1,CDC42,CDKL2,CDKN1B,CIRBP,CTSK,EEF1A1,EGLN2,EIF2B5,EIF3K,ETF1,FCGR2B,FOS,FOXO1,GPC1,IER3,IFNB1,IL13,IL1B,IL4,IRAK3,NFKB1,NOS2,NRG1,PET112,PEX6,SDC4,SOCS3,TBL1X,THOC1,TNF,TNFRSF9,TNFSF13B,TNRC6B,UBE3A	35
A	Hematological System Development and Function	activation of monocytes	9,70E-07	Increased	2,183	CCL5,CD40,IFNB1,IL10,IL13,IL1B,IL4,IL8,TNF	9
A	Immune Cell Trafficking	activation of monocytes	9,70E-07	Increased	2,183	CCL5,CD40,IFNB1,IL10,IL13,IL1B,IL4,IL8,TNF	9
A	Cell-To-Cell Signaling and Interaction	activation of monocytes	9,70E-07	Increased	2,183	CCL5,CD40,IFNB1,IL10,IL13,IL1B,IL4,IL8,TNF	9
A	Inflammatory Response	activation of monocytes	9,70E-07	Increased	2,183	CCL5,CD40,IFNB1,IL10,IL13,IL1B,IL4,IL8,TNF	9
A	Cell-To-Cell Signaling and Interaction	adhesion of endothelial cells	1,05E-06	Increased	2,728	AXL,CCL5,CX3CL1,FOXO1,ICAM1,IL10,IL1B,IL4,IL8,PPAP2B,SELL,TNF	12
A	Cardiovascular System Development and Function	adhesion of endothelial cells	1,05E-06	Increased	2,728	AXL,CCL5,CX3CL1,FOXO1,ICAM1,IL10,IL1B,IL4,IL8,PPAP2B,SELL,TNF	12
A	Tissue Development	adhesion of endothelial cells	1,05E-06	Increased	2,728	AXL,CCL5,CX3CL1,FOXO1,ICAM1,IL10,IL1B,IL4,IL8,PPAP2B,SELL,TNF	12
A	Cell-To-Cell Signaling and Interaction	binding of endothelial cells	1,05E-06	Increased	2,095	AXL,CCL5,CX3CL1,GPC1,ICAM1,IL13,IL1B,IL4,IL8,SELL,TNF	11
A	Cardiovascular System Development and Function	binding of endothelial cells	1,05E-06	Increased	2,095	AXL,CCL5,CX3CL1,GPC1,ICAM1,IL13,IL1B,IL4,IL8,SELL,TNF	11
A	Hematological System Development and Function	cell movement of helper T lymphocytes	1,08E-06		1,504	CCL5,CD40,CX3CL1,IL10,IL13,IL4,TNF	7
A	Cellular Movement	cell movement of helper T lymphocytes	1,08E-06		1,504	CCL5,CD40,CX3CL1,IL10,IL13,IL4,TNF	7
A	Immune Cell Trafficking	cell movement of helper T lymphocytes	1,08E-06		1,504	CCL5,CD40,CX3CL1,IL10,IL13,IL4,TNF	7
A	Cell-mediated Immune Response	cell movement of helper T lymphocytes	1,08E-06		1,504	CCL5,CD40,CX3CL1,IL10,IL13,IL4,TNF	7
A	Hematological System Development and Function	stimulation of myeloid cells	1,08E-06	Increased	2,587	CCL5,CXCL3,IL13,IL4,IL4R,IL8,TNF	7
A	Cellular Growth and Proliferation	stimulation of myeloid cells	1,08E-06	Increased	2,587	CCL5,CXCL3,IL13,IL4,IL4R,IL8,TNF	7
A	Cell-To-Cell Signaling and Interaction	stimulation of myeloid cells	1,08E-06	Increased	2,587	CCL5,CXCL3,IL13,IL4,IL4R,IL8,TNF	7
A	Cell Death and Survival	cell death of cerebral cortex cells	1,08E-06		-0,366	BAD,CDC42,CDK6,CDKN1B,CFLAR,CXCL3,EGLN2,IL1B,IL8,MAOA,MAPK14,MEF2C,NFKB1,PAK1,TNF,UNG	16
A	Cancer	head and neck tumor	1,09E-06			ALDH2,ANXA1,BAD,BIRC5,CCDC6,CCR5,CCR7,CDC42,CDK6,CDKN1B,FOS,IL10,IL6R,IL8,IRF1,LRRC8D,MARCKS,NFIB,NOS2,PCNA,RINT1,SOCS3,THOC1,TNF,TNFRSF9,TUBA1A,TUBA8,WTAP,ZEB2	29
A	Cell Death and Survival	apoptosis of cervical cancer cell lines	1,14E-06		-0,138	BAD,BIRC2,BIRC5,CASP1,CCR5,CDKN1B,FOS,IER3,IL1B,IRF1,MAPK14,PAK1,SGK1,THOC1,TNF,TRAF6	16
A	Hematological Disease	eosinophilia	1,14E-06		0,831	ALDH2,CD40,IFNB1,IL10,IL13,IL4,IL4R,NFKB1,PRDX1,TNF,TNFRSF9	11
A	Immunological Disease	eosinophilia	1,14E-06		0,831	ALDH2,CD40,IFNB1,IL10,IL13,IL4,IL4R,NFKB1,PRDX1,TNF,TNFRSF9	11
A	Hematological System Development and Function	proliferation of myeloid cells	1,18E-06		-1,170	CCL20,CD40,CDKN1B,CXCL3,IL10,IL1B,IL8,MAPK14,NRG1,TNF	10
A	Cellular Development	proliferation of myeloid cells	1,18E-06		-1,170	CCL20,CD40,CDKN1B,CXCL3,IL10,IL1B,IL8,MAPK14,NRG1,TNF	10
A	Cellular Growth and Proliferation	proliferation of myeloid cells	1,18E-06		-1,170	CCL20,CD40,CDKN1B,CXCL3,IL10,IL1B,IL8,MAPK14,NRG1,TNF	10
A	Infectious Disease	infection by Cryptococcus neoformans	1,18E-06		1,000	CCR5,IL10,IL4,TNF	4
A	Hematological System Development and Function	priming of macrophages	1,18E-06		1,980	CD40,IL10,IL4,TNF	4
A	Immune Cell Trafficking	priming of macrophages	1,18E-06		1,980	CD40,IL10,IL4,TNF	4
A	Cell-To-Cell Signaling and Interaction	priming of macrophages	1,18E-06		1,980	CD40,IL10,IL4,TNF	4
A	Inflammatory Response	priming of macrophages	1,18E-06		1,980	CD40,IL10,IL4,TNF	4
A	Hematological System Development and Function	proliferation of double-negative T lymphocyte	1,18E-06		1,000	CDKN1B,IL1B,TNF,TNFAIP3	4
A	Cellular Function and Maintenance	proliferation of double-negative T lymphocyte	1,18E-06		1,000	CDKN1B,IL1B,TNF,TNFAIP3	4
A	Cellular Development	proliferation of double-negative T lymphocyte	1,18E-06		1,000	CDKN1B,IL1B,TNF,TNFAIP3	4
A	Cellular Growth and Proliferation	proliferation of double-negative T lymphocyte	1,18E-06		1,000	CDKN1B,IL1B,TNF,TNFAIP3	4
A	Cell-mediated Immune Response	proliferation of double-negative T lymphocyte	1,18E-06		1,000	CDKN1B,IL1B,TNF,TNFAIP3	4
A	Hematopoiesis	proliferation of double-negative T lymphocyte	1,18E-06		1,000	CDKN1B,IL1B,TNF,TNFAIP3	4
A	Lymphoid Tissue Structure and Development	proliferation of double-negative T lymphocyte	1,18E-06		1,000	CDKN1B,IL1B,TNF,TNFAIP3	4
A	Lipid Metabolism	metabolism of membrane lipid derivative	1,19E-06		1,072	ABCC1,ACSL5,CD40,CDC42,EEF1A1,FCGR2B,FOS,GNAI3,IL10,IL13,IL1B,IL4,IL8,MAOA,PPAP2B,SGMS2,SLC27A1,SOCS3,TNF,UGCG,UGT8	21
A	Small Molecule Biochemistry	metabolism of membrane lipid derivative	1,19E-06		1,072	ABCC1,ACSL5,CD40,CDC42,EEF1A1,FCGR2B,FOS,GNAI3,IL10,IL13,IL1B,IL4,IL8,MAOA,PPAP2B,SGMS2,SLC27A1,SOCS3,TNF,UGCG,UGT8	21
A	Cellular Growth and Proliferation	arrest in growth of cells	1,22E-06			ALCAM,CD40,CDC42,CDK6,CDKN1B,FOS,IFNB1,IL10,IL1B,IL4,IL6R,IRF1,NUPR1,SOCS3,TNF	15
A	Hematological System Development and Function	activation of natural killer cells	1,24E-06	Increased	2,054	CCL5,CD40,FCGR3A,IFNB1,IL10,IL13,IL1B,IL4,IRF1,TNF,TNFRSF9	11
A	Immune Cell Trafficking	activation of natural killer cells	1,24E-06	Increased	2,054	CCL5,CD40,FCGR3A,IFNB1,IL10,IL13,IL1B,IL4,IRF1,TNF,TNFRSF9	11
A	Cell-To-Cell Signaling and Interaction	activation of natural killer cells	1,24E-06	Increased	2,054	CCL5,CD40,FCGR3A,IFNB1,IL10,IL13,IL1B,IL4,IRF1,TNF,TNFRSF9	11
A	Inflammatory Response	activation of natural killer cells	1,24E-06	Increased	2,054	CCL5,CD40,FCGR3A,IFNB1,IL10,IL13,IL1B,IL4,IRF1,TNF,TNFRSF9	11
A	Inflammatory Response	inflammatory response of lung	1,27E-06			IL10,IL13,IL1B,IL4,TNF	5
A	Amino Acid Metabolism	quantity of essential amino acids	1,27E-06		-0,655	IL13,IL1B,IL4,NOS2,TNF	5
A	Hematological System Development and Function	recruitment of natural killer cells	1,27E-06	Increased	2,213	CD40,CX3CL1,IL8,SELL,TNF	5
A	Cellular Movement	recruitment of natural killer cells	1,27E-06	Increased	2,213	CD40,CX3CL1,IL8,SELL,TNF	5
A	Immune Cell Trafficking	recruitment of natural killer cells	1,27E-06	Increased	2,213	CD40,CX3CL1,IL8,SELL,TNF	5
A	Cell-To-Cell Signaling and Interaction	recruitment of natural killer cells	1,27E-06	Increased	2,213	CD40,CX3CL1,IL8,SELL,TNF	5
A	Cell-mediated Immune Response	recruitment of natural killer cells	1,27E-06	Increased	2,213	CD40,CX3CL1,IL8,SELL,TNF	5
A	Hematological System Development and Function	transmigration of dendritic cells	1,27E-06		-0,076	CCL5,CCR7,ICAM1,IL1B,TNF	5
A	Cellular Movement	transmigration of dendritic cells	1,27E-06		-0,076	CCL5,CCR7,ICAM1,IL1B,TNF	5
A	Immune Cell Trafficking	transmigration of dendritic cells	1,27E-06		-0,076	CCL5,CCR7,ICAM1,IL1B,TNF	5
A	Inflammatory Response	transmigration of dendritic cells	1,27E-06		-0,076	CCL5,CCR7,ICAM1,IL1B,TNF	5
A	Immunological Disease	contact hypersensitivity	1,29E-06	Increased	2,190	CASP1,CD40,ICAM1,IL13,IL1B,IL4,TNF	7
A	Cell Morphology	polarization of leukocytes	1,29E-06	Increased	2,599	CCL5,CD40,CDC42,IL10,IL13,IL1B,IL4,SLAMF1,SOCS3,TNF	10
A	Cell Death and Survival	cytotoxicity	1,32E-06		0,775	ABCC1,CASP1,CCL5,CFLAR,CX3CL1,FCGR3A,FOS,IFNB1,IL10,IL13,NFKB1,NOS2,PAK1,SGK1,TNF,TNFAIP3	16
A	Cellular Movement	cell movement of epithelial cell lines	1,41E-06		0,684	CCL20,CCL5,CCR5,CDC42,DOCK4,ICAM1,NFKB1,PAK1,PTPN12,SGK1	10
A	Hair and Skin Development and Function	cell movement of epithelial cell lines	1,41E-06		0,684	CCL20,CCL5,CCR5,CDC42,DOCK4,ICAM1,NFKB1,PAK1,PTPN12,SGK1	10
A	Skeletal and Muscular System Development and Function	osteoclastogenesis	1,51E-06		-1,059	CD40,FOS,IFNGR1,IL13,IL1B,IL4,NFKB1,TNF,TRAF6	9
A	Cell Death and Survival	cell viability of neuroglia	1,53E-06		-0,051	AXL,B4GALT5,CCL5,CX3CL1,IL1B,IL4,TNF	7
A	Nervous System Development and Function	cell viability of neuroglia	1,53E-06		-0,051	AXL,B4GALT5,CCL5,CX3CL1,IL1B,IL4,TNF	7
A	Hematological System Development and Function	cell-mediated response of T lymphocytes	1,53E-06		0,745	AXL,CASP1,IFNGR1,IL10,IL13,IL4,MERTK	7
A	Cell-To-Cell Signaling and Interaction	cell-mediated response of T lymphocytes	1,53E-06		0,745	AXL,CASP1,IFNGR1,IL10,IL13,IL4,MERTK	7
A	Inflammatory Response	cell-mediated response of T lymphocytes	1,53E-06		0,745	AXL,CASP1,IFNGR1,IL10,IL13,IL4,MERTK	7
A	Inflammatory Response	inflammation of joint	1,53E-06			AXL,CFB,FCGR2B,IL1B,MERTK,TNF,TNFAIP3	7
A	Antimicrobial Response	inhibition of virus	1,53E-06	Increased	2,414	APOBEC3F,APOBEC3G,CCL5,CFLAR,ICAM1,IL13,TNF	7
A	Cell Death and Survival	apoptosis of endothelial cells	1,54E-06		-1,594	ALDH2,AXL,BIRC5,CASP1,CCR5,CFLAR,IL13,IL1B,IL4,IL8,MAPK14,NOS2,TNF,TNFAIP3	14
A	Cardiovascular System Development and Function	morphology of cardiovascular system	1,60E-06			AXL,BIRC2,BIRC3,CDK6,CDKN1B,CFLAR,DPH3,DVL3,EPB41,EPB42,FOXO1,ICAM1,IL10,MAN2A1,MAPK14,MEF2C,MERTK,NOS2,PAK1,PIM3,POFUT1,PPAP2B,PRDX1,SDC4,SELL,SLC11A2,TNF,TRAF6	28
A	Hematological System Development and Function	quantity of myeloid cells	1,61E-06		-0,953	CD40,CDKN1B,ICAM1,IL10,IL13,IL1B,IL4,IL8,IRAK3,MAF,MAPK14,NFKB1,NOS2,SELL,SLC20A1,SOCS3,TNF,TNFAIP3,TNFRSF9	19
A	Tissue Morphology	quantity of myeloid cells	1,61E-06		-0,953	CD40,CDKN1B,ICAM1,IL10,IL13,IL1B,IL4,IL8,IRAK3,MAF,MAPK14,NFKB1,NOS2,SELL,SLC20A1,SOCS3,TNF,TNFAIP3,TNFRSF9	19
A	Hematological System Development and Function	activation of T lymphocytes	1,65E-06		1,957	AXL,CCL5,CD40,CLEC7A,FOS,FOXO1,ICAM1,IFNB1,IL10,IL13,IL1B,IL4,IL6R,IL8,MAPK14,MERTK,SLAMF1,TLR8,TNF,TNFRSF9	20
A	Immune Cell Trafficking	activation of T lymphocytes	1,65E-06		1,957	AXL,CCL5,CD40,CLEC7A,FOS,FOXO1,ICAM1,IFNB1,IL10,IL13,IL1B,IL4,IL6R,IL8,MAPK14,MERTK,SLAMF1,TLR8,TNF,TNFRSF9	20
A	Cell-To-Cell Signaling and Interaction	activation of T lymphocytes	1,65E-06		1,957	AXL,CCL5,CD40,CLEC7A,FOS,FOXO1,ICAM1,IFNB1,IL10,IL13,IL1B,IL4,IL6R,IL8,MAPK14,MERTK,SLAMF1,TLR8,TNF,TNFRSF9	20
A	Inflammatory Response	activation of T lymphocytes	1,65E-06		1,957	AXL,CCL5,CD40,CLEC7A,FOS,FOXO1,ICAM1,IFNB1,IL10,IL13,IL1B,IL4,IL6R,IL8,MAPK14,MERTK,SLAMF1,TLR8,TNF,TNFRSF9	20
A	Hematological System Development and Function	cell movement of hematopoietic cells	1,67E-06		1,718	CCL20,CCL5,CDC42,ICAM1,IL4,IL8,MAPK14,RGS1,TNF	9
A	Cellular Movement	cell movement of hematopoietic cells	1,67E-06		1,718	CCL20,CCL5,CDC42,ICAM1,IL4,IL8,MAPK14,RGS1,TNF	9
A	Hematological System Development and Function	activation of dendritic cells	1,69E-06		1,105	AXL,CD40,CLEC7A,IFNB1,IL10,IL1B,IL4,IL8,MERTK,TNF	10
A	Immune Cell Trafficking	activation of dendritic cells	1,69E-06		1,105	AXL,CD40,CLEC7A,IFNB1,IL10,IL1B,IL4,IL8,MERTK,TNF	10
A	Cell-To-Cell Signaling and Interaction	activation of dendritic cells	1,69E-06		1,105	AXL,CD40,CLEC7A,IFNB1,IL10,IL1B,IL4,IL8,MERTK,TNF	10
A	Inflammatory Response	activation of dendritic cells	1,69E-06		1,105	AXL,CD40,CLEC7A,IFNB1,IL10,IL1B,IL4,IL8,MERTK,TNF	10
A	Hematological System Development and Function	adhesion of granulocytes	1,69E-06	Increased	2,939	ANXA1,AXL,CXCL3,ICAM1,IL13,IL1B,IL4,IL8,SELL,TNF	10
A	Immune Cell Trafficking	adhesion of granulocytes	1,69E-06	Increased	2,939	ANXA1,AXL,CXCL3,ICAM1,IL13,IL1B,IL4,IL8,SELL,TNF	10
A	Cell-To-Cell Signaling and Interaction	adhesion of granulocytes	1,69E-06	Increased	2,939	ANXA1,AXL,CXCL3,ICAM1,IL13,IL1B,IL4,IL8,SELL,TNF	10
A	Tissue Development	adhesion of granulocytes	1,69E-06	Increased	2,939	ANXA1,AXL,CXCL3,ICAM1,IL13,IL1B,IL4,IL8,SELL,TNF	10
A	Humoral Immune Response	quantity of IgG2a	1,69E-06		0,274	CCR7,CD40,FCGR2B,IFNGR1,IL10,IL4,IL4R,NOS2,TNF,TNFRSF9	10
A	Protein Synthesis	quantity of IgG2a	1,69E-06		0,274	CCR7,CD40,FCGR2B,IFNGR1,IL10,IL4,IL4R,NOS2,TNF,TNFRSF9	10
A	Cancer	epithelial neoplasia	1,74E-06		-0,321	ABCC1,ACSL5,ALCAM,ALDH2,ANXA1,ARL4C,AXL,B4GALT5,BAD,BIRC2,BIRC5,BTG3,CASP1,CCDC6,CCL5,CCNDBP1,CCR5,CCR7,CDK6,CDKN1B,CFB,CIRBP,CSF2RA,CTSK,CX3CL1,CXCL3,CYP3A4,EEF1A1,ENPP1,EPB42,FCGR3A,FOS,FOXN3,FOXO1,GLRX,GPC1,GRB2,ICAM1,IER3,IFNGR1,IL10,IL1B,IL4,IL6R,IL8,IRF1,MAF,MAPK14,MARCKS,MEF2C,NAAA,NFIB,NOS2,NRG1,NUPR1,PAK1,PCNA,PPAP2B,PPIF,PRDX1,PSMB9,PTGDS,RASAL2,RINT1,RSF1,SGK1,SLC27A1,SLC39A8,SOCS3,TBL…	81
A	Hematological Disease	anemia	1,77E-06		-0,102	AXL,CDC42,CDK6,CFB,EPB41,EPB42,FCGR2B,FCGR3A,IL10,MAN2A1,MAPK14,MERTK,PRDX1,SLC11A2,SLC20A1,TNF,TRAF6,TXNRD1	18
A	Hematological Disease	parasitemia	1,79E-06		0,218	CCR5,CFB,FCGR2B,ICAM1,IFNGR1,IL10,NOS2,TNF	8
A	Infectious Disease	parasitemia	1,79E-06		0,218	CCR5,CFB,FCGR2B,ICAM1,IFNGR1,IL10,NOS2,TNF	8
A	Hematological Disease	hemorrhagic disease	1,83E-06		0,277	AXL,CCL5,CFB,FCGR2B,IFNGR1,IL10,IL4,IL8,PAK1,TNF,TNFRSF9	11
A	Gene Expression	transcription of RNA	1,84E-06		1,648	ACTR3,BAD,BIRC2,BIRC5,BTG3,CASP1,CCNDBP1,CCR5,CD40,CDC42,CDKN1B,CFLAR,CRLF3,CSF2RA,CXCL3,DVL3,EIF2B5,FOS,FOXN3,FOXO1,FOXP1,GLO1,ICAM1,IFNB1,IL10,IL1B,IL4,IL6R,IRF1,JAZF1,KLF11,KLF13,LRP6,MAF,MAPK14,MED15,MEF2C,MSL3,MTCH2,NFIB,NFKB1,NRG1,PCNA,PSMB10,RAMP3,RDBP,RSF1,SGK1,SLC20A1,SNW1,SOCS3,TBL1X,TFB2M,TNF,TRAF6,UBE3A,ZFYVE16,ZMYND11	58
A	Cellular Development	maturation of monocyte-derived dendritic cells	1,86E-06		1,073	CD40,FCGR2B,IL10,IL1B,IL4,TNF	6
A	Hematopoiesis	maturation of monocyte-derived dendritic cells	1,86E-06		1,073	CD40,FCGR2B,IL10,IL1B,IL4,TNF	6
A	Cellular Development	proliferation of hepatocytes	1,95E-06		0,508	CCNDBP1,CDKN1B,CFLAR,CXCL3,FOS,IFNGR1,IL1B,MAPK14,NFKB1,SLC20A1,SOCS3,TNF	12
A	Cellular Growth and Proliferation	proliferation of hepatocytes	1,95E-06		0,508	CCNDBP1,CDKN1B,CFLAR,CXCL3,FOS,IFNGR1,IL1B,MAPK14,NFKB1,SLC20A1,SOCS3,TNF	12
A	Hepatic System Development and Function	proliferation of hepatocytes	1,95E-06		0,508	CCNDBP1,CDKN1B,CFLAR,CXCL3,FOS,IFNGR1,IL1B,MAPK14,NFKB1,SLC20A1,SOCS3,TNF	12
A	Cell Death and Survival	apoptosis of neutrophils	2,03E-06		0,540	ANXA1,CASP1,IFNB1,IL1B,IL8,MAPK14,TNF,TNFRSF9	8
A	Hematological System Development and Function	differentiation of Th2 cells	2,06E-06		1,009	CDKN1B,IL10,IL13,IL4,IL4R,IRF1,MAF,MAPK14,TNF	9
A	Cellular Function and Maintenance	differentiation of Th2 cells	2,06E-06		1,009	CDKN1B,IL10,IL13,IL4,IL4R,IRF1,MAF,MAPK14,TNF	9
A	Cellular Development	differentiation of Th2 cells	2,06E-06		1,009	CDKN1B,IL10,IL13,IL4,IL4R,IRF1,MAF,MAPK14,TNF	9
A	Cell-mediated Immune Response	differentiation of Th2 cells	2,06E-06		1,009	CDKN1B,IL10,IL13,IL4,IL4R,IRF1,MAF,MAPK14,TNF	9
A	Hematopoiesis	differentiation of Th2 cells	2,06E-06		1,009	CDKN1B,IL10,IL13,IL4,IL4R,IRF1,MAF,MAPK14,TNF	9
A	Lymphoid Tissue Structure and Development	differentiation of Th2 cells	2,06E-06		1,009	CDKN1B,IL10,IL13,IL4,IL4R,IRF1,MAF,MAPK14,TNF	9
A	Cellular Movement	mobilization of cells	2,06E-06		1,669	CCL20,CCR5,CXCL3,FOS,IL1B,IL8,SELL,SOCS3,TNF	9
A	Inflammatory Disease	Nephritis	2,10E-06		-0,478	CCL5,CFB,FCGR2B,FCGR3A,ICAM1,IFNGR1,IL10,IL4,IL8,IRF1,MAN2A1,NFKB1,NOS2,TNF,TNFAIP3,TNFSF13B	16
A	Inflammatory Response	Nephritis	2,10E-06		-0,478	CCL5,CFB,FCGR2B,FCGR3A,ICAM1,IFNGR1,IL10,IL4,IL8,IRF1,MAN2A1,NFKB1,NOS2,TNF,TNFAIP3,TNFSF13B	16
A	Renal and Urological Disease	Nephritis	2,10E-06		-0,478	CCL5,CFB,FCGR2B,FCGR3A,ICAM1,IFNGR1,IL10,IL4,IL8,IRF1,MAN2A1,NFKB1,NOS2,TNF,TNFAIP3,TNFSF13B	16
A	Cellular Function and Maintenance	phagocytosis of cells	2,10E-06		0,402	ANXA1,ASAP2,AXL,CDC42,CLEC7A,CLIP1,FCGR2B,FCGR3A,FOXP1,GRB2,ICAM1,IL10,IL4,MAPK14,MERTK,TNF	16
A	Cell-To-Cell Signaling and Interaction	phagocytosis of cells	2,10E-06		0,402	ANXA1,ASAP2,AXL,CDC42,CLEC7A,CLIP1,FCGR2B,FCGR3A,FOXP1,GRB2,ICAM1,IL10,IL4,MAPK14,MERTK,TNF	16
A	Inflammatory Response	phagocytosis of cells	2,10E-06		0,402	ANXA1,ASAP2,AXL,CDC42,CLEC7A,CLIP1,FCGR2B,FCGR3A,FOXP1,GRB2,ICAM1,IL10,IL4,MAPK14,MERTK,TNF	16
A	Hematological Disease	neutrophilia	2,12E-06		0,886	CDC42,IL10,IL1B,IL8,SELL,SOCS3,TNF	7
A	Immunological Disease	neutrophilia	2,12E-06		0,886	CDC42,IL10,IL1B,IL8,SELL,SOCS3,TNF	7
A	Organismal Injury and Abnormalities	neutrophilia	2,12E-06		0,886	CDC42,IL10,IL1B,IL8,SELL,SOCS3,TNF	7
A	Cell Death and Survival	cell death of cervical cancer cell lines	2,17E-06		-0,419	BAD,BIRC2,BIRC5,CASP1,CCR5,CDKN1B,FOS,IER3,IL1B,IRF1,MAPK14,PAK1,RINT1,SGK1,THOC1,TNF,TRAF6,TXNRD1	18
A	Cell Death and Survival	cell death of kidney cell lines	2,17E-06		1,185	ABCC1,BAD,BIRC2,BIRC3,BIRC5,CASP1,CDC42,CFLAR,FOS,FOXO1,IER3,IRF1,NFKB1,NOS2,PAK1,PTGDS,TNF,ZMYND11	18
A	Cell Death and Survival	cytotoxicity of cells	2,24E-06		0,536	CASP1,CCL5,CFLAR,CX3CL1,FCGR3A,FOS,IFNB1,IL10,IL13,NFKB1,NOS2,PAK1,SGK1,TNF,TNFAIP3	15
A	Lipid Metabolism	metabolism of phospholipid	2,24E-06		0,554	ACSL5,CD40,CDC42,EEF1A1,FCGR2B,FOS,IL10,IL13,IL1B,IL8,PPAP2B,SGMS2,SLC27A1,SOCS3,TNF	15
A	Small Molecule Biochemistry	metabolism of phospholipid	2,24E-06		0,554	ACSL5,CD40,CDC42,EEF1A1,FCGR2B,FOS,IL10,IL13,IL1B,IL8,PPAP2B,SGMS2,SLC27A1,SOCS3,TNF	15
A	Infectious Disease	infection of cells	2,25E-06		0,737	APOBEC3F,AXL,C17orf28,CASP1,CCL5,CCR5,CD164,CD40,CDC42,CHORDC1,CLDND1,CYP3A4,DCP2,DUSP12,EIF2B5,ERC1,ETF1,FCGR2B,G3BP1,GPD2,ICAM1,IFNB1,IL8,IRF1,LRRC8D,MED15,MERTK,NFKB1,PAK1,REPIN1,SLC20A1,SNW1,TNF,TUBA8	34
A	Hematological System Development and Function	cell movement of B lymphocytes	2,28E-06		1,837	CCL20,CD40,FOXO1,IL10,IL13,IL4,RGS1,TNF,TNFSF13B	9
A	Cellular Movement	cell movement of B lymphocytes	2,28E-06		1,837	CCL20,CD40,FOXO1,IL10,IL13,IL4,RGS1,TNF,TNFSF13B	9
A	Immune Cell Trafficking	cell movement of B lymphocytes	2,28E-06		1,837	CCL20,CD40,FOXO1,IL10,IL13,IL4,RGS1,TNF,TNFSF13B	9
A	Humoral Immune Response	cell movement of B lymphocytes	2,28E-06		1,837	CCL20,CD40,FOXO1,IL10,IL13,IL4,RGS1,TNF,TNFSF13B	9
A	Infectious Disease	sexually transmitted disease	2,28E-06			CCL5,CCR5,CCR7,IL10,IL4,IL8,TNF,TUBA1A,TUBA8	9
A	Organismal Injury and Abnormalities	injury of liver	2,29E-06		-0,250	CCL5,CCR5,CD40,FCGR2B,IFNGR1,IL10,IL4,IRF1,NFKB1,SDC4,TNF	11
A	Gastrointestinal Disease	injury of liver	2,29E-06		-0,250	CCL5,CCR5,CD40,FCGR2B,IFNGR1,IL10,IL4,IRF1,NFKB1,SDC4,TNF	11
A	Hepatic System Disease	injury of liver	2,29E-06		-0,250	CCL5,CCR5,CD40,FCGR2B,IFNGR1,IL10,IL4,IRF1,NFKB1,SDC4,TNF	11
A	Cancer	hyperplasia of leukocytes	2,30E-06		-1,400	AXL,CD40,CDC42,IFNGR1,IL10,IL4,MAPK14,MERTK	8
A	Hematological Disease	hyperplasia of leukocytes	2,30E-06		-1,400	AXL,CD40,CDC42,IFNGR1,IL10,IL4,MAPK14,MERTK	8
A	Immunological Disease	hyperplasia of leukocytes	2,30E-06		-1,400	AXL,CD40,CDC42,IFNGR1,IL10,IL4,MAPK14,MERTK	8
A	Cell Death and Survival	cell viability of eosinophils	2,32E-06		1,532	ICAM1,IL10,IL13,IL1B,IL4,TNF	6
A	Hematological System Development and Function	cell viability of eosinophils	2,32E-06		1,532	ICAM1,IL10,IL13,IL1B,IL4,TNF	6
A	Cellular Growth and Proliferation	stimulation of lung cells	2,34E-06	Increased	2,000	IL13,IL1B,IL4,TNF	4
A	Cell-To-Cell Signaling and Interaction	stimulation of lung cells	2,34E-06	Increased	2,000	IL13,IL1B,IL4,TNF	4
A	Cell Morphology	morphology of leukocytes	2,35E-06			BAD,CCR5,CDC42,CDK6,ICAM1,IFNGR1,IL10,IL4,IL4R,IRF1,KLF13,MERTK,PIK3AP1,PSMB10,PSMB9,RABGEF1,SGMS2,TNF,TNFRSF9	19
A	Cellular Development	proliferation of leukemia cell lines	2,38E-06		-0,529	BIRC2,BIRC5,CDKN1B,FOXO1,GRB2,IFNB1,IL10,IL1B,IL4,MAPK14,NFKB1,PBX3,SOCS3,TNF	14
A	Cellular Growth and Proliferation	proliferation of leukemia cell lines	2,38E-06		-0,529	BIRC2,BIRC5,CDKN1B,FOXO1,GRB2,IFNB1,IL10,IL1B,IL4,MAPK14,NFKB1,PBX3,SOCS3,TNF	14
A	Protein Synthesis	quantity of protein in blood	2,39E-06		-0,048	AXL,BAD,CASP1,CDKN1B,CFB,CX3CL1,CYP27B1,EGLN2,GPD2,IFNB1,IFNGR1,IL10,IL1B,IL4,IL4R,IRF1,MERTK,MKKS,NOS2,SAMSN1,SELL,SGMS2,SOCS3,TNF	24
A	Hematological System Development and Function	quantity of dendritic cells	2,39E-06		1,061	CCL20,CCR7,IFNB1,IL10,IL4,IRF1,NFKB1,SELL,TNF,TRAF6	10
A	Tissue Morphology	quantity of dendritic cells	2,39E-06		1,061	CCL20,CCR7,IFNB1,IL10,IL4,IRF1,NFKB1,SELL,TNF,TRAF6	10
A	Inflammatory Response	quantity of dendritic cells	2,39E-06		1,061	CCL20,CCR7,IFNB1,IL10,IL4,IRF1,NFKB1,SELL,TNF,TRAF6	10
A	Cell Death and Survival	cell death of colon cancer cell lines	2,41E-06		-0,009	BIRC5,CASP1,CDC42,CDKN1B,CFLAR,FOXO1,IFNB1,IL13,IL1B,MAPK14,NRG1,RASSF3,SGK1,SNW1,TNF,TXNRD1	16
A	Hematological System Development and Function	stimulation of antigen presenting cells	2,48E-06	Increased	2,589	CD40,IFNB1,IL13,IL1B,IL4,IL4R,TNF	7
A	Cellular Growth and Proliferation	stimulation of antigen presenting cells	2,48E-06	Increased	2,589	CD40,IFNB1,IL13,IL1B,IL4,IL4R,TNF	7
A	Cell-To-Cell Signaling and Interaction	stimulation of antigen presenting cells	2,48E-06	Increased	2,589	CD40,IFNB1,IL13,IL1B,IL4,IL4R,TNF	7
A	Infectious Disease	Bacterial Infection	2,53E-06		-0,671	BIRC3,CASP1,CCR5,CCR7,CD40,FOS,ICAM1,IFNB1,IFNGR1,IL10,IL13,IL1B,IL4,IL8,NFKB1,NOS2,NRG1,SLAMF1,TLR8,TNF,TNFAIP3	21
A	Cell Cycle	S phase	2,54E-06		0,776	BAD,BIRC5,CD40,CDK6,CDKN1B,CRLF3,FOS,GPC1,GRB2,IFNB1,IL1B,IL4,IL4R,IL6R,MTCH2,NRG1,TNF	17
A	Inflammatory Disease	Asthma	2,54E-06	Increased	2,213	CCL5,CFLAR,HNMT,IL10,IL13,IL4,IL4R,IRAK3,NOS2,NRG1,SOCS3,TNF	12
A	Respiratory Disease	Asthma	2,54E-06	Increased	2,213	CCL5,CFLAR,HNMT,IL10,IL13,IL4,IL4R,IRAK3,NOS2,NRG1,SOCS3,TNF	12
A	Inflammatory Disease	allergic asthma	2,56E-06			IL10,IL13,IL4,NOS2,SOCS3	5
A	Respiratory Disease	allergic asthma	2,56E-06			IL10,IL13,IL4,NOS2,SOCS3	5
A	Gene Expression	binding of interferon-stimulated response element	2,56E-06		0,106	IFNB1,IL1B,IRF1,TNF,TNFAIP3	5
A	Gene Expression	binding of STAT6 binding site	2,57E-06			CD40,IL13,IL4	3
A	Hematological System Development and Function	inactivation of macrophages	2,57E-06			IL10,IL13,IL4	3
A	Cellular Development	inactivation of macrophages	2,57E-06			IL10,IL13,IL4	3
A	Skeletal and Muscular Disorders	incapacitation of joint	2,57E-06			IL10,IL13,IL4	3
A	Organismal Injury and Abnormalities	incapacitation of joint	2,57E-06			IL10,IL13,IL4	3
A	Lipid Metabolism	synthesis of phospholipid	2,64E-06		0,799	ACSL5,CD40,CDC42,EEF1A1,FOS,IL10,IL13,IL1B,IL8,SGMS2,SLC27A1,SOCS3,TNF	13
A	Small Molecule Biochemistry	synthesis of phospholipid	2,64E-06		0,799	ACSL5,CD40,CDC42,EEF1A1,FOS,IL10,IL13,IL1B,IL8,SGMS2,SLC27A1,SOCS3,TNF	13
A	Hematological System Development and Function	activation of B lymphocytes	2,65E-06	Increased	2,077	AXL,CCR7,CD40,FCGR2B,IFNB1,IL10,IL13,IL4,MERTK,SAMSN1,TNFSF13B	11
A	Immune Cell Trafficking	activation of B lymphocytes	2,65E-06	Increased	2,077	AXL,CCR7,CD40,FCGR2B,IFNB1,IL10,IL13,IL4,MERTK,SAMSN1,TNFSF13B	11
A	Cell-To-Cell Signaling and Interaction	activation of B lymphocytes	2,65E-06	Increased	2,077	AXL,CCR7,CD40,FCGR2B,IFNB1,IL10,IL13,IL4,MERTK,SAMSN1,TNFSF13B	11
A	Inflammatory Response	activation of B lymphocytes	2,65E-06	Increased	2,077	AXL,CCR7,CD40,FCGR2B,IFNB1,IL10,IL13,IL4,MERTK,SAMSN1,TNFSF13B	11
A	Humoral Immune Response	activation of B lymphocytes	2,65E-06	Increased	2,077	AXL,CCR7,CD40,FCGR2B,IFNB1,IL10,IL13,IL4,MERTK,SAMSN1,TNFSF13B	11
A	Hematological Disease	endotoxin shock response	2,78E-06		1,004	BIRC3,CASP1,CCR5,ICAM1,IFNGR1,IL10,NOS2,TNF,TNFAIP3	9
A	Infectious Disease	endotoxin shock response	2,78E-06		1,004	BIRC3,CASP1,CCR5,ICAM1,IFNGR1,IL10,NOS2,TNF,TNFAIP3	9
A	Organismal Injury and Abnormalities	endotoxin shock response	2,78E-06		1,004	BIRC3,CASP1,CCR5,ICAM1,IFNGR1,IL10,NOS2,TNF,TNFAIP3	9
A	Hematological System Development and Function	infiltration by lymphocytes	2,85E-06		1,442	CCR5,CCR7,IFNGR1,IL10,IL13,IL1B,IL4,IL8,NFKB1,TNF,TNFRSF9	11
A	Cellular Movement	infiltration by lymphocytes	2,85E-06		1,442	CCR5,CCR7,IFNGR1,IL10,IL13,IL1B,IL4,IL8,NFKB1,TNF,TNFRSF9	11
A	Immune Cell Trafficking	infiltration by lymphocytes	2,85E-06		1,442	CCR5,CCR7,IFNGR1,IL10,IL13,IL1B,IL4,IL8,NFKB1,TNF,TNFRSF9	11
A	Cell Death and Survival	delay in cell death	2,93E-06		1,912	BIRC2,BIRC3,CASP1,CD40,IFNB1,IL8,MAPK14,TNF	8
A	Cancer	carcinoma	2,95E-06		-0,718	ABCC1,ACSL5,ALCAM,ANXA1,ARL4C,AXL,BAD,BIRC2,BIRC5,BTG3,CASP1,CCDC6,CCL5,CCNDBP1,CCR5,CCR7,CDK6,CDKN1B,CFB,CIRBP,CSF2RA,CTSK,CX3CL1,CXCL3,CYP3A4,EEF1A1,ENPP1,EPB42,FCGR3A,FOS,FOXN3,FOXO1,GLRX,GPC1,GRB2,ICAM1,IER3,IFNGR1,IL10,IL1B,IL4,IL6R,IL8,IRF1,MAF,MAPK14,MEF2C,NAAA,NOS2,NRG1,NUPR1,PAK1,PCNA,PPAP2B,PPIF,PRDX1,PSMB9,PTGDS,RASAL2,RINT1,RSF1,SGK1,SLC27A1,SLC39A8,SOCS3,TBL1X,THOC1,TMEM158,TNF,TNFRS…	77
A	Cell Death and Survival	apoptosis of fibroblast cell lines	3,04E-06		0,894	BAD,BIRC2,BIRC3,CD40,CDC42,CDKN1B,CFLAR,EEF1A1,EIF2B5,IER3,IRF1,MAPK14,NFKB1,NUPR1,PAK1,SDC4,THOC1,TNF,TNFAIP3	19
A	Tissue Development	development of bone marrow	3,06E-06		-0,969	AXL,CD40,ENPP1,FOS,IFNGR1,IL4,IL6R,MERTK,NFKB1,TNF,TRAF6	11
A	Lymphoid Tissue Structure and Development	development of bone marrow	3,06E-06		-0,969	AXL,CD40,ENPP1,FOS,IFNGR1,IL4,IL6R,MERTK,NFKB1,TNF,TRAF6	11
A	Embryonic Development	development of bone marrow	3,06E-06		-0,969	AXL,CD40,ENPP1,FOS,IFNGR1,IL4,IL6R,MERTK,NFKB1,TNF,TRAF6	11
A	Organ Development	development of bone marrow	3,06E-06		-0,969	AXL,CD40,ENPP1,FOS,IFNGR1,IL4,IL6R,MERTK,NFKB1,TNF,TRAF6	11
A	Organismal Development	development of bone marrow	3,06E-06		-0,969	AXL,CD40,ENPP1,FOS,IFNGR1,IL4,IL6R,MERTK,NFKB1,TNF,TRAF6	11
A	Cell Death and Survival	apoptosis of fibroblasts	3,26E-06		-1,137	BAD,BIRC2,BIRC3,CASP1,CDC42,CDKN1B,CFLAR,FOXO1,IL10,MAPK14,NUPR1,PAK1,TNF,TRAF6	14
A	Cellular Development	proliferation of tumor cell lines	3,26E-06		1,475	ACSL5,ANXA1,AXL,BAD,BIRC2,BIRC5,CASP1,CCDC6,CCL20,CD40,CDC42,CDK6,CDKN1B,CIRBP,CLIP1,EEF1A1,ERBB2IP,FOS,FOXO1,FOXP1,GPC1,GRB2,IER3,IFNB1,IL10,IL13,IL1B,IL4,IL6R,IL8,IRF1,LRP6,MAPK14,NFKB1,NOS2,NRG1,PAK1,PBX3,PCNA,PRKD3,SGK1,SOCS3,THOC1,TNF,TNFSF13B,UGCG,ZEB2,ZNF668	48
A	Cellular Growth and Proliferation	proliferation of tumor cell lines	3,26E-06		1,475	ACSL5,ANXA1,AXL,BAD,BIRC2,BIRC5,CASP1,CCDC6,CCL20,CD40,CDC42,CDK6,CDKN1B,CIRBP,CLIP1,EEF1A1,ERBB2IP,FOS,FOXO1,FOXP1,GPC1,GRB2,IER3,IFNB1,IL10,IL13,IL1B,IL4,IL6R,IL8,IRF1,LRP6,MAPK14,NFKB1,NOS2,NRG1,PAK1,PBX3,PCNA,PRKD3,SGK1,SOCS3,THOC1,TNF,TNFSF13B,UGCG,ZEB2,ZNF668	48
A	Cellular Movement	migration of epithelial cell lines	3,30E-06		0,896	CCL20,CCL5,CCR5,CDC42,DOCK4,ICAM1,NFKB1,PTPN12	8
A	Hair and Skin Development and Function	migration of epithelial cell lines	3,30E-06		0,896	CCL20,CCL5,CCR5,CDC42,DOCK4,ICAM1,NFKB1,PTPN12	8
A	Hematological System Development and Function	infiltration by mononuclear leukocytes	3,48E-06		1,300	CCR5,CCR7,IFNGR1,IL10,IL13,IL1B,IL4,IL8,MAPK14,NFKB1,TNF,TNFRSF9	12
A	Cellular Movement	infiltration by mononuclear leukocytes	3,48E-06		1,300	CCR5,CCR7,IFNGR1,IL10,IL13,IL1B,IL4,IL8,MAPK14,NFKB1,TNF,TNFRSF9	12
A	Immune Cell Trafficking	infiltration by mononuclear leukocytes	3,48E-06		1,300	CCR5,CCR7,IFNGR1,IL10,IL13,IL1B,IL4,IL8,MAPK14,NFKB1,TNF,TNFRSF9	12
A	Cardiovascular System Development and Function	angiogenesis	3,49E-06		1,673	ALCAM,AXL,BIRC5,CCL5,CD40,CDC42,CDKN1B,CX3CL1,EGLN2,FOXO1,GPC1,ICAM1,IL10,IL13,IL1B,IL4,IL8,MAPK14,MEF2C,NOS2,NRG1,PAK1,PIM3,POFUT1,SDC4,SELL,TNF,TRAF6	28
A	Cellular Development	maturation of bone marrow-derived dendritic cells	3,50E-06		1,192	CLEC7A,FCGR2B,IL1B,IL4,TNF	5
A	Hematopoiesis	maturation of bone marrow-derived dendritic cells	3,50E-06		1,192	CLEC7A,FCGR2B,IL1B,IL4,TNF	5
A	Infectious Disease	replication of RNA virus	3,77E-06		1,170	APOBEC3F,APOBEC3G,ATP6AP1,CCL5,CCR5,CDC42,CDKN1B,EEF1A1,G3BP1,IFNB1,IL10,IL1B,IL4,IL8,IRF1,NFKB1,PRDX1,SFTPB,SGK1,SNW1,SOCS3,TLR8,TNF,TRAF6	24
A	Inflammatory Disease	Inflammatory Bowel Disease	3,87E-06		0,450	CASP1,CCR5,CD40,CFB,CSF2RA,EMR1,ICAM1,IFNB1,IL10,IL13,IL1B,IL4,IL6R,NOS2,RDBP,RGS1,SOCS3,TNF	18
A	Gastrointestinal Disease	Inflammatory Bowel Disease	3,87E-06		0,450	CASP1,CCR5,CD40,CFB,CSF2RA,EMR1,ICAM1,IFNB1,IL10,IL13,IL1B,IL4,IL6R,NOS2,RDBP,RGS1,SOCS3,TNF	18
A	Hematological System Development and Function	proliferation of phagocytes	3,91E-06		1,175	CDKN1B,FCGR2B,IFNB1,IL10,IL4,IL6R,MAPK14,RABGEF1,TNF,TNFRSF9	10
A	Cellular Development	proliferation of phagocytes	3,91E-06		1,175	CDKN1B,FCGR2B,IFNB1,IL10,IL4,IL6R,MAPK14,RABGEF1,TNF,TNFRSF9	10
A	Cellular Growth and Proliferation	proliferation of phagocytes	3,91E-06		1,175	CDKN1B,FCGR2B,IFNB1,IL10,IL4,IL6R,MAPK14,RABGEF1,TNF,TNFRSF9	10
A	Inflammatory Response	proliferation of phagocytes	3,91E-06		1,175	CDKN1B,FCGR2B,IFNB1,IL10,IL4,IL6R,MAPK14,RABGEF1,TNF,TNFRSF9	10
A	Cell Death and Survival	cell death of embryonic cell lines	3,97E-06		0,813	ABCC1,BAD,BIRC2,BIRC3,BIRC5,CASP1,CDC42,CFLAR,FOXO1,IER3,IRF1,NFKB1,NOS2,TNF,ZMYND11	15
A	Embryonic Development	cell death of embryonic cell lines	3,97E-06		0,813	ABCC1,BAD,BIRC2,BIRC3,BIRC5,CASP1,CDC42,CFLAR,FOXO1,IER3,IRF1,NFKB1,NOS2,TNF,ZMYND11	15
A	Organismal Survival	mortality	4,05E-06		-1,706	CASP1,CCR5,CXCL3,ICAM1,IFNGR1,IL10,IL1B,IRAK3,NOS2,SOCS3,TNIP3	11
A	Cell Death and Survival	apoptosis of granulocytes	4,07E-06		0,198	ANXA1,CASP1,IFNB1,IL1B,IL8,IRAK3,MAPK14,TNF,TNFRSF9	9
A	Cellular Development	differentiation of tumor cell lines	4,08E-06		0,584	AMD1,CDC42,CDK6,CDKN1B,CSF2RA,CTSK,ERBB2IP,FOS,GRB2,IFNB1,IL1B,IL4,IRF1,MAPK14,MEF2C,NRG1,PRKD3,SOCS3,TNF,TRAF6	20
A	Hematological System Development and Function	mobilization of blood cells	4,14E-06		1,985	CCL20,CCR5,CXCL3,FOS,IL1B,IL8,SELL,TNF	8
A	Cellular Movement	mobilization of blood cells	4,14E-06		1,985	CCL20,CCR5,CXCL3,FOS,IL1B,IL8,SELL,TNF	8
A	Dermatological Diseases and Conditions	skin lesion	4,14E-06			AXL,IFNB1,IL10,IL13,IL4,MERTK,NOS2,TNF	8
A	Cancer	solid tumor	4,16E-06		-1,094	ABCC1,ACSL5,ALCAM,ANXA1,ARL4C,AXL,BAD,BIRC2,BIRC5,BTG3,CASP1,CCDC6,CCL5,CCNDBP1,CCR5,CCR7,CDK6,CDKN1B,CFB,CIRBP,CSF2RA,CTSK,CX3CL1,CXCL3,CYP3A4,EEF1A1,ENPP1,EPB42,FCGR3A,FOS,FOXN3,FOXO1,GLRX,GPC1,GRB2,ICAM1,IER3,IFNGR1,IL10,IL1B,IL4,IL6R,IL8,IRF1,MAF,MAPK14,MEF2C,MERTK,NAAA,NOS2,NRG1,NUPR1,PAK1,PCNA,PPAP2B,PPIF,PRDX1,PSMB9,PTGDS,RASAL2,RINT1,RSF1,SGK1,SLC27A1,SLC39A8,SOCS3,TBL1X,THOC1,TMEM158,TNF…	78
A	Hematological System Development and Function	migration of effector lymphocytes	4,17E-06		1,964	CCL5,CX3CL1,IL8,TNF	4
A	Cellular Movement	migration of effector lymphocytes	4,17E-06		1,964	CCL5,CX3CL1,IL8,TNF	4
A	Immune Cell Trafficking	migration of effector lymphocytes	4,17E-06		1,964	CCL5,CX3CL1,IL8,TNF	4
A	Connective Tissue Disorders	onset of arthritis	4,17E-06			CCR5,IL10,IL4,TNF	4
A	Inflammatory Disease	onset of arthritis	4,17E-06			CCR5,IL10,IL4,TNF	4
A	Skeletal and Muscular Disorders	onset of arthritis	4,17E-06			CCR5,IL10,IL4,TNF	4
A	Cellular Movement	chemotaxis of kidney cell lines	4,28E-06		0,896	CCL5,CCR5,CDC42,GRB2,IL8,PAK1	6
A	Renal and Urological System Development and Function	chemotaxis of kidney cell lines	4,28E-06		0,896	CCL5,CCR5,CDC42,GRB2,IL8,PAK1	6
A	Cell Death and Survival	cell death of B lymphocytes	4,34E-06		-0,897	CASP1,CD40,CFLAR,FCGR2B,IFNB1,IL10,IL13,IL4,NFKB1,TNF,TNFSF13B	11
A	Humoral Immune Response	quantity of IgM	4,34E-06		0,649	CD40,FCGR2B,IL13,IL4,MAN2A1,NFKB1,PIK3AP1,SAMSN1,TNF,TNFRSF9,UNG	11
A	Protein Synthesis	quantity of IgM	4,34E-06		0,649	CD40,FCGR2B,IL13,IL4,MAN2A1,NFKB1,PIK3AP1,SAMSN1,TNF,TNFRSF9,UNG	11
A	Cell Death and Survival	cell death of cortical neurons	4,37E-06		-0,111	CDC42,CDK6,CDKN1B,CFLAR,EGLN2,IL1B,MAOA,MAPK14,MEF2C,NFKB1,PAK1,TNF,UNG	13
A	Cellular Development	proliferation of liver cells	4,37E-06		-0,282	CCNDBP1,CDKN1B,CFLAR,CXCL3,FOS,IFNGR1,IL1B,IL6R,MAPK14,NFKB1,SLC20A1,SOCS3,TNF	13
A	Cellular Growth and Proliferation	proliferation of liver cells	4,37E-06		-0,282	CCNDBP1,CDKN1B,CFLAR,CXCL3,FOS,IFNGR1,IL1B,IL6R,MAPK14,NFKB1,SLC20A1,SOCS3,TNF	13
A	Hepatic System Development and Function	proliferation of liver cells	4,37E-06		-0,282	CCNDBP1,CDKN1B,CFLAR,CXCL3,FOS,IFNGR1,IL1B,IL6R,MAPK14,NFKB1,SLC20A1,SOCS3,TNF	13
A	Cardiovascular Disease	vascular lesion	4,41E-06		0,871	CCR5,CD40,CTSK,CX3CL1,FOXO1,ICAM1,IFNGR1,IL1B,IL4,NFKB1,NOS2,SELL,SOCS3,TNFAIP3	14
A	Inflammatory Response	antibody response	4,45E-06		1,818	CASP1,CCL5,CCR7,CD40,IFNB1,IL10,IL4,MEF2C,NFKB1,PSMB10,TNF,TNFSF13B	12
A	Hematological System Development and Function	cell movement of mast cells	4,49E-06	Increased	2,605	CCL5,CX3CL1,ICAM1,IL13,IL4,IL8,SELL	7
A	Cellular Movement	cell movement of mast cells	4,49E-06	Increased	2,605	CCL5,CX3CL1,ICAM1,IL13,IL4,IL8,SELL	7
A	Immune Cell Trafficking	cell movement of mast cells	4,49E-06	Increased	2,605	CCL5,CX3CL1,ICAM1,IL13,IL4,IL8,SELL	7
A	Inflammatory Response	cell movement of mast cells	4,49E-06	Increased	2,605	CCL5,CX3CL1,ICAM1,IL13,IL4,IL8,SELL	7
A	Hypersensitivity Response	cell movement of mast cells	4,49E-06	Increased	2,605	CCL5,CX3CL1,ICAM1,IL13,IL4,IL8,SELL	7
A	Cell Death and Survival	clearance of cells	4,49E-06		-0,505	CASP1,FCGR3A,IL10,IL13,MERTK,PTGDS,TNF	7
A	Cellular Function and Maintenance	clearance of cells	4,49E-06		-0,505	CASP1,FCGR3A,IL10,IL13,MERTK,PTGDS,TNF	7
A	Cardiovascular System Development and Function	adhesion of endothelial tissue	4,70E-06			ANXA1,ICAM1,IL13,IL4,SELL	5
A	Tissue Development	adhesion of endothelial tissue	4,70E-06			ANXA1,ICAM1,IL13,IL4,SELL	5
A	Cellular Movement	arrest in cell movement	4,70E-06			CCR7,ICAM1,IL1B,IL8,TNF	5
A	Hematological System Development and Function	migration of Langerhans cells	4,70E-06		0,686	CCL20,ICAM1,IL10,IL4,TNF	5
A	Cellular Movement	migration of Langerhans cells	4,70E-06		0,686	CCL20,ICAM1,IL10,IL4,TNF	5
A	Immune Cell Trafficking	migration of Langerhans cells	4,70E-06		0,686	CCL20,ICAM1,IL10,IL4,TNF	5
A	Inflammatory Response	migration of Langerhans cells	4,70E-06		0,686	CCL20,ICAM1,IL10,IL4,TNF	5
A	Lipid Metabolism	release of leukotriene C4	4,70E-06		0,000	ABCC1,CCL5,IL4,MAPK14,RABGEF1	5
A	Molecular Transport	release of leukotriene C4	4,70E-06		0,000	ABCC1,CCL5,IL4,MAPK14,RABGEF1	5
A	Small Molecule Biochemistry	release of leukotriene C4	4,70E-06		0,000	ABCC1,CCL5,IL4,MAPK14,RABGEF1	5
A	Cell Cycle	interphase	4,81E-06		0,220	BAD,BIRC5,CD40,CDC42,CDK6,CDKN1B,CRLF3,FOS,FOXN3,FOXO1,GPC1,GRB2,IFNB1,IL10,IL1B,IL4,IL4R,IL6R,IRF1,MAPK14,MTCH2,NFKB1,NRG1,RASSF3,RINT1,THOC1,TNF,UBE3A,ZEB2	29
A	Cancer	benign neoplasia	4,92E-06		-1,498	ALCAM,ALDH2,ANXA1,BIRC5,CCNDBP1,CCR5,CDKN1B,CX3CL1,FOS,FOXO1,GLRX,GRB2,HNMT,HSD17B10,IL6R,MAF,MAOA,MYL6,NFIB,PCNA,PRDX1,RINT1,SOCS3,TBL1X,TNFRSF9,TNFSF13B,UBE3A,UGCG,ZEB2	29
A	Tissue Morphology	quantity of tumor cell lines	4,97E-06		0,412	CD40,CDKN1B,IFNB1,IL10,IL1B,MAPK14,MEF2C,SGK1,TNF,TTC19,TXNRD1	11
A	Hematological System Development and Function	cell movement of natural killer cells	5,17E-06	Increased	2,275	CCL5,CD40,CX3CL1,CXCL3,IL10,IL8,SELL,TNF	8
A	Cellular Movement	cell movement of natural killer cells	5,17E-06	Increased	2,275	CCL5,CD40,CX3CL1,CXCL3,IL10,IL8,SELL,TNF	8
A	Immune Cell Trafficking	cell movement of natural killer cells	5,17E-06	Increased	2,275	CCL5,CD40,CX3CL1,CXCL3,IL10,IL8,SELL,TNF	8
A	Infectious Disease	quantity of virus	5,17E-06		-0,478	CDKN1B,ICAM1,IL10,IL13,IL4,IRAK3,NOS2,TNF	8
A	Hematological Disease	Ebola hemorrhagic fever	5,17E-06			AXL,CCL5,IL10,IL8,PAK1,TNF	6
A	Infectious Disease	Ebola hemorrhagic fever	5,17E-06			AXL,CCL5,IL10,IL8,PAK1,TNF	6
A	Hematological System Development and Function	transmigration of T lymphocytes	5,17E-06		1,982	CCL5,CCR7,CD40,ICAM1,SELL,TNF	6
A	Cellular Movement	transmigration of T lymphocytes	5,17E-06		1,982	CCL5,CCR7,CD40,ICAM1,SELL,TNF	6
A	Immune Cell Trafficking	transmigration of T lymphocytes	5,17E-06		1,982	CCL5,CCR7,CD40,ICAM1,SELL,TNF	6
A	Cell-mediated Immune Response	transmigration of T lymphocytes	5,17E-06		1,982	CCL5,CCR7,CD40,ICAM1,SELL,TNF	6
A	Cell-To-Cell Signaling and Interaction	response of macrophages	5,31E-06		-1,308	ANXA1,CLEC7A,FCGR2B,IFNB1,IL10,IL4,IL6R,MAPK14,NOS2,TNF,TRAF6	11
A	Inflammatory Response	response of macrophages	5,31E-06		-1,308	ANXA1,CLEC7A,FCGR2B,IFNB1,IL10,IL4,IL6R,MAPK14,NOS2,TNF,TRAF6	11
A	Hematological System Development and Function	cell movement of eosinophils	5,34E-06	Increased	2,358	CCL5,IL10,IL13,IL1B,IL4,IL4R,IL8,MAPK14,TNF,TNFRSF9	10
A	Cellular Movement	cell movement of eosinophils	5,34E-06	Increased	2,358	CCL5,IL10,IL13,IL1B,IL4,IL4R,IL8,MAPK14,TNF,TNFRSF9	10
A	Immune Cell Trafficking	cell movement of eosinophils	5,34E-06	Increased	2,358	CCL5,IL10,IL13,IL1B,IL4,IL4R,IL8,MAPK14,TNF,TNFRSF9	10
A	Hypersensitivity Response	cell movement of eosinophils	5,34E-06	Increased	2,358	CCL5,IL10,IL13,IL1B,IL4,IL4R,IL8,MAPK14,TNF,TNFRSF9	10
A	Cell-To-Cell Signaling and Interaction	response of myeloid cells	5,72E-06		-0,893	ANXA1,CXCL3,FCGR2B,ICAM1,IFNB1,IL10,IL4,IL6R,IL8,MAPK14,NOS2,TLR8,TNF	13
A	Lymphoid Tissue Structure and Development	formation of lymphatic system component	5,75E-06		0,590	CCR7,CD40,CDKN1B,ICAM1,MEF2C,TNF,TNFSF13B,TRAF6	8
A	Infectious Disease	infection by Herpesviridae	5,75E-06		-1,214	CCL5,CD40,IFNB1,IFNGR1,IL10,IL8,IRF1,TNF	8
A	Cell Morphology	polarization of mononuclear leukocytes	5,75E-06	Increased	2,191	CD40,CDC42,IL10,IL13,IL1B,IL4,SLAMF1,TNF	8
A	Cellular Function and Maintenance	ion homeostasis of cells	5,86E-06		1,818	ABCC1,ANXA1,CASP1,CCL20,CCL5,CCR5,CCR7,CD40,CLEC7A,CX3CL1,CXCL3,ENPP1,FCGR2B,FCGR3A,GRIK2,IL13,IL1B,IL4,IL8,NFKB1,NRG1,OSCAR,SGK1,TNF	24
A	Hematological System Development and Function	influx of neutrophils	5,91E-06		0,416	CASP1,IL13,IL1B,IL4,IL6R,IRAK3,TNF	7
A	Cellular Movement	influx of neutrophils	5,91E-06		0,416	CASP1,IL13,IL1B,IL4,IL6R,IRAK3,TNF	7
A	Immune Cell Trafficking	influx of neutrophils	5,91E-06		0,416	CASP1,IL13,IL1B,IL4,IL6R,IRAK3,TNF	7
A	Inflammatory Response	influx of neutrophils	5,91E-06		0,416	CASP1,IL13,IL1B,IL4,IL6R,IRAK3,TNF	7
A	Hematological System Development and Function	migration of hematopoietic progenitor cells	5,91E-06		1,467	CCL20,CCL5,CDC42,ICAM1,IL4,IL8,TNF	7
A	Cellular Movement	migration of hematopoietic progenitor cells	5,91E-06		1,467	CCL20,CCL5,CDC42,ICAM1,IL4,IL8,TNF	7
A	Carbohydrate Metabolism	metabolism of carbohydrate	6,11E-06	Increased	2,103	ALDH2,BAD,CD40,CDC42,CXCL3,CYP3A4,EEF1A1,ENPP1,FCGR2B,FOXO1,GLO1,GRB2,HS2ST1,ICAM1,IL13,IL1B,IL4,IL8,LRP6,MAN2A1,MAPK14,NFKB1,NRG1,POFUT1,SLC27A1,SOCS3,TNF	27
A	Cell Death and Survival	delay in cell death of leukocytes	6,20E-06		1,387	CASP1,CD40,IFNB1,IL8,MAPK14	5
A	Hematological System Development and Function	differentiation of monocyte-derived macrophages	6,20E-06		-0,372	IFNB1,IL4,SOCS3,TNF,TRAF6	5
A	Cellular Development	differentiation of monocyte-derived macrophages	6,20E-06		-0,372	IFNB1,IL4,SOCS3,TNF,TRAF6	5
A	Hematopoiesis	differentiation of monocyte-derived macrophages	6,20E-06		-0,372	IFNB1,IL4,SOCS3,TNF,TRAF6	5
A	Cellular Movement	attraction of myeloid cells	6,21E-06	Increased	2,403	CCL5,CXCL3,IL1B,IL4,IL8,TNF	6
A	Immune Cell Trafficking	attraction of myeloid cells	6,21E-06	Increased	2,403	CCL5,CXCL3,IL1B,IL4,IL8,TNF	6
A	Cell-To-Cell Signaling and Interaction	attraction of myeloid cells	6,21E-06	Increased	2,403	CCL5,CXCL3,IL1B,IL4,IL8,TNF	6
A	Inflammatory Response	cytotoxic T lymphocyte response	6,21E-06		1,044	CASP1,IFNGR1,IL10,IL4,TNF,TNFRSF9	6
A	Cell Death and Survival	cell death of ovarian cancer cell lines	6,21E-06		-0,895	BAD,BIRC2,BIRC5,CASP1,CFLAR,IFNB1,IL8,NOS2,TNF,UGCG	10
A	Organismal Injury and Abnormalities	damage of mice	6,38E-06		0,513	BIRC5,CASP1,FCGR3A,IL13,IL1B,IL4,NOS2,SFTPB,TNF	9
A	Hematological System Development and Function	proliferation of memory T lymphocytes	6,75E-06		-0,657	CDKN1B,IFNB1,IL10,IL1B,IL4,TNF,TNFRSF9	7
A	Cellular Development	proliferation of memory T lymphocytes	6,75E-06		-0,657	CDKN1B,IFNB1,IL10,IL1B,IL4,TNF,TNFRSF9	7
A	Cellular Growth and Proliferation	proliferation of memory T lymphocytes	6,75E-06		-0,657	CDKN1B,IFNB1,IL10,IL1B,IL4,TNF,TNFRSF9	7
A	Tissue Development	abnormal morphology of alveolar bone	6,88E-06			CTSK,IL10,IL4,TNF	4
A	Connective Tissue Development and Function	abnormal morphology of alveolar bone	6,88E-06			CTSK,IL10,IL4,TNF	4
A	Skeletal and Muscular System Development and Function	abnormal morphology of alveolar bone	6,88E-06			CTSK,IL10,IL4,TNF	4
A	Organ Morphology	abnormal morphology of alveolar bone	6,88E-06			CTSK,IL10,IL4,TNF	4
A	Embryonic Development	abnormal morphology of alveolar bone	6,88E-06			CTSK,IL10,IL4,TNF	4
A	Organ Development	abnormal morphology of alveolar bone	6,88E-06			CTSK,IL10,IL4,TNF	4
A	Organismal Development	abnormal morphology of alveolar bone	6,88E-06			CTSK,IL10,IL4,TNF	4
A	Cell Death and Survival	apoptosis of monocyte-derived dendritic cells	6,88E-06			CDKN1B,IL1B,OSCAR,TNF	4
A	Cell Death and Survival	cytotoxicity of macrophages	6,88E-06		0,152	CASP1,NFKB1,NOS2,TNF	4
A	Developmental Disorder	metaplasia of mucus	6,88E-06		1,954	IL10,IL13,IL4R,NOS2	4
A	Cell Death and Survival	apoptosis of breast cancer cell lines	7,00E-06		-0,156	BAD,BIRC2,BIRC3,BIRC5,CASP1,CFLAR,IER3,IFNB1,IRF1,MAPK14,NOS2,NRG1,SGK1,THOC1,TNF,UGCG	16
A	Cell Death and Survival	killing of cells	7,05E-06		1,201	BAD,GLRX,IFNGR1,IL10,IL13,IL4,LRP6,MAPK14,NOS2,SFTPB,SLAMF1,TNF,TNFSF13B	13
A	Hematological System Development and Function	infiltration by T lymphocytes	7,10E-06		0,823	CCR5,IFNGR1,IL10,IL13,IL1B,IL4,TNF,TNFRSF9	8
A	Cellular Movement	infiltration by T lymphocytes	7,10E-06		0,823	CCR5,IFNGR1,IL10,IL13,IL1B,IL4,TNF,TNFRSF9	8
A	Immune Cell Trafficking	infiltration by T lymphocytes	7,10E-06		0,823	CCR5,IFNGR1,IL10,IL13,IL1B,IL4,TNF,TNFRSF9	8
A	Cell-mediated Immune Response	infiltration by T lymphocytes	7,10E-06		0,823	CCR5,IFNGR1,IL10,IL13,IL1B,IL4,TNF,TNFRSF9	8
A	Cell Death and Survival	cell death of neuroblastoma cell lines	7,43E-06		0,643	BAD,BIRC5,CDC42,GLRX,GPC1,IL1B,MAOA,PAK1,SLC11A2,TNF,TUBA1A,UBE3A,UGCG	13
A	Cell Death and Survival	apoptosis of prostate cancer cell lines	7,54E-06		0,314	BAD,BIRC2,BIRC3,BIRC5,CASP1,CFLAR,FOS,FOXO1,PAK1,PRKD3,SOCS3,TNF	12
A	Cell Death and Survival	apoptosis of muscle cells	7,59E-06		1,390	BIRC5,CASP1,CD40,FOXO1,IL1B,IL8,IRF1,MAOA,MAPK14,NOS2,NRG1,PTGDS,SOCS3,TNF,TNFAIP3,WTAP	16
A	Inflammatory Disease	hepatitis C	7,69E-06			CCL5,CCR5,CCR7,IL10,IL4,IL8,TNF	7
A	Infectious Disease	hepatitis C	7,69E-06			CCL5,CCR5,CCR7,IL10,IL4,IL8,TNF	7
A	Gastrointestinal Disease	hepatitis C	7,69E-06			CCL5,CCR5,CCR7,IL10,IL4,IL8,TNF	7
A	Hepatic System Disease	hepatitis C	7,69E-06			CCL5,CCR5,CCR7,IL10,IL4,IL8,TNF	7
A	Gene Expression	induction of RNA	7,69E-06		0,665	FOS,IFNB1,IL1B,IL4,MAPK14,TLR8,TNF	7
A	Cell Cycle	cell cycle progression of leukocytes	7,87E-06		1,172	BIRC5,CD40,CDC42,CDKN1B,FCGR2B,IL4,IL4R,TNFSF13B	8
A	Hematological System Development and Function	cell movement of hematopoietic progenitor cells	7,87E-06		1,718	CCL20,CCL5,CDC42,ICAM1,IL4,IL8,RGS1,TNF	8
A	Cellular Movement	cell movement of hematopoietic progenitor cells	7,87E-06		1,718	CCL20,CCL5,CDC42,ICAM1,IL4,IL8,RGS1,TNF	8
A	Hematological System Development and Function	generation of memory T lymphocytes	8,04E-06			CD40,IL10,IL1B,TNF,TRAF6	5
A	Cellular Growth and Proliferation	generation of memory T lymphocytes	8,04E-06			CD40,IL10,IL1B,TNF,TRAF6	5
A	Tissue Development	generation of memory T lymphocytes	8,04E-06			CD40,IL10,IL1B,TNF,TRAF6	5
A	Cell Death and Survival	cell death of vascular endothelial cells	8,33E-06		0,377	ALDH2,AXL,CASP1,CCR5,CFLAR,IL1B,IL8,MAPK14,NOS2,TNF	10
A	Lipid Metabolism	fatty acid metabolism	8,37E-06	Increased	2,252	ABCC1,ACSL5,ANXA1,CASP1,CCL5,CD40,CLEC7A,CYP3A4,FCGR2B,GNAI3,GPC1,IL10,IL13,IL1B,IL4,IL8,MAPK14,NFKB1,NOS2,NRG1,PTGDS,SGMS2,SLC27A1,TNF,UGCG,UGT8	26
A	Small Molecule Biochemistry	fatty acid metabolism	8,37E-06	Increased	2,252	ABCC1,ACSL5,ANXA1,CASP1,CCL5,CD40,CLEC7A,CYP3A4,FCGR2B,GNAI3,GPC1,IL10,IL13,IL1B,IL4,IL8,MAPK14,NFKB1,NOS2,NRG1,PTGDS,SGMS2,SLC27A1,TNF,UGCG,UGT8	26
B	Cell Death and Survival	cell death of phagocytes	7,73E-10		0,182	BIRC5,CCR7,CXCL2,IFNB1,IL13,IL4,IL8,IRF1	8
B	Cellular Development	proliferation of immune cells	1,35E-09		1,502	BIRC5,CCR7,CSF2RA,CXCL2,FOS,IFNB1,IL13,IL4,IL8,IRF1,SELL,SOCS3	12
B	Cellular Growth and Proliferation	proliferation of immune cells	1,35E-09		1,502	BIRC5,CCR7,CSF2RA,CXCL2,FOS,IFNB1,IL13,IL4,IL8,IRF1,SELL,SOCS3	12
B	Hematological System Development and Function	proliferation of immune cells	1,35E-09		1,502	BIRC5,CCR7,CSF2RA,CXCL2,FOS,IFNB1,IL13,IL4,IL8,IRF1,SELL,SOCS3	12
B	Hematological System Development and Function	chemotaxis of leukocytes	1,82E-09		1,998	CCR7,CSF2RA,CXCL2,IFNB1,IL13,IL4,IL8,SELL,SOCS3	9
B	Cellular Movement	chemotaxis of leukocytes	1,82E-09		1,998	CCR7,CSF2RA,CXCL2,IFNB1,IL13,IL4,IL8,SELL,SOCS3	9
B	Immune Cell Trafficking	chemotaxis of leukocytes	1,82E-09		1,998	CCR7,CSF2RA,CXCL2,IFNB1,IL13,IL4,IL8,SELL,SOCS3	9
B	Inflammatory Response	chemotaxis of leukocytes	1,82E-09		1,998	CCR7,CSF2RA,CXCL2,IFNB1,IL13,IL4,IL8,SELL,SOCS3	9
B	Hematological System Development and Function	homing of lymphocytes	1,96E-09		1,202	CCR7,IFNB1,IL13,IL4,IL8,SELL,SOCS3	7
B	Cellular Movement	homing of lymphocytes	1,96E-09		1,202	CCR7,IFNB1,IL13,IL4,IL8,SELL,SOCS3	7
B	Immune Cell Trafficking	homing of lymphocytes	1,96E-09		1,202	CCR7,IFNB1,IL13,IL4,IL8,SELL,SOCS3	7
B	Cell Death and Survival	apoptosis of blood cells	3,00E-09		-0,340	BIRC5,CCR7,CSF2RA,CXCL2,FOS,IFNB1,IL13,IL4,IL8,IRF1	10
B	Cell Death and Survival	cell death of immune cells	3,36E-09		1,049	BAD,BIRC5,CCR7,CSF2RA,CXCL2,FOS,IFNB1,IL13,IL4,IL8,IRF1	11
B	Hematological System Development and Function	quantity of T lymphocytes	3,91E-09		0,566	BAD,BIRC5,CCR7,FOS,IFNB1,IL13,IL4,IRF1,SELL,SOCS3	10
B	Tissue Morphology	quantity of T lymphocytes	3,91E-09		0,566	BAD,BIRC5,CCR7,FOS,IFNB1,IL13,IL4,IRF1,SELL,SOCS3	10
B	Hematological System Development and Function	quantity of leukocytes	6,23E-09		0,106	BAD,BIRC5,CCR7,CXCL2,FOS,IFNB1,IL13,IL4,IL8,IRF1,SELL,SOCS3	12
B	Tissue Morphology	quantity of leukocytes	6,23E-09		0,106	BAD,BIRC5,CCR7,CXCL2,FOS,IFNB1,IL13,IL4,IL8,IRF1,SELL,SOCS3	12
B	Hematological System Development and Function	quantity of mononuclear leukocytes	7,31E-09		-0,001	BAD,BIRC5,CCR7,FOS,IFNB1,IL13,IL4,IL8,IRF1,SELL,SOCS3	11
B	Tissue Morphology	quantity of mononuclear leukocytes	7,31E-09		-0,001	BAD,BIRC5,CCR7,FOS,IFNB1,IL13,IL4,IL8,IRF1,SELL,SOCS3	11
B	Hematological System Development and Function	chemotaxis of phagocytes	8,44E-09	Increased	2,728	CCR7,CSF2RA,CXCL2,IFNB1,IL13,IL4,IL8,SELL	8
B	Cellular Movement	chemotaxis of phagocytes	8,44E-09	Increased	2,728	CCR7,CSF2RA,CXCL2,IFNB1,IL13,IL4,IL8,SELL	8
B	Immune Cell Trafficking	chemotaxis of phagocytes	8,44E-09	Increased	2,728	CCR7,CSF2RA,CXCL2,IFNB1,IL13,IL4,IL8,SELL	8
B	Inflammatory Response	chemotaxis of phagocytes	8,44E-09	Increased	2,728	CCR7,CSF2RA,CXCL2,IFNB1,IL13,IL4,IL8,SELL	8
B	Hematological System Development and Function	homing of T lymphocytes	9,48E-09		1,060	CCR7,IL13,IL4,IL8,SELL,SOCS3	6
B	Cellular Movement	homing of T lymphocytes	9,48E-09		1,060	CCR7,IL13,IL4,IL8,SELL,SOCS3	6
B	Immune Cell Trafficking	homing of T lymphocytes	9,48E-09		1,060	CCR7,IL13,IL4,IL8,SELL,SOCS3	6
B	Cell-mediated Immune Response	homing of T lymphocytes	9,48E-09		1,060	CCR7,IL13,IL4,IL8,SELL,SOCS3	6
B	Hematological System Development and Function	infiltration of granulocytes	9,89E-09		1,877	CCR7,CXCL2,IL13,IL4,IL8,SELL,SOCS3	7
B	Cellular Movement	infiltration of granulocytes	9,89E-09		1,877	CCR7,CXCL2,IL13,IL4,IL8,SELL,SOCS3	7
B	Immune Cell Trafficking	infiltration of granulocytes	9,89E-09		1,877	CCR7,CXCL2,IL13,IL4,IL8,SELL,SOCS3	7
B	Cellular Development	proliferation of mononuclear leukocytes	9,97E-09		1,832	BIRC5,CCR7,CSF2RA,CXCL2,FOS,IFNB1,IL13,IL4,IRF1,SELL,SOCS3	11
B	Cellular Growth and Proliferation	proliferation of mononuclear leukocytes	9,97E-09		1,832	BIRC5,CCR7,CSF2RA,CXCL2,FOS,IFNB1,IL13,IL4,IRF1,SELL,SOCS3	11
B	Hematological System Development and Function	proliferation of mononuclear leukocytes	9,97E-09		1,832	BIRC5,CCR7,CSF2RA,CXCL2,FOS,IFNB1,IL13,IL4,IRF1,SELL,SOCS3	11
B	Cellular Function and Maintenance	function of phagocytes	1,06E-08			CCR7,FOS,IFNB1,IL13,IL4,IL8,IRF1,SELL	8
B	Cellular Development	development of leukocytes	1,09E-08		1,923	BAD,BIRC5,CCR7,CSF2RA,FOS,IFNB1,IL13,IL4,IRF1,SOCS3	10
B	Hematological System Development and Function	development of leukocytes	1,09E-08		1,923	BAD,BIRC5,CCR7,CSF2RA,FOS,IFNB1,IL13,IL4,IRF1,SOCS3	10
B	Hematopoiesis	development of leukocytes	1,09E-08		1,923	BAD,BIRC5,CCR7,CSF2RA,FOS,IFNB1,IL13,IL4,IRF1,SOCS3	10
B	Lymphoid Tissue Structure and Development	development of leukocytes	1,09E-08		1,923	BAD,BIRC5,CCR7,CSF2RA,FOS,IFNB1,IL13,IL4,IRF1,SOCS3	10
B	Cell Death and Survival	apoptosis of phagocytes	1,16E-08		-0,328	BIRC5,CCR7,CXCL2,IFNB1,IL4,IL8,IRF1	7
B	Hematological System Development and Function	transmigration of leukocytes	1,71E-08		0,364	CCR7,CXCL2,IFNB1,IL8,SELL,SOCS3	6
B	Cellular Movement	transmigration of leukocytes	1,71E-08		0,364	CCR7,CXCL2,IFNB1,IL8,SELL,SOCS3	6
B	Immune Cell Trafficking	transmigration of leukocytes	1,71E-08		0,364	CCR7,CXCL2,IFNB1,IL8,SELL,SOCS3	6
B	Cellular Development	proliferation of T lymphocytes	2,00E-08		1,390	BIRC5,CCR7,CSF2RA,FOS,IFNB1,IL13,IL4,IRF1,SELL,SOCS3	10
B	Cellular Growth and Proliferation	proliferation of T lymphocytes	2,00E-08		1,390	BIRC5,CCR7,CSF2RA,FOS,IFNB1,IL13,IL4,IRF1,SELL,SOCS3	10
B	Hematological System Development and Function	proliferation of T lymphocytes	2,00E-08		1,390	BIRC5,CCR7,CSF2RA,FOS,IFNB1,IL13,IL4,IRF1,SELL,SOCS3	10
B	Cell Death and Survival	cell death of myeloid cells	2,01E-08		0,236	BIRC5,CXCL2,IFNB1,IL13,IL4,IL8,IRF1	7
B	Cellular Growth and Proliferation	production of Th2 cells	2,27E-08			IL13,IL4,SOCS3	3
B	Hematological System Development and Function	production of Th2 cells	2,27E-08			IL13,IL4,SOCS3	3
B	Cellular Function and Maintenance	production of Th2 cells	2,27E-08			IL13,IL4,SOCS3	3
B	Tissue Development	production of Th2 cells	2,27E-08			IL13,IL4,SOCS3	3
B	Cell Death and Survival	cell death of microglia	2,85E-08		1,172	IFNB1,IL13,IL4,IRF1	4
B	Cell Death and Survival	apoptosis of leukocytes	3,23E-08		-0,624	BIRC5,CCR7,CXCL2,FOS,IFNB1,IL13,IL4,IL8,IRF1	9
B	Hematological System Development and Function	binding of granulocytes	3,29E-08	Increased	2,156	CXCL2,IL13,IL4,IL8,SELL	5
B	Immune Cell Trafficking	binding of granulocytes	3,29E-08	Increased	2,156	CXCL2,IL13,IL4,IL8,SELL	5
B	Tissue Development	binding of granulocytes	3,29E-08	Increased	2,156	CXCL2,IL13,IL4,IL8,SELL	5
B	Cell-To-Cell Signaling and Interaction	binding of granulocytes	3,29E-08	Increased	2,156	CXCL2,IL13,IL4,IL8,SELL	5
B	Cellular Development	differentiation of leukocytes	3,36E-08	Increased	2,345	BAD,CCR7,CSF2RA,FOS,IFNB1,IL13,IL4,IL8,IRF1,SOCS3	10
B	Hematological System Development and Function	differentiation of leukocytes	3,36E-08	Increased	2,345	BAD,CCR7,CSF2RA,FOS,IFNB1,IL13,IL4,IL8,IRF1,SOCS3	10
B	Hematopoiesis	differentiation of leukocytes	3,36E-08	Increased	2,345	BAD,CCR7,CSF2RA,FOS,IFNB1,IL13,IL4,IL8,IRF1,SOCS3	10
B	Cellular Function and Maintenance	function of antigen presenting cells	4,84E-08			CCR7,FOS,IFNB1,IL13,IL4,IRF1,SELL	7
B	Hematological System Development and Function	quantity of antigen presenting cells	5,50E-08		0,587	CCR7,IFNB1,IL13,IL4,IRF1,SELL,SOCS3	7
B	Tissue Morphology	quantity of antigen presenting cells	5,50E-08		0,587	CCR7,IFNB1,IL13,IL4,IRF1,SELL,SOCS3	7
B	Tissue Morphology	damage of cartilage tissue	5,74E-08		-1,067	FOS,IFNB1,IL13,IL4,IL8	5
B	Connective Tissue Disorders	damage of cartilage tissue	5,74E-08		-1,067	FOS,IFNB1,IL13,IL4,IL8	5
B	Organismal Injury and Abnormalities	damage of cartilage tissue	5,74E-08		-1,067	FOS,IFNB1,IL13,IL4,IL8	5
B	Skeletal and Muscular Disorders	damage of cartilage tissue	5,74E-08		-1,067	FOS,IFNB1,IL13,IL4,IL8	5
B	Dermatological Diseases and Conditions	Dermatitis	6,29E-08			CCR7,CSF2RA,IL13,IL4,IL8,P4HA2,SELL,SOCS3	8
B	Inflammatory Disease	Dermatitis	6,29E-08			CCR7,CSF2RA,IL13,IL4,IL8,P4HA2,SELL,SOCS3	8
B	Hematological System Development and Function	cell movement of granulocytes	6,29E-08	Increased	2,028	CCR7,CSF2RA,CXCL2,IL13,IL4,IL8,SELL,SOCS3	8
B	Cellular Movement	cell movement of granulocytes	6,29E-08	Increased	2,028	CCR7,CSF2RA,CXCL2,IL13,IL4,IL8,SELL,SOCS3	8
B	Immune Cell Trafficking	cell movement of granulocytes	6,29E-08	Increased	2,028	CCR7,CSF2RA,CXCL2,IL13,IL4,IL8,SELL,SOCS3	8
B	Cellular Development	differentiation of mononuclear leukocytes	7,30E-08		1,984	BAD,CCR7,FOS,IFNB1,IL13,IL4,IL8,IRF1,SOCS3	9
B	Hematological System Development and Function	differentiation of mononuclear leukocytes	7,30E-08		1,984	BAD,CCR7,FOS,IFNB1,IL13,IL4,IL8,IRF1,SOCS3	9
B	Hematopoiesis	differentiation of mononuclear leukocytes	7,30E-08		1,984	BAD,CCR7,FOS,IFNB1,IL13,IL4,IL8,IRF1,SOCS3	9
B	Hematological System Development and Function	quantity of Th17 cells	7,30E-08			IL13,IL4,SELL,SOCS3	4
B	Tissue Morphology	quantity of Th17 cells	7,30E-08			IL13,IL4,SELL,SOCS3	4
B	Cellular Development	development of eosinophils	7,94E-08			CSF2RA,IL13,IL4	3
B	Hematological System Development and Function	development of eosinophils	7,94E-08			CSF2RA,IL13,IL4	3
B	Hematopoiesis	development of eosinophils	7,94E-08			CSF2RA,IL13,IL4	3
B	Lymphoid Tissue Structure and Development	development of eosinophils	7,94E-08			CSF2RA,IL13,IL4	3
B	Cellular Movement	distribution of cells	8,37E-08			CCR7,IL4,IL8,SOCS3	4
B	Cellular Movement	mobilization of cells	8,39E-08		1,184	CXCL2,FOS,IL8,SELL,SOCS3	5
B	Hematological System Development and Function	cell movement of myeloid cells	8,47E-08	Increased	2,158	CCR7,CSF2RA,CXCL2,IFNB1,IL13,IL4,IL8,SELL,SOCS3	9
B	Cellular Movement	cell movement of myeloid cells	8,47E-08	Increased	2,158	CCR7,CSF2RA,CXCL2,IFNB1,IL13,IL4,IL8,SELL,SOCS3	9
B	Immune Cell Trafficking	cell movement of myeloid cells	8,47E-08	Increased	2,158	CCR7,CSF2RA,CXCL2,IFNB1,IL13,IL4,IL8,SELL,SOCS3	9
B	Immunological Disease	systemic autoimmune syndrome	8,79E-08			BIRC5,CCR7,CXCL2,FOS,IFNB1,IL13,IL4,IL8,MAPRE1,SELL,SOCS3	11
B	Hematological System Development and Function	transmigration of phagocytes	8,92E-08		-0,471	CCR7,CXCL2,IFNB1,IL8,SOCS3	5
B	Cellular Movement	transmigration of phagocytes	8,92E-08		-0,471	CCR7,CXCL2,IFNB1,IL8,SOCS3	5
B	Immune Cell Trafficking	transmigration of phagocytes	8,92E-08		-0,471	CCR7,CXCL2,IFNB1,IL8,SOCS3	5
B	Inflammatory Response	transmigration of phagocytes	8,92E-08		-0,471	CCR7,CXCL2,IFNB1,IL8,SOCS3	5
B	Inflammatory Response	inflammatory response	9,23E-08	Increased	2,236	CCR7,CSF2RA,CXCL2,FOS,IFNB1,IL13,IL4,IL8,SELL,SOCS3	10
B	Hematological System Development and Function	cell movement of phagocytes	9,29E-08	Increased	2,138	CCR7,CSF2RA,CXCL2,IFNB1,IL13,IL4,IL8,SELL,SOCS3	9
B	Cellular Movement	cell movement of phagocytes	9,29E-08	Increased	2,138	CCR7,CSF2RA,CXCL2,IFNB1,IL13,IL4,IL8,SELL,SOCS3	9
B	Immune Cell Trafficking	cell movement of phagocytes	9,29E-08	Increased	2,138	CCR7,CSF2RA,CXCL2,IFNB1,IL13,IL4,IL8,SELL,SOCS3	9
B	Inflammatory Response	cell movement of phagocytes	9,29E-08	Increased	2,138	CCR7,CSF2RA,CXCL2,IFNB1,IL13,IL4,IL8,SELL,SOCS3	9
B	Hematological System Development and Function	quantity of phagocytes	9,40E-08		-0,677	CCR7,IFNB1,IL13,IL4,IL8,IRF1,SELL,SOCS3	8
B	Inflammatory Response	quantity of phagocytes	9,40E-08		-0,677	CCR7,IFNB1,IL13,IL4,IL8,IRF1,SELL,SOCS3	8
B	Tissue Morphology	quantity of phagocytes	9,40E-08		-0,677	CCR7,IFNB1,IL13,IL4,IL8,IRF1,SELL,SOCS3	8
B	Cellular Function and Maintenance	function of leukocytes	9,41E-08			BAD,CCR7,FOS,IFNB1,IL13,IL4,IL8,IRF1,SELL	9
B	Cell Death and Survival	cell death of antigen presenting cells	9,85E-08		0,629	BIRC5,CCR7,IFNB1,IL13,IL4,IRF1	6
B	Cellular Development	development of lymphocytes	9,92E-08		1,930	BAD,BIRC5,CCR7,FOS,IFNB1,IL13,IL4,IRF1,SOCS3	9
B	Hematological System Development and Function	development of lymphocytes	9,92E-08		1,930	BAD,BIRC5,CCR7,FOS,IFNB1,IL13,IL4,IRF1,SOCS3	9
B	Hematopoiesis	development of lymphocytes	9,92E-08		1,930	BAD,BIRC5,CCR7,FOS,IFNB1,IL13,IL4,IRF1,SOCS3	9
B	Lymphoid Tissue Structure and Development	development of lymphocytes	9,92E-08		1,930	BAD,BIRC5,CCR7,FOS,IFNB1,IL13,IL4,IRF1,SOCS3	9
B	Hematological System Development and Function	migration of phagocytes	1,12E-07		0,606	CCR7,CXCL2,IFNB1,IL4,IL8,SELL,SOCS3	7
B	Cellular Movement	migration of phagocytes	1,12E-07		0,606	CCR7,CXCL2,IFNB1,IL4,IL8,SELL,SOCS3	7
B	Immune Cell Trafficking	migration of phagocytes	1,12E-07		0,606	CCR7,CXCL2,IFNB1,IL4,IL8,SELL,SOCS3	7
B	Inflammatory Response	migration of phagocytes	1,12E-07		0,606	CCR7,CXCL2,IFNB1,IL4,IL8,SELL,SOCS3	7
B	Connective Tissue Disorders	arthritis	1,44E-07		-0,349	BAD,BIRC5,CXCL2,FOS,IFNB1,IL13,IL4,IL8,IRF1,MAPRE1,SOCS3	11
B	Skeletal and Muscular Disorders	arthritis	1,44E-07		-0,349	BAD,BIRC5,CXCL2,FOS,IFNB1,IL13,IL4,IL8,IRF1,MAPRE1,SOCS3	11
B	Inflammatory Disease	arthritis	1,44E-07		-0,349	BAD,BIRC5,CXCL2,FOS,IFNB1,IL13,IL4,IL8,IRF1,MAPRE1,SOCS3	11
B	Inflammatory Response	cell-mediated response	1,61E-07		1,205	CCR7,IFNB1,IL13,IL4,IRF1,SELL	6
B	Hematological System Development and Function	chemotaxis of myeloid cells	1,78E-07	Increased	2,538	CSF2RA,CXCL2,IFNB1,IL13,IL4,IL8,SELL	7
B	Cellular Movement	chemotaxis of myeloid cells	1,78E-07	Increased	2,538	CSF2RA,CXCL2,IFNB1,IL13,IL4,IL8,SELL	7
B	Immune Cell Trafficking	chemotaxis of myeloid cells	1,78E-07	Increased	2,538	CSF2RA,CXCL2,IFNB1,IL13,IL4,IL8,SELL	7
B	Inflammatory Response	chemotaxis of myeloid cells	1,78E-07	Increased	2,538	CSF2RA,CXCL2,IFNB1,IL13,IL4,IL8,SELL	7
B	Cell Death and Survival	cell death of cancer cells	1,85E-07		0,581	BAD,BIRC5,IFNB1,IL4,IL8,IRF1,SOCS3	7
B	Tumor Morphology	cell death of cancer cells	1,85E-07		0,581	BAD,BIRC5,IFNB1,IL4,IL8,IRF1,SOCS3	7
B	Hematological System Development and Function	quantity of helper T lymphocytes	2,19E-07		0,128	CCR7,IL13,IL4,IRF1,SELL,SOCS3	6
B	Tissue Morphology	quantity of helper T lymphocytes	2,19E-07		0,128	CCR7,IL13,IL4,IRF1,SELL,SOCS3	6
B	Hematological System Development and Function	accumulation of granulocytes	2,37E-07		1,993	CXCL2,IL13,IL4,IL8,SELL	5
B	Immune Cell Trafficking	accumulation of granulocytes	2,37E-07		1,993	CXCL2,IL13,IL4,IL8,SELL	5
B	Inflammatory Response	accumulation of granulocytes	2,37E-07		1,993	CXCL2,IL13,IL4,IL8,SELL	5
B	Tissue Development	accumulation of granulocytes	2,37E-07		1,993	CXCL2,IL13,IL4,IL8,SELL	5
B	Cellular Development	morphogenesis of endothelial cells	2,41E-07		1,982	CXCL2,IL13,IL4,IL8	4
B	Tissue Development	morphogenesis of endothelial cells	2,41E-07		1,982	CXCL2,IL13,IL4,IL8	4
B	Cardiovascular System Development and Function	morphogenesis of endothelial cells	2,41E-07		1,982	CXCL2,IL13,IL4,IL8	4
B	Cell Morphology	morphogenesis of endothelial cells	2,41E-07		1,982	CXCL2,IL13,IL4,IL8	4
B	Organismal Development	morphogenesis of endothelial cells	2,41E-07		1,982	CXCL2,IL13,IL4,IL8	4
B	Cell Death and Survival	apoptosis of myeloid cells	2,46E-07		-0,183	BIRC5,CXCL2,IFNB1,IL4,IL8,IRF1	6
B	Hematological System Development and Function	chemotaxis of mononuclear leukocytes	2,54E-07		1,249	CCR7,IFNB1,IL13,IL4,IL8,SOCS3	6
B	Cellular Movement	chemotaxis of mononuclear leukocytes	2,54E-07		1,249	CCR7,IFNB1,IL13,IL4,IL8,SOCS3	6
B	Immune Cell Trafficking	chemotaxis of mononuclear leukocytes	2,54E-07		1,249	CCR7,IFNB1,IL13,IL4,IL8,SOCS3	6
B	Inflammatory Response	chemotaxis of mononuclear leukocytes	2,54E-07		1,249	CCR7,IFNB1,IL13,IL4,IL8,SOCS3	6
B	Hematological System Development and Function	adhesion of granulocytes	2,61E-07		1,975	CXCL2,IL13,IL4,IL8,SELL	5
B	Immune Cell Trafficking	adhesion of granulocytes	2,61E-07		1,975	CXCL2,IL13,IL4,IL8,SELL	5
B	Tissue Development	adhesion of granulocytes	2,61E-07		1,975	CXCL2,IL13,IL4,IL8,SELL	5
B	Cell-To-Cell Signaling and Interaction	adhesion of granulocytes	2,61E-07		1,975	CXCL2,IL13,IL4,IL8,SELL	5
B	Inflammatory Response	antiviral response of cells	2,95E-07		0,152	CCR7,IFNB1,IRF1,SOCS3	4
B	Antimicrobial Response	antiviral response of cells	2,95E-07		0,152	CCR7,IFNB1,IRF1,SOCS3	4
B	Hematological System Development and Function	quantity of dendritic cells	3,15E-07		0,512	CCR7,IFNB1,IL4,IRF1,SELL	5
B	Inflammatory Response	quantity of dendritic cells	3,15E-07		0,512	CCR7,IFNB1,IL4,IRF1,SELL	5
B	Tissue Morphology	quantity of dendritic cells	3,15E-07		0,512	CCR7,IFNB1,IL4,IRF1,SELL	5
B	Hematological System Development and Function	chemotaxis of granulocytes	3,19E-07		1,913	CSF2RA,CXCL2,IL13,IL4,IL8,SELL	6
B	Cellular Movement	chemotaxis of granulocytes	3,19E-07		1,913	CSF2RA,CXCL2,IL13,IL4,IL8,SELL	6
B	Immune Cell Trafficking	chemotaxis of granulocytes	3,19E-07		1,913	CSF2RA,CXCL2,IL13,IL4,IL8,SELL	6
B	Inflammatory Response	chemotaxis of granulocytes	3,19E-07		1,913	CSF2RA,CXCL2,IL13,IL4,IL8,SELL	6
B	Hematological System Development and Function	migration of neutrophils	3,61E-07		0,456	CXCL2,IL4,IL8,SELL,SOCS3	5
B	Cellular Movement	migration of neutrophils	3,61E-07		0,456	CXCL2,IL4,IL8,SELL,SOCS3	5
B	Immune Cell Trafficking	migration of neutrophils	3,61E-07		0,456	CXCL2,IL4,IL8,SELL,SOCS3	5
B	Inflammatory Response	migration of neutrophils	3,61E-07		0,456	CXCL2,IL4,IL8,SELL,SOCS3	5
B	Hematological System Development and Function	infiltration by mast cells	3,73E-07			IL13,IL4,SELL	3
B	Cellular Movement	infiltration by mast cells	3,73E-07			IL13,IL4,SELL	3
B	Immune Cell Trafficking	infiltration by mast cells	3,73E-07			IL13,IL4,SELL	3
B	Inflammatory Response	infiltration by mast cells	3,73E-07			IL13,IL4,SELL	3
B	Hypersensitivity Response	infiltration by mast cells	3,73E-07			IL13,IL4,SELL	3
B	Cellular Movement	emigration of leukocytes	3,91E-07		1,000	CCR7,CXCL2,IL4,SELL	4
B	Immune Cell Trafficking	emigration of leukocytes	3,91E-07		1,000	CCR7,CXCL2,IL4,SELL	4
B	Cellular Growth and Proliferation	proliferation of cells	3,94E-07	Increased	2,091	BAD,BIRC5,CCR7,CLIP1,CSF2RA,CXCL2,DOCK4,FOS,IFNB1,IL13,IL4,IL8,IRF1,MAPRE1,NFIB,P4HA2,SELL,SOCS3	18
B	Cellular Development	proliferation of tumor cells	4,21E-07		-0,168	BIRC5,CSF2RA,DOCK4,FOS,IL13,IL4,IL8,SOCS3	8
B	Cellular Growth and Proliferation	proliferation of tumor cells	4,21E-07		-0,168	BIRC5,CSF2RA,DOCK4,FOS,IL13,IL4,IL8,SOCS3	8
B	Tumor Morphology	proliferation of tumor cells	4,21E-07		-0,168	BIRC5,CSF2RA,DOCK4,FOS,IL13,IL4,IL8,SOCS3	8
B	Cellular Development	proliferation of leukocyte cell lines	4,90E-07	Increased	2,191	CSF2RA,FOS,IFNB1,IL13,IL4,SOCS3	6
B	Cellular Growth and Proliferation	proliferation of leukocyte cell lines	4,90E-07	Increased	2,191	CSF2RA,FOS,IFNB1,IL13,IL4,SOCS3	6
B	Hematological System Development and Function	proliferation of leukocyte cell lines	4,90E-07	Increased	2,191	CSF2RA,FOS,IFNB1,IL13,IL4,SOCS3	6
B	Cellular Movement	distribution of leukocytes	4,97E-07			CCR7,IL4,IL8	3
B	Cellular Movement	cell movement	5,00E-07		1,968	ACTR3,CCR7,CSF2RA,CXCL2,DOCK4,FOS,IFNB1,IL13,IL4,IL8,MAPRE1,P4HA2,SELL,SOCS3	14
B	Tissue Development	accumulation of cells	5,52E-07	Increased	2,338	BIRC5,CCR7,CXCL2,IL13,IL4,IL8,SELL	7
B	Hematological System Development and Function	cell movement of mast cells	5,55E-07		1,972	IL13,IL4,IL8,SELL	4
B	Cellular Movement	cell movement of mast cells	5,55E-07		1,972	IL13,IL4,IL8,SELL	4
B	Immune Cell Trafficking	cell movement of mast cells	5,55E-07		1,972	IL13,IL4,IL8,SELL	4
B	Inflammatory Response	cell movement of mast cells	5,55E-07		1,972	IL13,IL4,IL8,SELL	4
B	Hypersensitivity Response	cell movement of mast cells	5,55E-07		1,972	IL13,IL4,IL8,SELL	4
B	Organismal Survival	survival of organism	5,69E-07		-0,535	BAD,BIRC5,CXCL2,FOS,IFNB1,IL13,IL4,IRF1,SOCS3	9
B	Cellular Development	differentiation of lymphocytes	5,89E-07		1,398	BAD,CCR7,FOS,IFNB1,IL13,IL4,IRF1,SOCS3	8
B	Hematological System Development and Function	differentiation of lymphocytes	5,89E-07		1,398	BAD,CCR7,FOS,IFNB1,IL13,IL4,IRF1,SOCS3	8
B	Hematopoiesis	differentiation of lymphocytes	5,89E-07		1,398	BAD,CCR7,FOS,IFNB1,IL13,IL4,IRF1,SOCS3	8
B	Cell Death and Survival	apoptosis of cancer cells	6,30E-07		0,246	BAD,BIRC5,IFNB1,IL4,IRF1,SOCS3	6
B	Tumor Morphology	apoptosis of cancer cells	6,30E-07		0,246	BAD,BIRC5,IFNB1,IL4,IRF1,SOCS3	6
B	Cellular Development	differentiation of bone-marrow-derived monocyte/macrophage precursor cells	6,46E-07			IFNB1,IL4,SOCS3	3
B	Hematological System Development and Function	differentiation of bone-marrow-derived monocyte/macrophage precursor cells	6,46E-07			IFNB1,IL4,SOCS3	3
B	Hematopoiesis	differentiation of bone-marrow-derived monocyte/macrophage precursor cells	6,46E-07			IFNB1,IL4,SOCS3	3
B	Hematological System Development and Function	egression of leukocytes	6,46E-07			CCR7,IL13,IL4	3
B	Cellular Movement	egression of leukocytes	6,46E-07			CCR7,IL13,IL4	3
B	Immune Cell Trafficking	egression of leukocytes	6,46E-07			CCR7,IL13,IL4	3
B	Cellular Development	T cell development	6,88E-07		1,495	BAD,BIRC5,CCR7,IFNB1,IL13,IL4,IRF1,SOCS3	8
B	Hematological System Development and Function	T cell development	6,88E-07		1,495	BAD,BIRC5,CCR7,IFNB1,IL13,IL4,IRF1,SOCS3	8
B	Cell-mediated Immune Response	T cell development	6,88E-07		1,495	BAD,BIRC5,CCR7,IFNB1,IL13,IL4,IRF1,SOCS3	8
B	Cellular Function and Maintenance	T cell development	6,88E-07		1,495	BAD,BIRC5,CCR7,IFNB1,IL13,IL4,IRF1,SOCS3	8
B	Hematopoiesis	T cell development	6,88E-07		1,495	BAD,BIRC5,CCR7,IFNB1,IL13,IL4,IRF1,SOCS3	8
B	Lymphoid Tissue Structure and Development	T cell development	6,88E-07		1,495	BAD,BIRC5,CCR7,IFNB1,IL13,IL4,IRF1,SOCS3	8
B	Cell Death and Survival	cell viability of granulocytes	7,07E-07		1,954	BIRC5,CSF2RA,IL13,IL4	4
B	Hematological System Development and Function	cell viability of granulocytes	7,07E-07		1,954	BIRC5,CSF2RA,IL13,IL4	4
B	Cellular Growth and Proliferation	production of leukocytes	8,24E-07		1,969	IL13,IL4,IL8,SOCS3	4
B	Hematological System Development and Function	production of leukocytes	8,24E-07		1,969	IL13,IL4,IL8,SOCS3	4
B	Cellular Function and Maintenance	production of leukocytes	8,24E-07		1,969	IL13,IL4,IL8,SOCS3	4
B	Cell Death and Survival	cell death of macrophages	8,24E-07		0,736	BIRC5,IFNB1,IL13,IL4,IRF1	5
B	Hematological System Development and Function	migration of mononuclear leukocytes	8,73E-07		1,297	CCR7,IFNB1,IL13,IL4,IL8,SELL,SOCS3	7
B	Cellular Movement	migration of mononuclear leukocytes	8,73E-07		1,297	CCR7,IFNB1,IL13,IL4,IL8,SELL,SOCS3	7
B	Immune Cell Trafficking	migration of mononuclear leukocytes	8,73E-07		1,297	CCR7,IFNB1,IL13,IL4,IL8,SELL,SOCS3	7
B	Organismal Injury and Abnormalities	cirrhosis of liver	8,88E-07			CCR7,CSF2RA,IL13,IL4,IL8	5
B	Gastrointestinal Disease	cirrhosis of liver	8,88E-07			CCR7,CSF2RA,IL13,IL4,IL8	5
B	Hepatic System Disease	cirrhosis of liver	8,88E-07			CCR7,CSF2RA,IL13,IL4,IL8	5
B	Cellular Development	proliferation of muscle cells	9,02E-07		1,039	BIRC5,FOS,IL13,IL4,IL8,IRF1,SOCS3	7
B	Cellular Growth and Proliferation	proliferation of muscle cells	9,02E-07		1,039	BIRC5,FOS,IL13,IL4,IL8,IRF1,SOCS3	7
B	Skeletal and Muscular System Development and Function	proliferation of muscle cells	9,02E-07		1,039	BIRC5,FOS,IL13,IL4,IL8,IRF1,SOCS3	7
B	Connective Tissue Disorders	rheumatoid arthritis	9,74E-07			BIRC5,CXCL2,FOS,IFNB1,IL13,IL4,IL8,MAPRE1,SOCS3	9
B	Skeletal and Muscular Disorders	rheumatoid arthritis	9,74E-07			BIRC5,CXCL2,FOS,IFNB1,IL13,IL4,IL8,MAPRE1,SOCS3	9
B	Inflammatory Disease	rheumatoid arthritis	9,74E-07			BIRC5,CXCL2,FOS,IFNB1,IL13,IL4,IL8,MAPRE1,SOCS3	9
B	Immunological Disease	rheumatoid arthritis	9,74E-07			BIRC5,CXCL2,FOS,IFNB1,IL13,IL4,IL8,MAPRE1,SOCS3	9
B	Hematological System Development and Function	chemotaxis of lymphocytes	9,92E-07		0,689	CCR7,IFNB1,IL4,IL8,SOCS3	5
B	Cellular Movement	chemotaxis of lymphocytes	9,92E-07		0,689	CCR7,IFNB1,IL4,IL8,SOCS3	5
B	Immune Cell Trafficking	chemotaxis of lymphocytes	9,92E-07		0,689	CCR7,IFNB1,IL4,IL8,SOCS3	5
B	Inflammatory Response	chemotaxis of lymphocytes	9,92E-07		0,689	CCR7,IFNB1,IL4,IL8,SOCS3	5
B	Cellular Growth and Proliferation	formation of connective tissue cells	1,03E-06		0,393	BIRC5,IL13,IL4,IL8,SOCS3	5
B	Hematological System Development and Function	function of myeloid cells	1,04E-06			FOS,IFNB1,IL13,IL8,IRF1,SELL	6
B	Cellular Function and Maintenance	function of myeloid cells	1,04E-06			FOS,IFNB1,IL13,IL8,IRF1,SELL	6
B	Cell Death and Survival	apoptosis of tumor cell lines	1,11E-06		0,141	BAD,BIRC5,CSF2RA,FOS,IFNB1,IL13,IL4,IL8,IRF1,SNW1,SOCS3	11
B	Cellular Movement	migration of cells	1,13E-06	Increased	2,306	ACTR3,CCR7,CSF2RA,CXCL2,DOCK4,IFNB1,IL13,IL4,IL8,MAPRE1,P4HA2,SELL,SOCS3	13
B	Cellular Development	maturation of leukocytes	1,21E-06	Increased	2,174	BIRC5,FOS,IFNB1,IL13,IL4,IRF1	6
B	Hematopoiesis	maturation of leukocytes	1,21E-06	Increased	2,174	BIRC5,FOS,IFNB1,IL13,IL4,IRF1	6
B	Hematological System Development and Function	recruitment of T lymphocytes	1,35E-06			CCR7,IL4,IL8,SELL	4
B	Cellular Movement	recruitment of T lymphocytes	1,35E-06			CCR7,IL4,IL8,SELL	4
B	Immune Cell Trafficking	recruitment of T lymphocytes	1,35E-06			CCR7,IL4,IL8,SELL	4
B	Cell-mediated Immune Response	recruitment of T lymphocytes	1,35E-06			CCR7,IL4,IL8,SELL	4
B	Cell-To-Cell Signaling and Interaction	recruitment of T lymphocytes	1,35E-06			CCR7,IL4,IL8,SELL	4
B	Cellular Growth and Proliferation	stimulation of phagocytes	1,35E-06		1,958	IFNB1,IL13,IL4,IL8	4
B	Hematological System Development and Function	stimulation of phagocytes	1,35E-06		1,958	IFNB1,IL13,IL4,IL8	4
B	Inflammatory Response	stimulation of phagocytes	1,35E-06		1,958	IFNB1,IL13,IL4,IL8	4
B	Cell-To-Cell Signaling and Interaction	stimulation of phagocytes	1,35E-06		1,958	IFNB1,IL13,IL4,IL8	4
B	Cell Death and Survival	cell death of neuroglia	1,41E-06		1,172	IFNB1,IL13,IL4,IL8,IRF1	5
B	Hematological System Development and Function	accumulation of leukocytes	1,44E-06	Increased	2,219	CCR7,CXCL2,IL13,IL4,IL8,SELL	6
B	Immune Cell Trafficking	accumulation of leukocytes	1,44E-06	Increased	2,219	CCR7,CXCL2,IL13,IL4,IL8,SELL	6
B	Inflammatory Response	accumulation of leukocytes	1,44E-06	Increased	2,219	CCR7,CXCL2,IL13,IL4,IL8,SELL	6
B	Tissue Development	accumulation of leukocytes	1,44E-06	Increased	2,219	CCR7,CXCL2,IL13,IL4,IL8,SELL	6
B	Cell Death and Survival	apoptosis of antigen presenting cells	1,46E-06		0,061	BIRC5,CCR7,IFNB1,IL4,IRF1	5
B	Inflammatory Disease	allergic asthma	1,53E-06			IL13,IL4,SOCS3	3
B	Respiratory Disease	allergic asthma	1,53E-06			IL13,IL4,SOCS3	3
B	Cell Death and Survival	cell viability of leukocytes	1,53E-06	Increased	2,361	BIRC5,CSF2RA,IFNB1,IL13,IL4,IL8	6
B	Cellular Development	NK cell proliferation	1,54E-06		0,000	IFNB1,IL13,IL4,IRF1	4
B	Cellular Growth and Proliferation	NK cell proliferation	1,54E-06		0,000	IFNB1,IL13,IL4,IRF1	4
B	Hematological System Development and Function	NK cell proliferation	1,54E-06		0,000	IFNB1,IL13,IL4,IRF1	4
B	Cell-To-Cell Signaling and Interaction	binding of vascular endothelial cells	1,64E-06	Increased	2,000	IL13,IL4,IL8,SELL	4
B	Cardiovascular System Development and Function	binding of vascular endothelial cells	1,64E-06	Increased	2,000	IL13,IL4,IL8,SELL	4
B	Cellular Movement	cell movement of fibroblast cell lines	1,78E-06		1,000	ACTR3,DOCK4,FOS,IL8,MAPRE1	5
B	Connective Tissue Development and Function	cell movement of fibroblast cell lines	1,78E-06		1,000	ACTR3,DOCK4,FOS,IL8,MAPRE1	5
B	Inflammatory Response	antiviral response of melanoma cell lines	1,81E-06			IFNB1,IRF1	2
B	Cell-To-Cell Signaling and Interaction	antiviral response of melanoma cell lines	1,81E-06			IFNB1,IRF1	2
B	Antimicrobial Response	antiviral response of melanoma cell lines	1,81E-06			IFNB1,IRF1	2
B	Hematological System Development and Function	fusion of monocyte-derived macrophages	1,81E-06			IL13,IL4	2
B	Immune Cell Trafficking	fusion of monocyte-derived macrophages	1,81E-06			IL13,IL4	2
B	Inflammatory Response	fusion of monocyte-derived macrophages	1,81E-06			IL13,IL4	2
B	Tissue Development	fusion of monocyte-derived macrophages	1,81E-06			IL13,IL4	2
B	Cell-To-Cell Signaling and Interaction	fusion of monocyte-derived macrophages	1,81E-06			IL13,IL4	2
B	Infectious Disease	fusion of monocyte-derived macrophages	1,81E-06			IL13,IL4	2
B	Cellular Growth and Proliferation	stimulation of bronchial epithelial cells	1,81E-06			IL13,IL4	2
B	Cell-To-Cell Signaling and Interaction	stimulation of bronchial epithelial cells	1,81E-06			IL13,IL4	2
B	Respiratory System Development and Function	stimulation of bronchial epithelial cells	1,81E-06			IL13,IL4	2
B	Hematological System Development and Function	arrest in cell rolling of leukocytes	1,83E-06			CCR7,CXCL2,IL8	3
B	Cellular Movement	arrest in cell rolling of leukocytes	1,83E-06			CCR7,CXCL2,IL8	3
B	Immune Cell Trafficking	arrest in cell rolling of leukocytes	1,83E-06			CCR7,CXCL2,IL8	3
B	Organismal Injury and Abnormalities	Cytosis	1,96E-06		-0,063	BAD,IFNB1,IL13,IL8,SELL,SOCS3	6
B	Hematological System Development and Function	transmigration of mononuclear leukocytes	1,97E-06			CCR7,IFNB1,IL8,SELL	4
B	Cellular Movement	transmigration of mononuclear leukocytes	1,97E-06			CCR7,IFNB1,IL8,SELL	4
B	Immune Cell Trafficking	transmigration of mononuclear leukocytes	1,97E-06			CCR7,IFNB1,IL8,SELL	4
B	Hematological System Development and Function	mobilization of blood cells	2,09E-06			CXCL2,FOS,IL8,SELL	4
B	Cellular Movement	mobilization of blood cells	2,09E-06			CXCL2,FOS,IL8,SELL	4
B	Tissue Development	adhesion of endothelial tissue	2,18E-06			IL13,IL4,SELL	3
B	Cardiovascular System Development and Function	adhesion of endothelial tissue	2,18E-06			IL13,IL4,SELL	3
B	Hematological System Development and Function	quantity of plasmacytoid dendritic cells	2,18E-06			IFNB1,IRF1,SELL	3
B	Inflammatory Response	quantity of plasmacytoid dendritic cells	2,18E-06			IFNB1,IRF1,SELL	3
B	Tissue Morphology	quantity of plasmacytoid dendritic cells	2,18E-06			IFNB1,IRF1,SELL	3
B	Inflammatory Response	inflammation of organ	2,19E-06			CCR7,CXCL2,IFNB1,IL13,IL4,IL8,IRF1,SELL,SOCS3	9
B	Cell Death and Survival	necrosis of liver	2,26E-06		0,804	BAD,FOS,IL4,IRF1,SELL,SOCS3	6
B	Cellular Development	proliferation of smooth muscle cells	2,68E-06		0,722	BIRC5,FOS,IL4,IL8,IRF1,SOCS3	6
B	Cellular Growth and Proliferation	proliferation of smooth muscle cells	2,68E-06		0,722	BIRC5,FOS,IL4,IL8,IRF1,SOCS3	6
B	Skeletal and Muscular System Development and Function	proliferation of smooth muscle cells	2,68E-06		0,722	BIRC5,FOS,IL4,IL8,IRF1,SOCS3	6
B	Cell Morphology	polarization of cells	2,81E-06	Increased	2,173	CLIP1,IL13,IL4,IL8,SOCS3	5
B	Hematological System Development and Function	adhesion of neutrophils	3,11E-06		1,969	CXCL2,IL4,IL8,SELL	4
B	Immune Cell Trafficking	adhesion of neutrophils	3,11E-06		1,969	CXCL2,IL4,IL8,SELL	4
B	Inflammatory Response	adhesion of neutrophils	3,11E-06		1,969	CXCL2,IL4,IL8,SELL	4
B	Tissue Development	adhesion of neutrophils	3,11E-06		1,969	CXCL2,IL4,IL8,SELL	4
B	Cell-To-Cell Signaling and Interaction	adhesion of neutrophils	3,11E-06		1,969	CXCL2,IL4,IL8,SELL	4
B	Hematological System Development and Function	activation of monocytes	3,28E-06			IFNB1,IL13,IL4,IL8	4
B	Immune Cell Trafficking	activation of monocytes	3,28E-06			IFNB1,IL13,IL4,IL8	4
B	Inflammatory Response	activation of monocytes	3,28E-06			IFNB1,IL13,IL4,IL8	4
B	Cell-To-Cell Signaling and Interaction	activation of monocytes	3,28E-06			IFNB1,IL13,IL4,IL8	4
B	Gene Expression	binding of DNA	3,71E-06		0,420	CSF2RA,FOS,IFNB1,IL13,IL4,IL8,IRF1,SOCS3	8
B	Hematological System Development and Function	recruitment of neutrophils	3,73E-06		1,574	CXCL2,IL13,IL4,IL8,SELL	5
B	Cellular Movement	recruitment of neutrophils	3,73E-06		1,574	CXCL2,IL13,IL4,IL8,SELL	5
B	Immune Cell Trafficking	recruitment of neutrophils	3,73E-06		1,574	CXCL2,IL13,IL4,IL8,SELL	5
B	Inflammatory Response	recruitment of neutrophils	3,73E-06		1,574	CXCL2,IL13,IL4,IL8,SELL	5
B	Cell-To-Cell Signaling and Interaction	recruitment of neutrophils	3,73E-06		1,574	CXCL2,IL13,IL4,IL8,SELL	5
B	Immunological Disease	hypersensitive reaction	3,79E-06		1,943	CCR7,CSF2RA,IL13,IL4,IL8,P4HA2,SELL	7
B	Cell Death and Survival	cell death of epithelial cells	3,94E-06		-1,137	BAD,BIRC5,FOS,IFNB1,IL13,IL8,IRF1	7
B	Hematological System Development and Function	cell movement of neutrophils	4,23E-06		1,036	CSF2RA,CXCL2,IL4,IL8,SELL,SOCS3	6
B	Cellular Movement	cell movement of neutrophils	4,23E-06		1,036	CSF2RA,CXCL2,IL4,IL8,SELL,SOCS3	6
B	Immune Cell Trafficking	cell movement of neutrophils	4,23E-06		1,036	CSF2RA,CXCL2,IL4,IL8,SELL,SOCS3	6
B	Inflammatory Response	cell movement of neutrophils	4,23E-06		1,036	CSF2RA,CXCL2,IL4,IL8,SELL,SOCS3	6
B	Hematological System Development and Function	function of macrophages	4,28E-06			FOS,IFNB1,IL13,IRF1,SELL	5
B	Cellular Function and Maintenance	function of macrophages	4,28E-06			FOS,IFNB1,IL13,IRF1,SELL	5
B	Hematological System Development and Function	quantity of hematopoietic progenitor cells	4,31E-06		-1,477	BIRC5,CCR7,FOS,IL4,IL8,IRF1,SOCS3	7
B	Tissue Morphology	quantity of hematopoietic progenitor cells	4,31E-06		-1,477	BIRC5,CCR7,FOS,IL4,IL8,IRF1,SOCS3	7
B	Hematopoiesis	quantity of hematopoietic progenitor cells	4,31E-06		-1,477	BIRC5,CCR7,FOS,IL4,IL8,IRF1,SOCS3	7
B	Cellular Development	differentiation of osteoclasts	4,39E-06		-0,730	FOS,IFNB1,IL4,IL8,SOCS3	5
B	Tissue Development	differentiation of osteoclasts	4,39E-06		-0,730	FOS,IFNB1,IL4,IL8,SOCS3	5
B	Organismal Development	differentiation of osteoclasts	4,39E-06		-0,730	FOS,IFNB1,IL4,IL8,SOCS3	5
B	Skeletal and Muscular System Development and Function	differentiation of osteoclasts	4,39E-06		-0,730	FOS,IFNB1,IL4,IL8,SOCS3	5
B	Connective Tissue Development and Function	differentiation of osteoclasts	4,39E-06		-0,730	FOS,IFNB1,IL4,IL8,SOCS3	5
B	Embryonic Development	differentiation of osteoclasts	4,39E-06		-0,730	FOS,IFNB1,IL4,IL8,SOCS3	5
B	Organ Development	differentiation of osteoclasts	4,39E-06		-0,730	FOS,IFNB1,IL4,IL8,SOCS3	5
B	Hematological System Development and Function	cell rolling of leukocytes	4,44E-06			CCR7,CXCL2,IL8,SELL	4
B	Cellular Movement	cell rolling of leukocytes	4,44E-06			CCR7,CXCL2,IL8,SELL	4
B	Immune Cell Trafficking	cell rolling of leukocytes	4,44E-06			CCR7,CXCL2,IL8,SELL	4
B	Cell Morphology	shape change of leukocytes	4,44E-06			CCR7,IL4,IL8,SELL	4
B	Hematological System Development and Function	quantity of Th2 cells	4,52E-06			IL13,IRF1,SELL	3
B	Tissue Morphology	quantity of Th2 cells	4,52E-06			IL13,IRF1,SELL	3
B	Cell-To-Cell Signaling and Interaction	responsiveness of cells	4,52E-06			CCR7,IL4,IRF1	3
B	Cell Cycle	cell cycle progression	4,64E-06		0,644	BAD,BIRC5,CLIP1,FOS,IFNB1,IL4,IL8,IRF1,MAPRE1,SOCS3	10
B	Organismal Injury and Abnormalities	leukocytosis	4,89E-06			IL13,IL8,SELL,SOCS3	4
B	Immunological Disease	leukocytosis	4,89E-06			IL13,IL8,SELL,SOCS3	4
B	Hematological Disease	leukocytosis	4,89E-06			IL13,IL8,SELL,SOCS3	4
B	Hematological System Development and Function	recruitment of leukocytes	4,95E-06	Increased	2,391	CCR7,CXCL2,IL13,IL4,IL8,SELL	6
B	Cellular Movement	recruitment of leukocytes	4,95E-06	Increased	2,391	CCR7,CXCL2,IL13,IL4,IL8,SELL	6
B	Immune Cell Trafficking	recruitment of leukocytes	4,95E-06	Increased	2,391	CCR7,CXCL2,IL13,IL4,IL8,SELL	6
B	Cell-To-Cell Signaling and Interaction	recruitment of leukocytes	4,95E-06	Increased	2,391	CCR7,CXCL2,IL13,IL4,IL8,SELL	6
B	Cellular Development	development of myeloid cells	5,37E-06			CSF2RA,FOS,IL13,IL4	4
B	Hematological System Development and Function	development of myeloid cells	5,37E-06			CSF2RA,FOS,IL13,IL4	4
B	Hematopoiesis	development of myeloid cells	5,37E-06			CSF2RA,FOS,IL13,IL4	4
B	Lymphoid Tissue Structure and Development	development of myeloid cells	5,37E-06			CSF2RA,FOS,IL13,IL4	4
B	Gene Expression	binding of STAT6 binding site	5,43E-06			IL13,IL4	2
B	Hematological System Development and Function	egression of eosinophils	5,43E-06			IL13,IL4	2
B	Cellular Movement	egression of eosinophils	5,43E-06			IL13,IL4	2
B	Immune Cell Trafficking	egression of eosinophils	5,43E-06			IL13,IL4	2
B	Hypersensitivity Response	egression of eosinophils	5,43E-06			IL13,IL4	2
B	Cellular Development	inactivation of macrophages	5,43E-06			IL13,IL4	2
B	Hematological System Development and Function	inactivation of macrophages	5,43E-06			IL13,IL4	2
B	Organismal Injury and Abnormalities	incapacitation of joint	5,43E-06			IL13,IL4	2
B	Skeletal and Muscular Disorders	incapacitation of joint	5,43E-06			IL13,IL4	2
B	Tissue Development	morphogenesis of pulmonary alveolus	5,43E-06			IL13,IL4	2
B	Organismal Development	morphogenesis of pulmonary alveolus	5,43E-06			IL13,IL4	2
B	Respiratory System Development and Function	morphogenesis of pulmonary alveolus	5,43E-06			IL13,IL4	2
B	Embryonic Development	morphogenesis of pulmonary alveolus	5,43E-06			IL13,IL4	2
B	Organ Development	morphogenesis of pulmonary alveolus	5,43E-06			IL13,IL4	2
B	Tissue Morphology	permeability of intestinal mucosa	5,43E-06			IL13,IL4	2
B	Cellular Movement	redistribution of leukocytes	5,43E-06			CCR7,IL8	2
B	Immune Cell Trafficking	redistribution of leukocytes	5,43E-06			CCR7,IL8	2
B	Cancer	head and neck tumor	5,65E-06			BAD,BIRC5,CCR7,FOS,IL8,IRF1,NFIB,SOCS3	8
B	Cellular Development	differentiation of antigen presenting cells	6,13E-06		1,872	CSF2RA,IFNB1,IL13,IL4,SOCS3	5
B	Hematological System Development and Function	differentiation of antigen presenting cells	6,13E-06		1,872	CSF2RA,IFNB1,IL13,IL4,SOCS3	5
B	Hematopoiesis	differentiation of antigen presenting cells	6,13E-06		1,872	CSF2RA,IFNB1,IL13,IL4,SOCS3	5
B	Organismal Injury and Abnormalities	primary biliary cirrhosis	6,16E-06			CCR7,CSF2RA,IL13,IL4	4
B	Inflammatory Disease	primary biliary cirrhosis	6,16E-06			CCR7,CSF2RA,IL13,IL4	4
B	Gastrointestinal Disease	primary biliary cirrhosis	6,16E-06			CCR7,CSF2RA,IL13,IL4	4
B	Hepatic System Disease	primary biliary cirrhosis	6,16E-06			CCR7,CSF2RA,IL13,IL4	4
B	DNA Replication, Recombination, and Repair	synthesis of DNA	6,31E-06		0,748	BAD,BIRC5,FOS,IFNB1,IL4,IL8,IRF1	7
B	Hematological System Development and Function	activation of lymphocytes	6,54E-06	Increased	2,193	CCR7,FOS,IFNB1,IL13,IL4,IL8,IRF1	7
B	Immune Cell Trafficking	activation of lymphocytes	6,54E-06	Increased	2,193	CCR7,FOS,IFNB1,IL13,IL4,IL8,IRF1	7
B	Inflammatory Response	activation of lymphocytes	6,54E-06	Increased	2,193	CCR7,FOS,IFNB1,IL13,IL4,IL8,IRF1	7
B	Cell-To-Cell Signaling and Interaction	activation of lymphocytes	6,54E-06	Increased	2,193	CCR7,FOS,IFNB1,IL13,IL4,IL8,IRF1	7
B	Inflammatory Disease	esophagitis	7,30E-06			IL13,IL4,IL8	3
B	Gastrointestinal Disease	esophagitis	7,30E-06			IL13,IL4,IL8	3
B	Cellular Development	proliferation of tumor cell lines	7,48E-06		0,990	BAD,BIRC5,CLIP1,FOS,IFNB1,IL13,IL4,IL8,IRF1,MAPRE1,SOCS3	11
B	Cellular Growth and Proliferation	proliferation of tumor cell lines	7,48E-06		0,990	BAD,BIRC5,CLIP1,FOS,IFNB1,IL13,IL4,IL8,IRF1,MAPRE1,SOCS3	11
B	Hematological System Development and Function	activation of leukocytes	7,54E-06	Increased	2,374	CCR7,FOS,IFNB1,IL13,IL4,IL8,IRF1,SELL	8
B	Immune Cell Trafficking	activation of leukocytes	7,54E-06	Increased	2,374	CCR7,FOS,IFNB1,IL13,IL4,IL8,IRF1,SELL	8
B	Inflammatory Response	activation of leukocytes	7,54E-06	Increased	2,374	CCR7,FOS,IFNB1,IL13,IL4,IL8,IRF1,SELL	8
B	Cell-To-Cell Signaling and Interaction	activation of leukocytes	7,54E-06	Increased	2,374	CCR7,FOS,IFNB1,IL13,IL4,IL8,IRF1,SELL	8
B	Cellular Function and Maintenance	secretion of chloride	8,13E-06			CCR7,IL13,IL4	3
B	Molecular Transport	secretion of chloride	8,13E-06			CCR7,IL13,IL4	3
B	Hematological System Development and Function	cell movement of antigen presenting cells	8,97E-06	Increased	2,352	CCR7,IFNB1,IL13,IL4,IL8,SELL	6
B	Cellular Movement	cell movement of antigen presenting cells	8,97E-06	Increased	2,352	CCR7,IFNB1,IL13,IL4,IL8,SELL	6
B	Immune Cell Trafficking	cell movement of antigen presenting cells	8,97E-06	Increased	2,352	CCR7,IFNB1,IL13,IL4,IL8,SELL	6
B	Gene Expression	binding of interferon-gamma activated sequence	9,03E-06			IL13,IL4,SOCS3	3
B	Cellular Growth and Proliferation	generation of hematopoietic cells	9,03E-06			IFNB1,IL13,IL4	3
B	Hematopoiesis	generation of hematopoietic cells	9,03E-06			IFNB1,IL13,IL4	3
B	Tissue Development	generation of hematopoietic cells	9,03E-06			IFNB1,IL13,IL4	3
B	Respiratory Disease	infection of lung	9,03E-06			IFNB1,IL4,IRF1	3
B	Infectious Disease	infection of lung	9,03E-06			IFNB1,IL4,IRF1	3
B	Gene Expression	binding of protein binding site	9,10E-06		1,235	FOS,IFNB1,IL13,IL4,IL8,IRF1	6
B	Hematological System Development and Function	chemotaxis of T lymphocytes	9,41E-06		0,391	CCR7,IL4,IL8,SOCS3	4
B	Cellular Movement	chemotaxis of T lymphocytes	9,41E-06		0,391	CCR7,IL4,IL8,SOCS3	4
B	Immune Cell Trafficking	chemotaxis of T lymphocytes	9,41E-06		0,391	CCR7,IL4,IL8,SOCS3	4
B	Inflammatory Response	chemotaxis of T lymphocytes	9,41E-06		0,391	CCR7,IL4,IL8,SOCS3	4
B	Cell-mediated Immune Response	chemotaxis of T lymphocytes	9,41E-06		0,391	CCR7,IL4,IL8,SOCS3	4
B	Cellular Function and Maintenance	absorption of Na+	9,98E-06			CCR7,IL13,IL4	3
B	Molecular Transport	absorption of Na+	9,98E-06			CCR7,IL13,IL4	3
B	Cellular Growth and Proliferation	formation of osteoclasts	1,02E-05		-0,063	IL13,IL4,IL8,SOCS3	4
B	Skeletal and Muscular System Development and Function	formation of osteoclasts	1,02E-05		-0,063	IL13,IL4,IL8,SOCS3	4
B	Connective Tissue Development and Function	formation of osteoclasts	1,02E-05		-0,063	IL13,IL4,IL8,SOCS3	4
B	Cellular Development	arrest in proliferation of T lymphocytes	1,09E-05			BIRC5,IL4	2
B	Cellular Growth and Proliferation	arrest in proliferation of T lymphocytes	1,09E-05			BIRC5,IL4	2
B	Hematological System Development and Function	arrest in proliferation of T lymphocytes	1,09E-05			BIRC5,IL4	2
B	Cellular Development	differentiation of pulmonary alveolus	1,09E-05			IL13,IL4	2
B	Hematological System Development and Function	fusion of monocytes	1,09E-05			IL13,IL4	2
B	Immune Cell Trafficking	fusion of monocytes	1,09E-05			IL13,IL4	2
B	Inflammatory Response	fusion of monocytes	1,09E-05			IL13,IL4	2
B	Tissue Development	fusion of monocytes	1,09E-05			IL13,IL4	2
B	Cell-To-Cell Signaling and Interaction	fusion of monocytes	1,09E-05			IL13,IL4	2
B	Infectious Disease	fusion of monocytes	1,09E-05			IL13,IL4	2
B	Cellular Growth and Proliferation	induction of alternatively activated macrophages	1,09E-05			IL13,IL4	2
B	Hematological System Development and Function	induction of alternatively activated macrophages	1,09E-05			IL13,IL4	2
B	Inflammatory Response	induction of alternatively activated macrophages	1,09E-05			IL13,IL4	2
B	Cell-To-Cell Signaling and Interaction	induction of alternatively activated macrophages	1,09E-05			IL13,IL4	2
B	Cellular Growth and Proliferation	induction of granulocytes	1,09E-05			IL4,IL8	2
B	Hematological System Development and Function	induction of granulocytes	1,09E-05			IL4,IL8	2
B	Cell-To-Cell Signaling and Interaction	induction of granulocytes	1,09E-05			IL4,IL8	2
B	Cell Morphology	polarization of M1 macrophages	1,09E-05			IL4,SOCS3	2
B	Molecular Transport	quantity of L-arginine	1,09E-05			IL13,IL4	2
B	Amino Acid Metabolism	quantity of L-arginine	1,09E-05			IL13,IL4	2
B	Small Molecule Biochemistry	quantity of L-arginine	1,09E-05			IL13,IL4	2
B	Tissue Development	angiogenesis of cornea	1,10E-05			IL13,IL4,IL8	3
B	Cardiovascular System Development and Function	angiogenesis of cornea	1,10E-05			IL13,IL4,IL8	3
B	Organismal Development	angiogenesis of cornea	1,10E-05			IL13,IL4,IL8	3
B	Embryonic Development	angiogenesis of cornea	1,10E-05			IL13,IL4,IL8	3
B	Organ Development	angiogenesis of cornea	1,10E-05			IL13,IL4,IL8	3
B	Visual System Development and Function	angiogenesis of cornea	1,10E-05			IL13,IL4,IL8	3
B	Small Molecule Biochemistry	synthesis of leukotriene B4	1,10E-05			IL13,IL4,IL8	3
B	Lipid Metabolism	synthesis of leukotriene B4	1,10E-05			IL13,IL4,IL8	3
B	Hematological System Development and Function	function of lymphocytes	1,19E-05			BAD,CCR7,IL13,IL4,IRF1,SELL	6
B	Cellular Function and Maintenance	function of lymphocytes	1,19E-05			BAD,CCR7,IL13,IL4,IRF1,SELL	6
B	Inflammatory Response	immune response of T lymphocytes	1,19E-05		-0,343	CCR7,IL13,IL4,SOCS3	4
B	Cell-To-Cell Signaling and Interaction	immune response of T lymphocytes	1,19E-05		-0,343	CCR7,IL13,IL4,SOCS3	4
B	Cellular Development	proliferation of cancer cells	1,22E-05		-0,537	BIRC5,CSF2RA,DOCK4,FOS,IL4,SOCS3	6
B	Cellular Growth and Proliferation	proliferation of cancer cells	1,22E-05		-0,537	BIRC5,CSF2RA,DOCK4,FOS,IL4,SOCS3	6
B	Tumor Morphology	proliferation of cancer cells	1,22E-05		-0,537	BIRC5,CSF2RA,DOCK4,FOS,IL4,SOCS3	6
B	Cardiovascular Disease	vascular disease	1,28E-05		1,154	BIRC5,CXCL2,DOCK4,FOS,IL4,IL8,SELL,SOCS3	8
B	Cell Death and Survival	cell viability	1,32E-05	Increased	2,133	BAD,BIRC5,CSF2RA,FOS,IFNB1,IL13,IL4,IL8,SNW1,SOCS3	10
B	Hematological System Development and Function	mobilization of hematopoietic progenitor cells	1,33E-05			FOS,IL8,SELL	3
B	Cellular Movement	mobilization of hematopoietic progenitor cells	1,33E-05			FOS,IL8,SELL	3
B	Hematopoiesis	mobilization of hematopoietic progenitor cells	1,33E-05			FOS,IL8,SELL	3
B	Cell Morphology	polarization of tumor cell lines	1,33E-05			CLIP1,IL4,IL8	3
B	Cell Death and Survival	necrosis	1,42E-05		-0,103	BAD,BIRC5,CCR7,CSF2RA,CXCL2,FOS,IFNB1,IL13,IL4,IL8,IRF1,SELL,SNW1,SOCS3	14
B	Organismal Development	production of mucus	1,45E-05			CCR7,IL13,IL4	3
B	Cellular Development	differentiation of B lymphocytes	1,56E-05		1,559	BAD,FOS,IFNB1,IL13,IL4	5
B	Hematological System Development and Function	differentiation of B lymphocytes	1,56E-05		1,559	BAD,FOS,IFNB1,IL13,IL4	5
B	Hematopoiesis	differentiation of B lymphocytes	1,56E-05		1,559	BAD,FOS,IFNB1,IL13,IL4	5
B	Humoral Immune Response	differentiation of B lymphocytes	1,56E-05		1,559	BAD,FOS,IFNB1,IL13,IL4	5
B	Cellular Development	differentiation of T lymphocytes	1,57E-05		1,297	BAD,IFNB1,IL13,IL4,IRF1,SOCS3	6
B	Hematological System Development and Function	differentiation of T lymphocytes	1,57E-05		1,297	BAD,IFNB1,IL13,IL4,IRF1,SOCS3	6
B	Cell-mediated Immune Response	differentiation of T lymphocytes	1,57E-05		1,297	BAD,IFNB1,IL13,IL4,IRF1,SOCS3	6
B	Cellular Function and Maintenance	differentiation of T lymphocytes	1,57E-05		1,297	BAD,IFNB1,IL13,IL4,IRF1,SOCS3	6
B	Hematopoiesis	differentiation of T lymphocytes	1,57E-05		1,297	BAD,IFNB1,IL13,IL4,IRF1,SOCS3	6
B	Lymphoid Tissue Structure and Development	differentiation of T lymphocytes	1,57E-05		1,297	BAD,IFNB1,IL13,IL4,IRF1,SOCS3	6
B	Hematological System Development and Function	accumulation of eosinophils	1,58E-05			IL13,IL4,SELL	3
B	Immune Cell Trafficking	accumulation of eosinophils	1,58E-05			IL13,IL4,SELL	3
B	Inflammatory Response	accumulation of eosinophils	1,58E-05			IL13,IL4,SELL	3
B	Tissue Development	accumulation of eosinophils	1,58E-05			IL13,IL4,SELL	3
B	Hypersensitivity Response	accumulation of eosinophils	1,58E-05			IL13,IL4,SELL	3
B	Cellular Growth and Proliferation	arrest in growth of cells	1,60E-05			FOS,IFNB1,IL4,IRF1,SOCS3	5
B	Cellular Growth and Proliferation	proliferation of lymphatic system cells	1,60E-05		-1,225	BIRC5,IL13,IL4,IL8,SOCS3	5
B	Lymphoid Tissue Structure and Development	proliferation of lymphatic system cells	1,60E-05		-1,225	BIRC5,IL13,IL4,IL8,SOCS3	5
B	Cellular Movement	migration of fibroblast cell lines	1,65E-05			ACTR3,DOCK4,IL8,MAPRE1	4
B	Connective Tissue Development and Function	migration of fibroblast cell lines	1,65E-05			ACTR3,DOCK4,IL8,MAPRE1	4
B	Cell Death and Survival	cell death of liver cells	1,66E-05		0,804	BAD,FOS,IL4,IRF1,SOCS3	5
B	Hematological System Development and Function	adhesion of immune cells	1,80E-05	Increased	2,411	CCR7,CXCL2,IL13,IL4,IL8,SELL	6
B	Immune Cell Trafficking	adhesion of immune cells	1,80E-05	Increased	2,411	CCR7,CXCL2,IL13,IL4,IL8,SELL	6
B	Tissue Development	adhesion of immune cells	1,80E-05	Increased	2,411	CCR7,CXCL2,IL13,IL4,IL8,SELL	6
B	Cell-To-Cell Signaling and Interaction	adhesion of immune cells	1,80E-05	Increased	2,411	CCR7,CXCL2,IL13,IL4,IL8,SELL	6
B	Cell Cycle	arrest in mitosis of epithelial cell lines	1,81E-05			CLIP1,MAPRE1	2
B	Hair and Skin Development and Function	arrest in mitosis of epithelial cell lines	1,81E-05			CLIP1,MAPRE1	2
B	Cell Cycle	arrest in mitosis of kidney cell lines	1,81E-05			CLIP1,MAPRE1	2
B	Renal and Urological System Development and Function	arrest in mitosis of kidney cell lines	1,81E-05			CLIP1,MAPRE1	2
B	Gene Expression	binding of GAS-like binding site	1,81E-05			IL13,IL4	2
B	Inflammatory Response	degranulation of peritoneal mast cells	1,81E-05			IL13,IL4	2
B	Hypersensitivity Response	degranulation of peritoneal mast cells	1,81E-05			IL13,IL4	2
B	Cellular Compromise	degranulation of peritoneal mast cells	1,81E-05			IL13,IL4	2
B	Inflammatory Disease	eosinophilic airway inflammation	1,81E-05			IL13,IL4	2
B	Immunological Disease	eosinophilic airway inflammation	1,81E-05			IL13,IL4	2
B	Hematological Disease	eosinophilic airway inflammation	1,81E-05			IL13,IL4	2
B	Respiratory Disease	hypertrophy of airway epithelial cells	1,81E-05			IL13,IL4	2
B	Developmental Disorder	hypertrophy of airway epithelial cells	1,81E-05			IL13,IL4	2
B	Behavior	writhing	1,81E-05			IL13,IL4	2
B	Cell-To-Cell Signaling and Interaction	response of mononuclear leukocytes	1,83E-05		0,044	CCR7,IFNB1,IL13,IL4,SOCS3	5
B	Antimicrobial Response	clearance of virus	1,86E-05			CSF2RA,IL4,SELL	3
B	Cellular Growth and Proliferation	proliferation of lung cells	1,86E-05			IL13,IL4,IL8	3
B	Respiratory System Development and Function	proliferation of lung cells	1,86E-05			IL13,IL4,IL8	3
B	Small Molecule Biochemistry	synthesis of phosphatidylinositol-3,4,5-triphosphate	1,86E-05			IL13,IL8,SOCS3	3
B	Lipid Metabolism	synthesis of phosphatidylinositol-3,4,5-triphosphate	1,86E-05			IL13,IL8,SOCS3	3
B	Carbohydrate Metabolism	synthesis of phosphatidylinositol-3,4,5-triphosphate	1,86E-05			IL13,IL8,SOCS3	3
B	Hematological System Development and Function	cell movement of eosinophils	1,89E-05		1,961	CXCL2,IL13,IL4,IL8	4
B	Cellular Movement	cell movement of eosinophils	1,89E-05		1,961	CXCL2,IL13,IL4,IL8	4
B	Immune Cell Trafficking	cell movement of eosinophils	1,89E-05		1,961	CXCL2,IL13,IL4,IL8	4
B	Hypersensitivity Response	cell movement of eosinophils	1,89E-05		1,961	CXCL2,IL13,IL4,IL8	4
B	Cardiovascular System Development and Function	development of cardiovascular system	1,94E-05		1,861	BIRC5,CXCL2,IL13,IL4,IL8,IRF1,POFUT1,SELL,SOCS3	9
B	Hematological System Development and Function	accumulation of mononuclear leukocytes	2,02E-05			CCR7,CXCL2,IL4,SELL	4
B	Immune Cell Trafficking	accumulation of mononuclear leukocytes	2,02E-05			CCR7,CXCL2,IL4,SELL	4
B	Inflammatory Response	accumulation of mononuclear leukocytes	2,02E-05			CCR7,CXCL2,IL4,SELL	4
B	Tissue Development	accumulation of mononuclear leukocytes	2,02E-05			CCR7,CXCL2,IL4,SELL	4
B	Cell Death and Survival	cell death of ovarian cancer cell lines	2,02E-05			BAD,BIRC5,IFNB1,IL8	4
B	Inflammatory Response	immune response of tumor cell lines	2,02E-05			CLIP1,IFNB1,IL4,IRF1	4
B	Cell-To-Cell Signaling and Interaction	immune response of tumor cell lines	2,02E-05			CLIP1,IFNB1,IL4,IRF1	4
B	Infectious Disease	replication of HIV-1	2,02E-05		0,849	IFNB1,IL4,IL8,SOCS3	4
B	Hematological System Development and Function	transmigration of neutrophils	2,02E-05			CXCL2,IL8,SOCS3	3
B	Cellular Movement	transmigration of neutrophils	2,02E-05			CXCL2,IL8,SOCS3	3
B	Immune Cell Trafficking	transmigration of neutrophils	2,02E-05			CXCL2,IL8,SOCS3	3
B	Inflammatory Response	transmigration of neutrophils	2,02E-05			CXCL2,IL8,SOCS3	3
B	Inflammatory Disease	experimental autoimmune encephalomyelitis	2,02E-05		-0,114	IFNB1,IL13,IL4,IRF1,SELL	5
B	Immunological Disease	experimental autoimmune encephalomyelitis	2,02E-05		-0,114	IFNB1,IL13,IL4,IRF1,SELL	5
B	Neurological Disease	experimental autoimmune encephalomyelitis	2,02E-05		-0,114	IFNB1,IL13,IL4,IRF1,SELL	5
B	Hematological System Development and Function	activation of granulocytes	2,08E-05		1,914	IL13,IL4,IL8,SELL	4
B	Immune Cell Trafficking	activation of granulocytes	2,08E-05		1,914	IL13,IL4,IL8,SELL	4
B	Inflammatory Response	activation of granulocytes	2,08E-05		1,914	IL13,IL4,IL8,SELL	4
B	Cell-To-Cell Signaling and Interaction	activation of granulocytes	2,08E-05		1,914	IL13,IL4,IL8,SELL	4
B	Cell-To-Cell Signaling and Interaction	activation of cells	2,09E-05		1,666	CCR7,CXCL2,FOS,IFNB1,IL13,IL4,IL8,IRF1,SELL	9
B	Cellular Growth and Proliferation	formation of cells	2,11E-05		1,678	BIRC5,FOS,IL13,IL4,IL8,SOCS3	6
B	Hematological System Development and Function	cell rolling of granulocytes	2,18E-05			CXCL2,IL8,SELL	3
B	Cellular Movement	cell rolling of granulocytes	2,18E-05			CXCL2,IL8,SELL	3
B	Immune Cell Trafficking	cell rolling of granulocytes	2,18E-05			CXCL2,IL8,SELL	3
B	Cellular Growth and Proliferation	stimulation of myeloid cells	2,18E-05			IL13,IL4,IL8	3
B	Hematological System Development and Function	stimulation of myeloid cells	2,18E-05			IL13,IL4,IL8	3
B	Cell-To-Cell Signaling and Interaction	stimulation of myeloid cells	2,18E-05			IL13,IL4,IL8	3
B	Cellular Development	differentiation of phagocytes	2,22E-05		1,869	CSF2RA,IFNB1,IL13,IL4,SOCS3	5
B	Hematological System Development and Function	differentiation of phagocytes	2,22E-05		1,869	CSF2RA,IFNB1,IL13,IL4,SOCS3	5
B	Hematopoiesis	differentiation of phagocytes	2,22E-05		1,869	CSF2RA,IFNB1,IL13,IL4,SOCS3	5
B	Molecular Transport	mobilization of Ca2+	2,25E-05	Increased	2,190	CCR7,CXCL2,IL13,IL4,IL8,SELL	6
B	Cell Signaling	mobilization of Ca2+	2,25E-05	Increased	2,190	CCR7,CXCL2,IL13,IL4,IL8,SELL	6
B	Vitamin and Mineral Metabolism	mobilization of Ca2+	2,25E-05	Increased	2,190	CCR7,CXCL2,IL13,IL4,IL8,SELL	6
B	Cellular Development	proliferation of B-lymphocyte derived cell lines	2,29E-05		1,969	CSF2RA,IL13,IL4,SOCS3	4
B	Cellular Growth and Proliferation	proliferation of B-lymphocyte derived cell lines	2,29E-05		1,969	CSF2RA,IL13,IL4,SOCS3	4
B	Hematological System Development and Function	proliferation of B-lymphocyte derived cell lines	2,29E-05		1,969	CSF2RA,IL13,IL4,SOCS3	4
B	Cardiovascular System Development and Function	development of blood vessel	2,31E-05	Increased	2,330	BIRC5,CXCL2,IL13,IL4,IL8,POFUT1,SELL,SOCS3	8
B	Organismal Development	development of blood vessel	2,31E-05	Increased	2,330	BIRC5,CXCL2,IL13,IL4,IL8,POFUT1,SELL,SOCS3	8
B	Hematological System Development and Function	chemotaxis of eosinophils	2,35E-05			IL13,IL4,IL8	3
B	Cellular Movement	chemotaxis of eosinophils	2,35E-05			IL13,IL4,IL8	3
B	Immune Cell Trafficking	chemotaxis of eosinophils	2,35E-05			IL13,IL4,IL8	3
B	Inflammatory Response	chemotaxis of eosinophils	2,35E-05			IL13,IL4,IL8	3
B	Hypersensitivity Response	chemotaxis of eosinophils	2,35E-05			IL13,IL4,IL8	3
B	Cell Death and Survival	apoptosis	2,36E-05		-0,456	BAD,BIRC5,CCR7,CSF2RA,CXCL2,FOS,IFNB1,IL13,IL4,IL8,IRF1,SELL,SNW1,SOCS3	14
B	Hematological System Development and Function	activation of natural killer cells	2,37E-05		0,415	IFNB1,IL13,IL4,IRF1	4
B	Immune Cell Trafficking	activation of natural killer cells	2,37E-05		0,415	IFNB1,IL13,IL4,IRF1	4
B	Inflammatory Response	activation of natural killer cells	2,37E-05		0,415	IFNB1,IL13,IL4,IRF1	4
B	Cell-To-Cell Signaling and Interaction	activation of natural killer cells	2,37E-05		0,415	IFNB1,IL13,IL4,IRF1	4
B	Cellular Development	proliferation of hematopoietic progenitor cells	2,39E-05		0,272	BIRC5,CXCL2,IL4,IL8,SOCS3	5
B	Cellular Growth and Proliferation	proliferation of hematopoietic progenitor cells	2,39E-05		0,272	BIRC5,CXCL2,IL4,IL8,SOCS3	5
B	Hematological System Development and Function	proliferation of hematopoietic progenitor cells	2,39E-05		0,272	BIRC5,CXCL2,IL4,IL8,SOCS3	5
B	Hematopoiesis	proliferation of hematopoietic progenitor cells	2,39E-05		0,272	BIRC5,CXCL2,IL4,IL8,SOCS3	5
B	Cell Death and Survival	cell death of hematopoietic cells	2,44E-05		0,794	BAD,BIRC5,CSF2RA,FOS,IL4	5
B	Cellular Development	differentiation of tumor cell lines	2,46E-05		0,000	CSF2RA,FOS,IFNB1,IL4,IRF1,SOCS3	6
B	Cellular Development	differentiation of cells	2,47E-05	Increased	2,316	ACTR3,BAD,CCR7,CSF2RA,FOS,IFNB1,IL13,IL4,IL8,IRF1,NFIB,SOCS3	12
B	Gene Expression	binding of NFkB binding site	2,52E-05		0,218	FOS,IFNB1,IL4,IL8	4
B	Inflammatory Response	Th2 immune response	2,52E-05			IL13,IL4,IRF1	3
B	Inflammatory Disease	chronic hepatitis C	2,52E-05			CCR7,IL4,IL8	3
B	Gastrointestinal Disease	chronic hepatitis C	2,52E-05			CCR7,IL4,IL8	3
B	Hepatic System Disease	chronic hepatitis C	2,52E-05			CCR7,IL4,IL8	3
B	Infectious Disease	chronic hepatitis C	2,52E-05			CCR7,IL4,IL8	3
B	Hematological System Development and Function	migration of eosinophils	2,52E-05			CXCL2,IL4,IL8	3
B	Cellular Movement	migration of eosinophils	2,52E-05			CXCL2,IL4,IL8	3
B	Immune Cell Trafficking	migration of eosinophils	2,52E-05			CXCL2,IL4,IL8	3
B	Hypersensitivity Response	migration of eosinophils	2,52E-05			CXCL2,IL4,IL8	3
B	Cellular Development	maturation of lymphocytes	2,60E-05			BIRC5,IFNB1,IL13,IL4	4
B	Hematological System Development and Function	maturation of lymphocytes	2,60E-05			BIRC5,IFNB1,IL13,IL4	4
B	Hematopoiesis	maturation of lymphocytes	2,60E-05			BIRC5,IFNB1,IL13,IL4	4
B	Embryonic Development	arrest in mitosis of embryonic cell lines	2,71E-05			CLIP1,MAPRE1	2
B	Cell Cycle	arrest in mitosis of embryonic cell lines	2,71E-05			CLIP1,MAPRE1	2
B	Tissue Morphology	lipolysis of white adipose tissue	2,71E-05			IL13,IL4	2
B	Connective Tissue Development and Function	lipolysis of white adipose tissue	2,71E-05			IL13,IL4	2
B	Small Molecule Biochemistry	lipolysis of white adipose tissue	2,71E-05			IL13,IL4	2
B	Lipid Metabolism	lipolysis of white adipose tissue	2,71E-05			IL13,IL4	2
B	Cellular Development	osteoclastogenesis of spleen cell lines	2,71E-05			IL13,IL4	2
B	Skeletal and Muscular System Development and Function	osteoclastogenesis of spleen cell lines	2,71E-05			IL13,IL4	2
B	Cellular Movement	recruitment of fibrocytes	2,71E-05			IL13,IL4	2
B	Cell-To-Cell Signaling and Interaction	recruitment of fibrocytes	2,71E-05			IL13,IL4	2
B	Connective Tissue Development and Function	recruitment of fibrocytes	2,71E-05			IL13,IL4	2
B	Cellular Movement	recruitment of myofibroblasts	2,71E-05			IL13,IL4	2
B	Cell-To-Cell Signaling and Interaction	recruitment of myofibroblasts	2,71E-05			IL13,IL4	2
B	Skeletal and Muscular System Development and Function	recruitment of myofibroblasts	2,71E-05			IL13,IL4	2
B	Cell Morphology	transepithelial electrical resistance of colon cancer cell lines	2,71E-05			IL13,IL4	2
B	Hair and Skin Development and Function	transepithelial electrical resistance of colon cancer cell lines	2,71E-05			IL13,IL4	2
B	Cellular Development	arrest in growth of tumor cell lines	2,76E-05			IFNB1,IL4,IRF1,SOCS3	4
B	Cellular Growth and Proliferation	arrest in growth of tumor cell lines	2,76E-05			IFNB1,IL4,IRF1,SOCS3	4
B	Hematological System Development and Function	binding of phagocytes	2,76E-05		1,936	CXCL2,IL4,IL8,SELL	4
B	Inflammatory Response	binding of phagocytes	2,76E-05		1,936	CXCL2,IL4,IL8,SELL	4
B	Cell-To-Cell Signaling and Interaction	binding of phagocytes	2,76E-05		1,936	CXCL2,IL4,IL8,SELL	4
B	Cellular Growth and Proliferation	generation of lymphocytes	2,85E-05		1,965	IFNB1,IL13,IL4,SOCS3	4
B	Hematological System Development and Function	generation of lymphocytes	2,85E-05		1,965	IFNB1,IL13,IL4,SOCS3	4
B	Tissue Development	generation of lymphocytes	2,85E-05		1,965	IFNB1,IL13,IL4,SOCS3	4
B	Hematological System Development and Function	cell movement of macrophages	2,86E-05		1,992	IFNB1,IL13,IL4,IL8,SELL	5
B	Cellular Movement	cell movement of macrophages	2,86E-05		1,992	IFNB1,IL13,IL4,IL8,SELL	5
B	Immune Cell Trafficking	cell movement of macrophages	2,86E-05		1,992	IFNB1,IL13,IL4,IL8,SELL	5
B	Inflammatory Response	cell movement of macrophages	2,86E-05		1,992	IFNB1,IL13,IL4,IL8,SELL	5
B	Organismal Injury and Abnormalities	neutrophilia	2,91E-05			IL8,SELL,SOCS3	3
B	Immunological Disease	neutrophilia	2,91E-05			IL8,SELL,SOCS3	3
B	Hematological Disease	neutrophilia	2,91E-05			IL8,SELL,SOCS3	3
B	Cell Death and Survival	apoptosis of B-lymphocyte derived cell lines	3,11E-05			BAD,BIRC5,IFNB1,IL4	4
B	Cellular Development	differentiation of macrophages	3,11E-05		0,392	CSF2RA,IFNB1,IL4,SOCS3	4
B	Hematological System Development and Function	differentiation of macrophages	3,11E-05		0,392	CSF2RA,IFNB1,IL4,SOCS3	4
B	Hematopoiesis	differentiation of macrophages	3,11E-05		0,392	CSF2RA,IFNB1,IL4,SOCS3	4
B	Cellular Development	maturation of dendritic cells	3,11E-05		1,963	FOS,IFNB1,IL4,IRF1	4
B	Hematopoiesis	maturation of dendritic cells	3,11E-05		1,963	FOS,IFNB1,IL4,IRF1	4
B	Cellular Growth and Proliferation	stimulation of antigen presenting cells	3,11E-05			IFNB1,IL13,IL4	3
B	Hematological System Development and Function	stimulation of antigen presenting cells	3,11E-05			IFNB1,IL13,IL4	3
B	Cell-To-Cell Signaling and Interaction	stimulation of antigen presenting cells	3,11E-05			IFNB1,IL13,IL4	3
B	Hematological System Development and Function	activation of B lymphocytes	3,20E-05			CCR7,IFNB1,IL13,IL4	4
B	Immune Cell Trafficking	activation of B lymphocytes	3,20E-05			CCR7,IFNB1,IL13,IL4	4
B	Inflammatory Response	activation of B lymphocytes	3,20E-05			CCR7,IFNB1,IL13,IL4	4
B	Cell-To-Cell Signaling and Interaction	activation of B lymphocytes	3,20E-05			CCR7,IFNB1,IL13,IL4	4
B	Humoral Immune Response	activation of B lymphocytes	3,20E-05			CCR7,IFNB1,IL13,IL4	4
B	Hematological System Development and Function	infiltration by lymphocytes	3,30E-05		1,963	CCR7,IL13,IL4,IL8	4
B	Cellular Movement	infiltration by lymphocytes	3,30E-05		1,963	CCR7,IL13,IL4,IL8	4
B	Immune Cell Trafficking	infiltration by lymphocytes	3,30E-05		1,963	CCR7,IL13,IL4,IL8	4
B	Hematological System Development and Function	binding of neutrophils	3,33E-05			CXCL2,IL8,SELL	3
B	Immune Cell Trafficking	binding of neutrophils	3,33E-05			CXCL2,IL8,SELL	3
B	Inflammatory Response	binding of neutrophils	3,33E-05			CXCL2,IL8,SELL	3
B	Tissue Development	binding of neutrophils	3,33E-05			CXCL2,IL8,SELL	3
B	Cell-To-Cell Signaling and Interaction	binding of neutrophils	3,33E-05			CXCL2,IL8,SELL	3
B	Infectious Disease	Bacterial Infection	3,34E-05		1,732	CCR7,FOS,IFNB1,IL13,IL4,IL8	6
B	Cell Death and Survival	cell death of lymphocytes	3,46E-05		-0,222	BAD,BIRC5,FOS,IFNB1,IL13,IL4	6
B	Cellular Development	proliferation of bone marrow cells	3,49E-05		-0,762	BIRC5,IL4,IL8,SOCS3	4
B	Cellular Growth and Proliferation	proliferation of bone marrow cells	3,49E-05		-0,762	BIRC5,IL4,IL8,SOCS3	4
B	Lymphoid Tissue Structure and Development	proliferation of bone marrow cells	3,49E-05		-0,762	BIRC5,IL4,IL8,SOCS3	4
B	Inflammatory Response	inflammation of secretory structure	3,55E-05			CCR7,IL4,SELL	3
B	Dermatological Diseases and Conditions	malignant cutaneous melanoma cancer	3,58E-05			BIRC5,CCR7,IL13,IL4,IL8,IRF1	6
B	Cancer	malignant cutaneous melanoma cancer	3,58E-05			BIRC5,CCR7,IL13,IL4,IL8,IRF1	6
B	Dermatological Diseases and Conditions	autoimmune polyendocrine syndrome type 1	3,79E-05			CCR7,SELL	2
B	Immunological Disease	autoimmune polyendocrine syndrome type 1	3,79E-05			CCR7,SELL	2
B	Endocrine System Disorders	autoimmune polyendocrine syndrome type 1	3,79E-05			CCR7,SELL	2
B	Hereditary Disorder	autoimmune polyendocrine syndrome type 1	3,79E-05			CCR7,SELL	2
B	Inflammatory Response	inflammation of lacrimal gland	3,79E-05			CCR7,IL4	2
B	Cellular Development	proliferation of fibrocytes	3,79E-05			IL13,IL4	2
B	Cellular Growth and Proliferation	proliferation of fibrocytes	3,79E-05			IL13,IL4	2
B	Connective Tissue Development and Function	proliferation of fibrocytes	3,79E-05			IL13,IL4	2
B	Cellular Growth and Proliferation	stimulation of osteoclast precursor cells	3,79E-05			IFNB1,IL4	2
B	Cell-To-Cell Signaling and Interaction	stimulation of osteoclast precursor cells	3,79E-05			IFNB1,IL4	2
B	Connective Tissue Development and Function	stimulation of osteoclast precursor cells	3,79E-05			IFNB1,IL4	2
B	Cellular Assembly and Organization	development of cytoplasm	3,84E-05		1,982	ACTR3,BIRC5,CLIP1,IL8,MAPRE1,TP53INP2	6
B	Hematological Disease	hematological neoplasia	4,00E-05			BAD,BIRC5,CCR7,CSF2RA,IL13,IL8,IRF1,SELL	8
B	Cancer	hematological neoplasia	4,00E-05			BAD,BIRC5,CCR7,CSF2RA,IL13,IL8,IRF1,SELL	8
B	Hematological Disease	T-cell non-Hodgkin's disease	4,01E-05			BIRC5,CCR7,IL8,SELL	4
B	Cancer	T-cell non-Hodgkin's disease	4,01E-05			BIRC5,CCR7,IL8,SELL	4
B	Hematological Disease	lymphomagenesis	4,02E-05			BAD,BIRC5,CCR7,IL8,IRF1,SELL	6
B	Cancer	lymphomagenesis	4,02E-05			BAD,BIRC5,CCR7,IL8,IRF1,SELL	6
B	Hematological System Development and Function	activation of myeloid cells	4,03E-05	Increased	2,160	IFNB1,IL13,IL4,IL8,SELL	5
B	Immune Cell Trafficking	activation of myeloid cells	4,03E-05	Increased	2,160	IFNB1,IL13,IL4,IL8,SELL	5
B	Inflammatory Response	activation of myeloid cells	4,03E-05	Increased	2,160	IFNB1,IL13,IL4,IL8,SELL	5
B	Cell-To-Cell Signaling and Interaction	activation of myeloid cells	4,03E-05	Increased	2,160	IFNB1,IL13,IL4,IL8,SELL	5
B	Hematological System Development and Function	recruitment of eosinophils	4,28E-05			IL13,IL4,SELL	3
B	Cellular Movement	recruitment of eosinophils	4,28E-05			IL13,IL4,SELL	3
B	Immune Cell Trafficking	recruitment of eosinophils	4,28E-05			IL13,IL4,SELL	3
B	Cell-To-Cell Signaling and Interaction	recruitment of eosinophils	4,28E-05			IL13,IL4,SELL	3
B	Hypersensitivity Response	recruitment of eosinophils	4,28E-05			IL13,IL4,SELL	3
B	Inflammatory Response	degranulation of phagocytes	4,35E-05			FOS,IL13,IL4,IL8	4
B	Cellular Compromise	degranulation of phagocytes	4,35E-05			FOS,IL13,IL4,IL8	4
B	Dermatological Diseases and Conditions	atopic dermatitis	4,37E-05			CSF2RA,IL13,IL4,IL8,P4HA2	5
B	Inflammatory Disease	atopic dermatitis	4,37E-05			CSF2RA,IL13,IL4,IL8,P4HA2	5
B	Immunological Disease	atopic dermatitis	4,37E-05			CSF2RA,IL13,IL4,IL8,P4HA2	5
B	Cell Death and Survival	cell viability of prostate cancer cell lines	4,54E-05			BIRC5,IL8,SOCS3	3
B	Hematological System Development and Function	influx of neutrophils	4,54E-05			CXCL2,IL13,IL4	3
B	Cellular Movement	influx of neutrophils	4,54E-05			CXCL2,IL13,IL4	3
B	Immune Cell Trafficking	influx of neutrophils	4,54E-05			CXCL2,IL13,IL4	3
B	Inflammatory Response	influx of neutrophils	4,54E-05			CXCL2,IL13,IL4	3
B	Cellular Development	differentiation of myeloid cells	4,58E-05		1,883	CSF2RA,IFNB1,IL13,IL4,SOCS3	5
B	Hematological System Development and Function	differentiation of myeloid cells	4,58E-05		1,883	CSF2RA,IFNB1,IL13,IL4,SOCS3	5
B	Hematopoiesis	differentiation of myeloid cells	4,58E-05		1,883	CSF2RA,IFNB1,IL13,IL4,SOCS3	5
B	Hematological System Development and Function	function of T lymphocytes	4,80E-05			BAD,CCR7,IL13,IL4,SELL	5
B	Cellular Function and Maintenance	function of T lymphocytes	4,80E-05			BAD,CCR7,IL13,IL4,SELL	5
B	Cardiovascular System Development and Function	binding of microvessel	5,05E-05			CXCL2,IL8	2
B	Inflammatory Disease	experimentally-induced asthma	5,05E-05			IL13,IL4	2
B	Respiratory Disease	experimentally-induced asthma	5,05E-05			IL13,IL4	2
B	Cell Death and Survival	killing of endothelial cells	5,05E-05			IL13,IL4	2
B	Tissue Morphology	quantity of multinucleated cells	5,05E-05			IL13,IL4	2
B	Cell-To-Cell Signaling and Interaction	response of cancer cells	5,05E-05			BAD,IL8	2
B	Cancer	response of cancer cells	5,05E-05			BAD,IL8	2
B	Gene Expression	expression of RNA	5,08E-05		0,006	ACTR3,BAD,BIRC5,CSF2RA,FOS,IFNB1,IL13,IL4,IRF1,NFIB,SNW1,SOCS3	12
B	Hematological System Development and Function	infiltration by neutrophils	5,09E-05		1,050	CXCL2,IL8,SELL,SOCS3	4
B	Cellular Movement	infiltration by neutrophils	5,09E-05		1,050	CXCL2,IL8,SELL,SOCS3	4
B	Immune Cell Trafficking	infiltration by neutrophils	5,09E-05		1,050	CXCL2,IL8,SELL,SOCS3	4
B	Inflammatory Response	infiltration by neutrophils	5,09E-05		1,050	CXCL2,IL8,SELL,SOCS3	4
B	Gene Expression	induction of RNA	5,10E-05			FOS,IFNB1,IL4	3
B	Cancer	lymphohematopoietic cancer	5,24E-05			BAD,BIRC5,CCR7,CSF2RA,IL13,IL8,IRF1,SELL	8
B	Cellular Development	proliferation of vascular smooth muscle cells	5,36E-05		0,655	IL4,IL8,IRF1,SOCS3	4
B	Cellular Growth and Proliferation	proliferation of vascular smooth muscle cells	5,36E-05		0,655	IL4,IL8,IRF1,SOCS3	4
B	Skeletal and Muscular System Development and Function	proliferation of vascular smooth muscle cells	5,36E-05		0,655	IL4,IL8,IRF1,SOCS3	4
B	Cardiovascular Disease	atherosclerosis	5,49E-05			CXCL2,DOCK4,FOS,IL4,SELL,SOCS3	6
B	Gene Expression	binding of synthetic promoter	5,70E-05			IL13,IL4,SOCS3	3
B	Cell Cycle	arrest in mitosis	6,02E-05			BIRC5,CLIP1,MAPRE1	3
B	Hematological System Development and Function	adhesion of mononuclear leukocytes	6,22E-05		1,673	CCR7,IL4,IL8,SELL	4
B	Immune Cell Trafficking	adhesion of mononuclear leukocytes	6,22E-05		1,673	CCR7,IL4,IL8,SELL	4
B	Tissue Development	adhesion of mononuclear leukocytes	6,22E-05		1,673	CCR7,IL4,IL8,SELL	4
B	Cell-To-Cell Signaling and Interaction	adhesion of mononuclear leukocytes	6,22E-05		1,673	CCR7,IL4,IL8,SELL	4
B	Cellular Growth and Proliferation	cytostasis	6,23E-05		1,432	BIRC5,IFNB1,IL4,IRF1,SOCS3	5
B	Gene Expression	binding of Stat3 binding site	6,49E-05			IL13,IL4	2
B	Cellular Function and Maintenance	dynamics of microtubules	6,49E-05			BIRC5,CLIP1	2
B	Cellular Assembly and Organization	dynamics of microtubules	6,49E-05			BIRC5,CLIP1	2
B	Infectious Disease	infection by Human cytomegalovirus	6,49E-05			IFNB1,IL8	2
B	Amino Acid Metabolism	synthesis of L-proline	6,49E-05			IL13,IL4	2
B	Small Molecule Biochemistry	synthesis of L-proline	6,49E-05			IL13,IL4	2
B	Cell Cycle	S phase	6,61E-05		1,402	BAD,BIRC5,FOS,IFNB1,IL4	5
B	Cardiovascular Disease	atherosclerotic lesion	7,18E-05			CXCL2,IL4,SELL,SOCS3	4
B	Cell Death and Survival	apoptosis of dendritic cells	7,41E-05			CCR7,IFNB1,IL4	3
B	Cellular Development	development of helper T lymphocytes	7,41E-05			IL4,IRF1,SOCS3	3
B	Hematological System Development and Function	development of helper T lymphocytes	7,41E-05			IL4,IRF1,SOCS3	3
B	Cell-mediated Immune Response	development of helper T lymphocytes	7,41E-05			IL4,IRF1,SOCS3	3
B	Cellular Function and Maintenance	development of helper T lymphocytes	7,41E-05			IL4,IRF1,SOCS3	3
B	Hematopoiesis	development of helper T lymphocytes	7,41E-05			IL4,IRF1,SOCS3	3
B	Lymphoid Tissue Structure and Development	development of helper T lymphocytes	7,41E-05			IL4,IRF1,SOCS3	3
B	Cell Cycle	mitosis	7,59E-05		1,081	BIRC5,CLIP1,FOS,IFNB1,IL4,MAPRE1	6
B	Hematological Disease	non-Hodgkin's disease	7,64E-05			BAD,BIRC5,CCR7,IL8,SELL	5
B	Cancer	non-Hodgkin's disease	7,64E-05			BAD,BIRC5,CCR7,IL8,SELL	5
B	Hematological System Development and Function	activation of macrophages	7,69E-05			IFNB1,IL13,IL4,IL8	4
B	Immune Cell Trafficking	activation of macrophages	7,69E-05			IFNB1,IL13,IL4,IL8	4
B	Inflammatory Response	activation of macrophages	7,69E-05			IFNB1,IL13,IL4,IL8	4
B	Cell-To-Cell Signaling and Interaction	activation of macrophages	7,69E-05			IFNB1,IL13,IL4,IL8	4
B	Cellular Movement	attraction of leukocytes	7,78E-05			IFNB1,IL4,IL8	3
B	Immune Cell Trafficking	attraction of leukocytes	7,78E-05			IFNB1,IL4,IL8	3
B	Cell-To-Cell Signaling and Interaction	attraction of leukocytes	7,78E-05			IFNB1,IL4,IL8	3
B	Hematological System Development and Function	cell movement of peripheral blood leukocytes	7,78E-05			CCR7,IL8,SELL	3
B	Cellular Movement	cell movement of peripheral blood leukocytes	7,78E-05			CCR7,IL8,SELL	3
B	Immune Cell Trafficking	cell movement of peripheral blood leukocytes	7,78E-05			CCR7,IL8,SELL	3
B	Cell Death and Survival	apoptosis of connective tissue cells	8,08E-05		-1,236	BAD,BIRC5,IL13,IL4,IL8	5
B	Hematological System Development and Function	arrest in cell rolling of granulocytes	8,10E-05			CXCL2,IL8	2
B	Cellular Movement	arrest in cell rolling of granulocytes	8,10E-05			CXCL2,IL8	2
B	Immune Cell Trafficking	arrest in cell rolling of granulocytes	8,10E-05			CXCL2,IL8	2
B	Cellular Growth and Proliferation	generation of monocytes	8,10E-05			IL13,IL4	2
B	Hematological System Development and Function	generation of monocytes	8,10E-05			IL13,IL4	2
B	Tissue Development	generation of monocytes	8,10E-05			IL13,IL4	2
B	Cell Morphology	polarization of naive T lymphocytes	8,10E-05			IL13,IL4	2
B	Small Molecule Biochemistry	synthesis of cysteinyl-leukotriene	8,10E-05			IL13,IL4	2
B	Lipid Metabolism	synthesis of cysteinyl-leukotriene	8,10E-05			IL13,IL4	2
B	Cell Death and Survival	apoptosis of neutrophils	8,17E-05			CXCL2,IFNB1,IL8	3
B	Hematological System Development and Function	quantity of granulocytes	8,20E-05		-0,570	IL13,IL4,IL8,SELL,SOCS3	5
B	Tissue Morphology	quantity of granulocytes	8,20E-05		-0,570	IL13,IL4,IL8,SELL,SOCS3	5
B	Gene Expression	transcription of RNA	8,40E-05		-0,027	ACTR3,BAD,BIRC5,CSF2RA,FOS,IFNB1,IL4,IRF1,NFIB,SNW1,SOCS3	11
B	Hematological System Development and Function	chemotaxis of neutrophils	8,43E-05		1,914	CSF2RA,CXCL2,IL8,SELL	4
B	Cellular Movement	chemotaxis of neutrophils	8,43E-05		1,914	CSF2RA,CXCL2,IL8,SELL	4
B	Immune Cell Trafficking	chemotaxis of neutrophils	8,43E-05		1,914	CSF2RA,CXCL2,IL8,SELL	4
B	Inflammatory Response	chemotaxis of neutrophils	8,43E-05		1,914	CSF2RA,CXCL2,IL8,SELL	4
B	Cell Death and Survival	apoptosis of breast cell lines	8,57E-05			BAD,FOS,IRF1	3
B	Cell Death and Survival	cell viability of tumor cell lines	8,85E-05		0,681	BAD,BIRC5,IFNB1,IL4,IL8,SNW1,SOCS3	7
B	Cellular Development	proliferation of cervical cancer cell lines	9,01E-05		-1,715	BIRC5,FOS,IFNB1,IRF1	4
B	Cellular Growth and Proliferation	proliferation of cervical cancer cell lines	9,01E-05		-1,715	BIRC5,FOS,IFNB1,IRF1	4
B	Hematological System Development and Function	cell movement of monocytes	9,41E-05		1,131	IFNB1,IL13,IL4,IL8	4
B	Cellular Movement	cell movement of monocytes	9,41E-05		1,131	IFNB1,IL13,IL4,IL8	4
B	Immune Cell Trafficking	cell movement of monocytes	9,41E-05		1,131	IFNB1,IL13,IL4,IL8	4
B	Inflammatory Response	cell movement of monocytes	9,41E-05		1,131	IFNB1,IL13,IL4,IL8	4
B	Cellular Development	proliferation of hepatoma cell lines	9,41E-05			BIRC5,IL8,IRF1,SOCS3	4
B	Cellular Growth and Proliferation	proliferation of hepatoma cell lines	9,41E-05			BIRC5,IL8,IRF1,SOCS3	4
B	Inflammatory Response	TH1 immune response	9,41E-05			IFNB1,IL4,IRF1	3
B	Hematological System Development and Function	activation of phagocytes	9,53E-05	Increased	2,175	IFNB1,IL13,IL4,IL8,SELL	5
B	Immune Cell Trafficking	activation of phagocytes	9,53E-05	Increased	2,175	IFNB1,IL13,IL4,IL8,SELL	5
B	Inflammatory Response	activation of phagocytes	9,53E-05	Increased	2,175	IFNB1,IL13,IL4,IL8,SELL	5
B	Cell-To-Cell Signaling and Interaction	activation of phagocytes	9,53E-05	Increased	2,175	IFNB1,IL13,IL4,IL8,SELL	5
B	Cell Death and Survival	apoptosis of prostate cancer cell lines	9,82E-05		-1,290	BAD,BIRC5,FOS,SOCS3	4
B	Organismal Injury and Abnormalities	development of lesion	9,85E-05			IFNB1,IL4,SELL	3
B	Cell-To-Cell Signaling and Interaction	respiratory burst of cells	9,85E-05			CXCL2,IL4,IL8	3
B	Cellular Compromise	respiratory burst of cells	9,85E-05			CXCL2,IL4,IL8	3
B	Hematological System Development and Function	Th2 immune response of T lymphocytes	9,89E-05			IL13,IL4	2
B	Inflammatory Response	Th2 immune response of T lymphocytes	9,89E-05			IL13,IL4	2
B	Cell-mediated Immune Response	Th2 immune response of T lymphocytes	9,89E-05			IL13,IL4	2
B	Cell-To-Cell Signaling and Interaction	Th2 immune response of T lymphocytes	9,89E-05			IL13,IL4	2
B	Inflammatory Disease	airway hyperresponsiveness of lung	9,89E-05			IL13,IL4	2
B	Respiratory Disease	airway hyperresponsiveness of lung	9,89E-05			IL13,IL4	2
B	Hematological System Development and Function	cell movement of naive T lymphocytes	9,89E-05			CCR7,SELL	2
B	Cellular Movement	cell movement of naive T lymphocytes	9,89E-05			CCR7,SELL	2
B	Immune Cell Trafficking	cell movement of naive T lymphocytes	9,89E-05			CCR7,SELL	2
B	Cell-mediated Immune Response	cell movement of naive T lymphocytes	9,89E-05			CCR7,SELL	2
B	Cell Death and Survival	delay in apoptosis of neutrophils	9,89E-05			IFNB1,IL8	2
B	Cellular Function and Maintenance	function of splenocytes	9,89E-05			IL13,IL4	2
B	Hematological System Development and Function	homing of Th2 cells	9,89E-05			IL13,IL4	2
B	Cellular Movement	homing of Th2 cells	9,89E-05			IL13,IL4	2
B	Immune Cell Trafficking	homing of Th2 cells	9,89E-05			IL13,IL4	2
B	Cell-mediated Immune Response	homing of Th2 cells	9,89E-05			IL13,IL4	2
B	Organismal Development	oversecretion of mucus	9,89E-05			IL13,IL4	2
B	Cell Morphology	polarization of Th2 cells	9,89E-05			IL13,IL4	2
B	Inflammatory Disease	Hepatitis	1,03E-04			CCR7,CXCL2,IL4,IL8	4
B	Gastrointestinal Disease	Hepatitis	1,03E-04			CCR7,CXCL2,IL4,IL8	4
B	Hepatic System Disease	Hepatitis	1,03E-04			CCR7,CXCL2,IL4,IL8	4
B	Cellular Development	maturation of B lymphocytes	1,03E-04			IFNB1,IL13,IL4	3
B	Hematological System Development and Function	maturation of B lymphocytes	1,03E-04			IFNB1,IL13,IL4	3
B	Hematopoiesis	maturation of B lymphocytes	1,03E-04			IFNB1,IL13,IL4	3
B	Cellular Growth and Proliferation	stimulation of cells	1,03E-04		1,664	FOS,IFNB1,IL13,IL4,IL8	5
B	Cell-To-Cell Signaling and Interaction	stimulation of cells	1,03E-04		1,664	FOS,IFNB1,IL13,IL4,IL8	5
B	Cellular Function and Maintenance	formation of microtubules	1,08E-04			BIRC5,CLIP1,MAPRE1	3
B	Tissue Development	formation of microtubules	1,08E-04			BIRC5,CLIP1,MAPRE1	3
B	Cellular Assembly and Organization	formation of microtubules	1,08E-04			BIRC5,CLIP1,MAPRE1	3
B	Dermatological Diseases and Conditions	skin lesion	1,08E-04			IFNB1,IL13,IL4	3
B	Cell Cycle	arrest in G0 phase	1,12E-04			BAD,FOS,IFNB1	3
B	Cellular Development	differentiation of helper T lymphocytes	1,14E-04			IFNB1,IL13,IL4,IRF1	4
B	Hematological System Development and Function	differentiation of helper T lymphocytes	1,14E-04			IFNB1,IL13,IL4,IRF1	4
B	Cell-mediated Immune Response	differentiation of helper T lymphocytes	1,14E-04			IFNB1,IL13,IL4,IRF1	4
B	Cellular Function and Maintenance	differentiation of helper T lymphocytes	1,14E-04			IFNB1,IL13,IL4,IRF1	4
B	Hematopoiesis	differentiation of helper T lymphocytes	1,14E-04			IFNB1,IL13,IL4,IRF1	4
B	Lymphoid Tissue Structure and Development	differentiation of helper T lymphocytes	1,14E-04			IFNB1,IL13,IL4,IRF1	4
B	Cancer	Cancer	1,17E-04		-0,985	ACTR3,BAD,BIRC5,CCR7,CSF2RA,CXCL2,FOS,IFNB1,IL13,IL4,IL8,IRF1,MAPRE1,NFIB,SELL,SOCS3	16
B	Protein Synthesis	quantity of protein in blood	1,17E-04		0,000	BAD,IFNB1,IL4,IRF1,SELL,SOCS3	6
B	Molecular Transport	release of leukotriene B4	1,19E-04			IL4,IL8	2
B	Small Molecule Biochemistry	release of leukotriene B4	1,19E-04			IL4,IL8	2
B	Lipid Metabolism	release of leukotriene B4	1,19E-04			IL4,IL8	2
B	Hematological System Development and Function	response of lymphocytes	1,19E-04		1,119	IFNB1,IL13,IL4,SOCS3	4
B	Cell-To-Cell Signaling and Interaction	response of lymphocytes	1,19E-04		1,119	IFNB1,IL13,IL4,SOCS3	4
B	Infectious Disease	infection by Herpesviridae	1,22E-04			IFNB1,IL8,IRF1	3
B	Inflammatory Disease	Inflammatory Bowel Disease	1,25E-04			CSF2RA,IFNB1,IL13,IL4,SOCS3	5
B	Gastrointestinal Disease	Inflammatory Bowel Disease	1,25E-04			CSF2RA,IFNB1,IL13,IL4,SOCS3	5
B	Small Molecule Biochemistry	synthesis of phospholipid	1,26E-04		0,308	FOS,IL13,IL8,SOCS3	4
B	Lipid Metabolism	synthesis of phospholipid	1,26E-04		0,308	FOS,IL13,IL8,SOCS3	4
B	Gastrointestinal Disease	diabetes mellitus	1,29E-04		-1,342	BAD,IFNB1,IL13,IL4,IL8,IRF1,SELL	7
B	Endocrine System Disorders	diabetes mellitus	1,29E-04		-1,342	BAD,IFNB1,IL13,IL4,IL8,IRF1,SELL	7
B	Metabolic Disease	diabetes mellitus	1,29E-04		-1,342	BAD,IFNB1,IL13,IL4,IL8,IRF1,SELL	7
B	Gene Expression	binding of AP1 consensus site	1,33E-04			FOS,IFNB1,IL4	3
B	Cellular Movement	migration of keratinocytes	1,33E-04			IL8,SELL,SOCS3	3
B	Hair and Skin Development and Function	migration of keratinocytes	1,33E-04			IL8,SELL,SOCS3	3
B	Infectious Disease	replication of RNA virus	1,36E-04		0,203	IFNB1,IL4,IL8,IRF1,SNW1,SOCS3	6
B	Cellular Growth and Proliferation	induction of leukocytes	1,39E-04			IL13,IL4,IL8	3
B	Hematological System Development and Function	induction of leukocytes	1,39E-04			IL13,IL4,IL8	3
B	Cell-To-Cell Signaling and Interaction	induction of leukocytes	1,39E-04			IL13,IL4,IL8	3
B	Cellular Development	differentiation of peripheral blood monocytes	1,40E-04			IL13,IL4	2
B	Hematological System Development and Function	differentiation of peripheral blood monocytes	1,40E-04			IL13,IL4	2
B	Hematopoiesis	differentiation of peripheral blood monocytes	1,40E-04			IL13,IL4	2
B	Hematological System Development and Function	migration of PBMCs	1,40E-04			CCR7,IL8	2
B	Cellular Movement	migration of PBMCs	1,40E-04			CCR7,IL8	2
B	Immune Cell Trafficking	migration of PBMCs	1,40E-04			CCR7,IL8	2
B	Cellular Movement	migration of mesangial cells	1,40E-04			CCR7,CXCL2	2
B	Renal and Urological System Development and Function	migration of mesangial cells	1,40E-04			CCR7,CXCL2	2
B	Hematological System Development and Function	polarization of macrophages	1,40E-04			IL4,SOCS3	2
B	Inflammatory Response	polarization of macrophages	1,40E-04			IL4,SOCS3	2
B	Cell Morphology	polarization of macrophages	1,40E-04			IL4,SOCS3	2
B	Cellular Development	proliferation of airway smooth muscle cells	1,40E-04			IL13,IL8	2
B	Cellular Growth and Proliferation	proliferation of airway smooth muscle cells	1,40E-04			IL13,IL8	2
B	Respiratory System Development and Function	proliferation of airway smooth muscle cells	1,40E-04			IL13,IL8	2
B	Molecular Transport	quantity of 12-hydroxyeicosatetraenoic acid	1,40E-04			IL4,IL8	2
B	Small Molecule Biochemistry	quantity of 12-hydroxyeicosatetraenoic acid	1,40E-04			IL4,IL8	2
B	Lipid Metabolism	quantity of 12-hydroxyeicosatetraenoic acid	1,40E-04			IL4,IL8	2
B	Cellular Growth and Proliferation	stimulation of neutrophils	1,40E-04			IL4,IL8	2
B	Hematological System Development and Function	stimulation of neutrophils	1,40E-04			IL4,IL8	2
B	Inflammatory Response	stimulation of neutrophils	1,40E-04			IL4,IL8	2
B	Cell-To-Cell Signaling and Interaction	stimulation of neutrophils	1,40E-04			IL4,IL8	2
B	Cell Death and Survival	cell death of T lymphocytes	1,40E-04		-0,036	BAD,BIRC5,FOS,IFNB1,IL4	5
B	Small Molecule Biochemistry	synthesis of nitric oxide	1,48E-04		0,172	IFNB1,IL13,IL4,IRF1,SOCS3	5
B	Cell Signaling	synthesis of nitric oxide	1,48E-04		0,172	IFNB1,IL13,IL4,IRF1,SOCS3	5
B	Infectious Disease	infection of mammalia	1,53E-04		0,336	FOS,IFNB1,IL13,IL4,IRF1	5
B	Cellular Development	differentiation of connective tissue cells	1,55E-04		-0,742	FOS,IFNB1,IL4,IL8,NFIB,SOCS3	6
B	Cellular Development	maturation of T lymphocytes	1,56E-04			BIRC5,IFNB1,IL4	3
B	Hematological System Development and Function	maturation of T lymphocytes	1,56E-04			BIRC5,IFNB1,IL4	3
B	Hematopoiesis	maturation of T lymphocytes	1,56E-04			BIRC5,IFNB1,IL4	3
B	Cellular Assembly and Organization	formation of cytoskeleton	1,59E-04		1,982	ACTR3,BIRC5,CLIP1,IL8,MAPRE1	5
B	Cell Cycle	G0/G1 phase transition	1,62E-04			BAD,FOS,IFNB1	3
B	Cell Death and Survival	cell viability of myeloma cell lines	1,62E-04			IFNB1,IL4,SNW1	3
B	Hematological System Development and Function	mobilization of neutrophils	1,63E-04			CXCL2,IL8	2
B	Cellular Movement	mobilization of neutrophils	1,63E-04			CXCL2,IL8	2
B	Immune Cell Trafficking	mobilization of neutrophils	1,63E-04			CXCL2,IL8	2
B	Inflammatory Response	mobilization of neutrophils	1,63E-04			CXCL2,IL8	2
B	Cellular Function and Maintenance	microtubule dynamics	1,72E-04		1,578	ACTR3,BIRC5,CCR7,CLIP1,FOS,IL8,MAPRE1,NFIB	8
B	Cellular Assembly and Organization	microtubule dynamics	1,72E-04		1,578	ACTR3,BIRC5,CCR7,CLIP1,FOS,IL8,MAPRE1,NFIB	8
B	Skeletal and Muscular System Development and Function	osteoclastogenesis	1,75E-04			FOS,IL13,IL4	3
B	Lymphoid Tissue Structure and Development	development of lymphatic system component	1,85E-04		0,132	BIRC5,CCR7,FOS,IL4,IRF1	5
B	Organismal Development	development of lymphatic system component	1,85E-04		0,132	BIRC5,CCR7,FOS,IL4,IRF1	5
B	Embryonic Development	development of lymphatic system component	1,85E-04		0,132	BIRC5,CCR7,FOS,IL4,IRF1	5
B	Organ Development	development of lymphatic system component	1,85E-04		0,132	BIRC5,CCR7,FOS,IL4,IRF1	5
B	Cell Death and Survival	apoptosis of endothelial cells	1,88E-04		-1,965	BIRC5,IL13,IL4,IL8	4
B	Organismal Injury and Abnormalities	injury of mice	1,88E-04			BIRC5,IL13,IL4	3
B	Cellular Development	proliferation of helper T lymphocytes	1,88E-04			IFNB1,IL4,SOCS3	3
B	Cellular Growth and Proliferation	proliferation of helper T lymphocytes	1,88E-04			IFNB1,IL4,SOCS3	3
B	Hematological System Development and Function	proliferation of helper T lymphocytes	1,88E-04			IFNB1,IL4,SOCS3	3
B	Inflammatory Response	inflammatory response of lung	1,88E-04			IL13,IL4	2
B	Hematological System Development and Function	recruitment of natural killer cells	1,88E-04			IL8,SELL	2
B	Cellular Movement	recruitment of natural killer cells	1,88E-04			IL8,SELL	2
B	Immune Cell Trafficking	recruitment of natural killer cells	1,88E-04			IL8,SELL	2
B	Cell-mediated Immune Response	recruitment of natural killer cells	1,88E-04			IL8,SELL	2
B	Cell-To-Cell Signaling and Interaction	recruitment of natural killer cells	1,88E-04			IL8,SELL	2
B	Organ Morphology	thickening of epidermis	1,88E-04			IL13,IL4	2
B	Cellular Development	differentiation of Th2 cells	1,95E-04			IL13,IL4,IRF1	3
B	Hematological System Development and Function	differentiation of Th2 cells	1,95E-04			IL13,IL4,IRF1	3
B	Cell-mediated Immune Response	differentiation of Th2 cells	1,95E-04			IL13,IL4,IRF1	3
B	Cellular Function and Maintenance	differentiation of Th2 cells	1,95E-04			IL13,IL4,IRF1	3
B	Hematopoiesis	differentiation of Th2 cells	1,95E-04			IL13,IL4,IRF1	3
B	Lymphoid Tissue Structure and Development	differentiation of Th2 cells	1,95E-04			IL13,IL4,IRF1	3
B	Cellular Growth and Proliferation	cytostasis of tumor cells	2,15E-04			BIRC5,SOCS3	2
B	Tumor Morphology	cytostasis of tumor cells	2,15E-04			BIRC5,SOCS3	2
B	Cancer	cytostasis of tumor cells	2,15E-04			BIRC5,SOCS3	2
B	Cellular Growth and Proliferation	production of phagocytes	2,15E-04			IL4,IL8	2
B	Hematological System Development and Function	production of phagocytes	2,15E-04			IL4,IL8	2
B	Cellular Function and Maintenance	production of phagocytes	2,15E-04			IL4,IL8	2
B	Cellular Growth and Proliferation	stimulation of dendritic cells	2,15E-04			IFNB1,IL4	2
B	Hematological System Development and Function	stimulation of dendritic cells	2,15E-04			IFNB1,IL4	2
B	Inflammatory Response	stimulation of dendritic cells	2,15E-04			IFNB1,IL4	2
B	Cell-To-Cell Signaling and Interaction	stimulation of dendritic cells	2,15E-04			IFNB1,IL4	2
B	Cellular Growth and Proliferation	stimulation of eosinophils	2,15E-04			IL4,IL8	2
B	Hematological System Development and Function	stimulation of eosinophils	2,15E-04			IL4,IL8	2
B	Cell-To-Cell Signaling and Interaction	stimulation of eosinophils	2,15E-04			IL4,IL8	2
B	Hypersensitivity Response	stimulation of eosinophils	2,15E-04			IL4,IL8	2
B	Humoral Immune Response	class switching	2,16E-04			CCR7,IL13,IL4	3
B	Cellular Development	proliferation of leukemia cell lines	2,16E-04			BIRC5,IFNB1,IL4,SOCS3	4
B	Cellular Growth and Proliferation	proliferation of leukemia cell lines	2,16E-04			BIRC5,IFNB1,IL4,SOCS3	4
B	Inflammatory Response	colitis	2,20E-04			IFNB1,IL13,IL4,SOCS3	4
B	Inflammatory Disease	colitis	2,20E-04			IFNB1,IL13,IL4,SOCS3	4
B	Gastrointestinal Disease	colitis	2,20E-04			IFNB1,IL13,IL4,SOCS3	4
B	Cancer	hyperplasia	2,30E-04			BIRC5,FOS,IL13,IL4,IL8,SELL	6
B	Hematological System Development and Function	activation of T lymphocytes	2,32E-04		1,611	FOS,IFNB1,IL13,IL4,IL8	5
B	Immune Cell Trafficking	activation of T lymphocytes	2,32E-04		1,611	FOS,IFNB1,IL13,IL4,IL8	5
B	Inflammatory Response	activation of T lymphocytes	2,32E-04		1,611	FOS,IFNB1,IL13,IL4,IL8	5
B	Cell-To-Cell Signaling and Interaction	activation of T lymphocytes	2,32E-04		1,611	FOS,IFNB1,IL13,IL4,IL8	5
B	Cellular Development	differentiation of Th1 cells	2,39E-04			IFNB1,IL4,IRF1	3
B	Hematological System Development and Function	differentiation of Th1 cells	2,39E-04			IFNB1,IL4,IRF1	3
B	Cell-mediated Immune Response	differentiation of Th1 cells	2,39E-04			IFNB1,IL4,IRF1	3
B	Cellular Function and Maintenance	differentiation of Th1 cells	2,39E-04			IFNB1,IL4,IRF1	3
B	Hematopoiesis	differentiation of Th1 cells	2,39E-04			IFNB1,IL4,IRF1	3
B	Lymphoid Tissue Structure and Development	differentiation of Th1 cells	2,39E-04			IFNB1,IL4,IRF1	3
B	Hematological System Development and Function	quantity of neutrophils	2,40E-04		-1,934	IL13,IL4,SELL,SOCS3	4
B	Inflammatory Response	quantity of neutrophils	2,40E-04		-1,934	IL13,IL4,SELL,SOCS3	4
B	Tissue Morphology	quantity of neutrophils	2,40E-04		-1,934	IL13,IL4,SELL,SOCS3	4
B	Hematological System Development and Function	activation of basophils	2,43E-04			IL4,IL8	2
B	Immune Cell Trafficking	activation of basophils	2,43E-04			IL4,IL8	2
[truncated: 314 more rows]
