# Supplementary material for: The early phase transcriptome of bovine monocyte-derived macrophages infected with Staphylococcus aureus in vitro
Source: BMC Genomics. 2013 Dec 17;14:891. doi: 10.1186/1471-2164-14-891 (PMC3878444; doi:10.1186/1471-2164-14-891)
Supplement: Additional file 4: Table S4 — Networks identified by Ingenuity Pathway Analysis (IPA). A) The list of differentially regulated on microarray (n = 418) and Ensembl reannotated genes was used as an input for IPA; B) Subset of these genes (n = 28; List eQG from Lewandowska-Sabat et al., Anim Genet 2012, 43:793–799) was used as an input. [file 1471-2164-14-891-S4.xlsx]

## Sheet: Ark1
ID	Score	Focus Molecules	Top Functions	Molecules in Network
A	31	20	Cell-To-Cell Signaling and Interaction, Cardiovascular System Development and Function, Cell Morphology	ALDH9A1,CFB,CLEC7A,ENPP1,ERC1,Fascin,Fcgr2,Ferritin,GLRX,Il12 receptor,IL17R,IRAK3,JUN/JUNB/JUND,lymphotoxin-alpha1-beta2,MTORC2,NFkB (complex),NFkB (family),NfkB-RelA,NLR,PIM3,PPAP2B,PPIF,PRDX1,PTPLAD1,SDC4,SLAMF1,SLC11A2,sphingomyelinase,TNIP3,TRAF,TRIM6,TXNRD1,Vacuolar H+ ATPase,WTAP,ZMYND11
A	27	18	Embryonic Development, Organismal Development, Cell Morphology	APPBP2,ATP6AP1,Ck2,CRLF3,EFR3A,ELAVL1,ERBB2IP,FAM102B,FAM105B,FAM49A,FOXP1,GPR155,GPR176,Histone h3,Histone h4,HOXC6,IKK (complex),Insulin,ISCA1,KLHDC10,LUZP1,MED15,PAPD4,PBX3,PSMB9,RINT1,RNA polymerase II,RNF149,SCFD2,SLC16A5,SLC43A2,SMYD5,TADA2A,THOC1,UBC
A	26	18	Cell-mediated Immune Response, Cellular Movement, Hematological System Development and Function	ACTR3,AUH,Cbp/p300,CCR7,CD3,CDC42,EMR1,ERH,ETF1,Focal adhesion kinase,GNRH,GRB2,GTPase,HISTONE,HS2ST1,ICAM1,Iga,IL4,IL10,Interferon alpha,P110,p85 (pik3r),PAK1,Pdgfr,PET112,Pka,Ras homolog,RGS1,Sfk,Shc,SNX4,SOCS3,SRC (family),STAT,TRAF6
A	23	16	Antimicrobial Response, Cell-To-Cell Signaling and Interaction, Embryonic Development	alcohol group acceptor phosphotransferase,Alpha catenin,Anti-inflammatory Cytokine,ARL4C,ATP9A,BIRC2,BIRC3,C8,CFLAR,Cg,Creb,DUSP12,Dynamin,E3 RING,Fgfr,FOXN3,FSH,Gsk3,IL1B,IRAK1/4,Lh,Mapk,MERTK,NMDA Receptor,P4HA2,PARP,PI3K (family),PTPase,PTPN12,RASA2,SGK1,Sod,TMEM158,TNFAIP6,UBE2W
A	23	16	Cell Cycle, Cellular Movement, Developmental Disorder	ACTR5,ACTR8,ALG2,BEGAIN,C17orf28,C3orf26,CHORDC1,CTC1,DCP2,DCP1B,DDX6,EDC3,EDF1,FMNL1,FMNL3,GNPTAB,GSS,GYG1,HPS6,INO80C,LACTB,LIMD1,MAT2B,METTL7A,NDUFB7,NFIB,NFRKB,RASSF3,RCN3,SGMS2,SPRED1,SRI,TTC19,UBC,ZFYVE26
A	23	16	Lipid Metabolism, Small Molecule Biochemistry, Vitamin and Mineral Metabolism	ALDH2,Angiotensin II receptor type 1,BTG3,Cebp,ceramidase,Cr3,CYP27B1,CYP3A4,EGLN2,FOXO1,GLO1,GPD2,GUCY,Icam,Ifn gamma receptor,IL17a dimer,Il3r,JINK1/2,LRRC8D,MKK3/6,N-cor,NAAA,Nr1h,Oas,OSCAR,PEPCK,RASAL2,Rxr,SCAVENGER receptor CLASS A,SLC20A1,SNW1,TBL1X,thyroid hormone receptor,TNF,VitaminD3-VDR-RXR
A	22	16	Cell Death and Survival, Organismal Injury and Abnormalities, Cardiovascular System Development and Function	26s Proteasome,ARRDC4,BAD,BIRC5,Calcineurin A,Calcineurin protein(s),Calmodulin,CASP1,collagen,cytochrome C,EPB42,estrogen receptor,Hdac,Hsp27,Hsp70,L-type Calcium Channel,MAPK14,Mek,NFKB1,NOS2,Nos,P38 MAPK,PRKAA,Pro-inflammatory Cytokine,Ras,RSF1,SELL,SFTPB,TCF,TFB2M,TNRC6B,UBE3A,Ubiquitin,UGT8,ZEB2
A	21	15	Hereditary Disorder, Renal and Urological Disease, Carbohydrate Metabolism	ABCD1,ANP32E,ATN1,B4GALT5,BRI3BP,BTG3,CLDND1,COPS7B,CPOX,DNMT3B,FAM82B,FXYD2,GGNBP2,HECTD2,HIST1H1A,JAZF1,KBTBD3,KIAA0586,LACC1,MAGI1,MARCKSL1,MOBP,NOC2L,PCID2,PLP2,POFUT1,POLD4,RASGRF2,SNRPN,TEX2,TM4SF1,TMEM164,TRPM4,TYRO3,UBC
A	21	15	Humoral Immune Response, Protein Synthesis, Cell Death and Survival	Akt,ALT,B-cell receptor,B4GALT5,C1q,CNKSR1,CSF2RA,DOCK11,Fc gamma receptor,Fc receptor,Fcgr3,FCGR3A,GOT,IgG1,Igg3,IgG4,IgG,IgG2a,IgG2b,Igm,immune complex,Immunoglobulin,MAN2A1,MHC,Mhc class ii,NUPR1,PDK1,PIK3AP1,Plk,PTGDS,SAMSN1,TNFRSF9,TNFSF13B,UGCG,UNG
A	21	15	Cell Cycle, Cell-To-Cell Signaling and Interaction, Cellular Growth and Proliferation	APPL2,C21orf33,CASC1,CBR3,CETN2,CRYZL1,DTWD1,EID1,F13B,FETUB,HNF4A,HNMT,ITIH3,ODZ4,PAN2,PET112,PLAGL2,PPP1CA,PPP1R3C,PPP2R5B,Prl2c2 (includes others),QRSL1,RB1,RDH11,REPIN1,ROBO3,SFI1,SGSH,SLC39A8,TCF19,TGFB1,WNT10A,ZBTB11,ZFYVE16,ZNF655
A	19	14	Cellular Response to Therapeutics, Connective Tissue Development and Function, Embryonic Development	ABCC1,ANXA1,Ap1,arginase,ATPase,C/ebp,CD40,CD164,CK1,Collagen type I,Collagen type II,Collagen(s),Cpla2,CTSK,cytochrome-c oxidase,EIF2B5,Fibrinogen,FOS,GRIK2,Growth hormone,HSD17B10,IL1,IL6R,LDL,LDL-cholesterol,MAF,NFAT (complex),PEX6,Ppp2c,SAA,Sapk,STAT5a/b,TRAF3IP3,trypsin,ZMYM6
A	19	14	Tissue Morphology, Cardiovascular System Development and Function, Cell-To-Cell Signaling and Interaction	ACPP,ALDH7A1,AMD1,ANKRD29,ARFGAP3,beta-estradiol,C11orf82,C1orf21,C9orf84,CLEC10A,CYP,D-galactose,dihydrotestosterone,DPH3,GCHFR,GFM1,hemoglobin,IFNG,KYNU,LEP,MKKS,PPP6R2,RAMP3,RARRES1,RPL8,RT1-EC2,SBF1,SEPP1,SLC11A2,SLC14A1,SLC27A1,SLC27A5,SLC7A8,SOD2,TP53INP2
A	17	14	Nucleic Acid Metabolism, Small Molecule Biochemistry, Cancer	14-3-3,ACSL5,Alpha tubulin,APOBEC3F,APOBEC3G,ARL4A,Arp2/3,ASAP2,BCR (complex),CLIP1,Cofilin,DPY30,Dynein,EIF3K,EPB41,ERK,F Actin,Hsp90,Importin alpha,Importin beta,JAK,KDM6A,MAEA,NCK,Nfat (family),Pak,Raf,Sos,TCR,TESK1,TUBA8,TUBA1A,Tubulin,tyrosine kinase,VAV
A	15	13	Cardiovascular System Development and Function, Cell Cycle, Cellular Growth and Proliferation	Actin,Aldose Reductase,calpain,CaMKII,caspase,Cdc2,CDK6,Cdk,CDKN1B,Cyclin A,Cyclin E,E2f,EEF1A1,Filamin,G3BP1,GPC1,Histone H1,Ldh,MAP2K1/2,MARCKS,Mlc,MSL3,Mucin,MYL6,myosin-light-chain kinase,Neurotrophin,NRG1,P-TEFb,PCNA,Pkc(s),PP2A,Rb,RDBP,RPAP2,SETMAR
A	15	13	Cellular Movement, Hematological System Development and Function, Immune Cell Trafficking	ADCY,ADRB,AMPK,CCL5,CCL20,CCR5,chemokine,CX3CL1,CXCL3,ERP29,G protein,G protein alpha,G protein alphai,G-protein beta,GNAI3,GNG10,Gpcr,HDL,IL8,IL13,IL-17f dimer,Il-4 receptor,IL12 (family),IL4R,Integrin,KLF11,Mmp,NADPH oxidase,NCAPH,PLC,Pld,Proinsulin,Rac,TSH,Vegf
A	11	9	Lipid Metabolism, Molecular Transport, Small Molecule Biochemistry	ALCAM,Ampa Receptor,CCDC6,CCNDBP1,CIRBP,Collagen Alpha1,Cyclin D,cyclooxygenase,elastase,Eotaxin,ERK1/2,ETS,Fcer1,Fcer,FCGR1A/2A/3A,FCGR2B,Gm-csf,HLA Class I,HLA-DQ,HLA-DR,I kappa b kinase,IgD,Ige,IL-2R,KLF13,Mac1,MHC Class I (complex),PLA2,PRKD3,PSMB10,RABGEF1,Rar,Rsk,SYK/ZAP,TLR2/3/4/9
A	11	9	Cardiovascular System Development and Function, Embryonic Development, Organ Development	ACAT2,Alp,ATP6V1C1,atypical protein kinase C,Collagen type IV,DOCK4,DVL3,Erm,Fgf,IER3,IL23,Il8r,Laminin1,Laminin,LRP6,MAOA,MEF2,MEF2C,MTCH2,MTORC1,Notch,p70 S6k,Pdgf (complex),Pdgf Ab,PDGF BB,PI3K (complex),PI3K p85,PLC gamma,Ptk,Rap1,Rock,Secretase gamma,Smad,Tgf beta,Timp
A	10	9	Gene Expression, Antimicrobial Response, Cell-To-Cell Signaling and Interaction	2' 5' oas,Adaptor protein 1,AXL,Caspase 3/7,Ccr,CDKL2,GBP5,Ifn,IFN alpha/beta,IFN Beta,Ifn gamma,IFN type 1,Ifnar,IFNB1,IFNGR1,Ikb,Ikk (family),IL-1R,IL12 (complex),IRAK,IRF1,IRF,IRF3 dimer,Jnk,MHC CLASS I (family),MHC Class II (complex),NfkB1-RelA,TH1 Cytokine,TH2 Cytokine,TLR8,Tlr,Tnf (family),Tnf receptor,TNFAIP3,ZNF668
B	20	9	Cell Death and Survival, Cellular Function and Maintenance, Cellular Growth and Proliferation	arginase,BAD,CDKL2,CLIP1,CSF2RA,cyclooxygenase,Eotaxin,ERK1/2,Fc gamma receptor,Fcer1,Gm-csf,HLA-DR,Ifn,IFN alpha/beta,IFN Beta,Ifn gamma,IFN type 1,IFNB1,Ige,IL4,IL13,IL12 (complex),IL12 (family),Interferon alpha,IRF1,MHC CLASS I (family),MHC Class II (complex),Mucin,Oas,Rsk,SOCS3,STAT5a/b,TH2 Cytokine,Tlr,Tnf (family)
B	14	7	Cellular Movement, Hematological System Development and Function, Immune Cell Trafficking	26s Proteasome,ACTR3,Ap1,BCR (complex),BIRC5,Calcineurin protein(s),caspase,CD3,CXCL2,Cyclin E,DOCK4,estrogen receptor,Growth hormone,Hdac,Histone h4,Hsp27,Igm,IL1,IL8,LDL,MAP2K1/2,Mek,Nfat (family),NFkB (complex),p85 (pik3r),Pdgf (complex),PDGF BB,Ras,Rb,SELL,SNW1,Sos,TCR,Tgf beta,trypsin
B	8	4	Cellular Assembly and Organization, Cellular Compromise, Cellular Function and Maintenance	AKT2,ALAS1,APC2,APC/APC2,AURKB,BRD2,CLASP1,CLASP2,CLIP1,COPS8,COPS7A,CSNK1D,DCTN1,DCTN2,DIAPH1,DIAPH2,DIAPH3,DST,EFNB1,FGFR1OP,HDAC6,KIF18B,KIF2C,MACF1,MAPRE1,MAPRE3,MLPH,NFIB,NFIC,PKLR,POFUT1,SBDS,SFTPC,STIM1,UBC
B	5	3	Antimicrobial Response, Cell-To-Cell Signaling and Interaction, Cellular Movement	ADCY,Akt,Alpha catenin,AMPK,CCR7,chemokine,Cr1l,ERK,Focal adhesion kinase,FOS,FSH,Histone h3,IgG1,IgG,IgG2a,IGHG4,Immunoglobulin,Insulin,Integrin,Jnk,Lh,Mapk,Mmp,P38 MAPK,P4HA2,PI3K (complex),Pka,Pkc(s),Pro-inflammatory Cytokine,Rac,Ras homolog,RNA polymerase II,STAT,TSH,Vegf
B	3	1	Reproductive System Disease, Embryonic Development, Organismal Development	HIST1H1A,HIST1H1T,TEX2
B	2	1	Gene Expression, Tissue Morphology, Cell Cycle	CCND1,dihydrotestosterone,GABARAPL2,MAP1LC3A,TP53INP2
