# Supplementary material for: The early phase transcriptome of bovine monocyte-derived macrophages infected with Staphylococcus aureus in vitro
Source: BMC Genomics. 2013 Dec 17;14:891. doi: 10.1186/1471-2164-14-891 (PMC3878444; doi:10.1186/1471-2164-14-891)
Supplement: Additional file 5: Table S5 — Upstream regulators identified by Ingenuity Pathway Analysis (IPA). A) The list of differentially regulated on microarray (n = 418) and Ensembl reannotated genes was used as an input for IPA; B) Subset of these genes (n = 28; List eQG from Lewandowska-Sabat et al., Anim Genet 2012, 43:793–799) was used as an input. [file 1471-2164-14-891-S5.xlsx]

## Sheet: Ark1
	Upstream Regulator	Fold Change	Molecule Type	Predicted Activation State	Activation z-score	p-value of overlap	Target molecules in dataset	Mechanistic Network
A	CD40LG		cytokine	Activated	3.053	2.25e-24	ALCAM,APOBEC3G,AUH,BIRC2,BIRC3,BTG3,CASP1,CCL20,CCL5,CCR5,CCR7,CD40,CDK6,CDKN1B,CFLAR,CLIP1,CSF2RA,CXCL3,FOS,ICAM1,IFNB1,IL10,IL1B,IL8,IRF1,MARCKS,NFKB1,NOS2,PET112,PSMB10,PSMB9,PTPN12,RGS1,SAMSN1,SELL,SLAMF1,SNX4,TNF,TNFAIP3,TNFAIP6	Ap1,CD40,CD40LG,CREBBP,IL10,IL4,IRF1,NFKB1,NFKBIA,NFkB (complex),REL,RELA,STAT1,STAT3,STAT6
A	CD40	7.05	transmembrane receptor	Activated	2.216	1.05e-22	APOBEC3G,BIRC3,BIRC5,CCL5,CD40,CDK6,CDKN1B,CFLAR,CX3CL1,FOS,ICAM1,IFNB1,IL10,IL1B,IL4,IL4R,IL6R,IL8,IRF1,NFKB1,NOS2,PSMB10,PSMB9,SAMSN1,SELL,SLAMF1,TNF,TNFAIP3,TNFRSF9,TNFSF13B	Ap1,CD40,CD40LG,CEBPB,CREBBP,IFNG,IL10,IL4,NFKB1,NFKBIA,NFkB (complex),REL,RELA,STAT1,STAT3,STAT6
A	IL10	2.66	cytokine		-1.455	1.01e-21	CCL20,CCL5,CCR5,CCR7,CD40,CDK6,CDKN1B,CFLAR,CLEC7A,CXCL3,FCGR3A,FOS,ICAM1,IFNB1,IL10,IL13,IL1B,IL4,IL4R,IL8,IRF1,MAF,MERTK,NOS2,PSMB9,RARRES1,SELL,SLAMF1,SOCS3,TLR8,TMEM158,TNF,TNFSF13B,TNIP3,TRAF6	CEBPB,HMGB1,IFNG,IL10,IL2,IRF1,Immunoglobulin,Interferon alpha,NFKB1,NFKBIA,NFkB (complex),REL,RELA,STAT1,STAT3,STAT5A
A	poly rI:rC-RNA		chemical reagent	Activated	4.156	1.73e-20	ANXA1,APOBEC3G,AXL,BIRC2,BIRC3,CCL20,CCL5,CCR7,CD40,CFB,CFLAR,CLEC7A,CX3CL1,CXCL3,FCGR2B,FOS,ICAM1,IFNB1,IFNGR1,IL10,IL1B,IL4R,IL8,IRF1,NFKB1,NOS2,PIM3,PSMB9,RGS1,SDC4,SLAMF1,TNF,TNFAIP3,TNFAIP6,TNFSF13B,TRAF6	CEBPB,IFNG,IL1B,IRF1,NFKB1,NFKBIA,NFkB (complex),NR3C1,REL,RELA,STAT1,STAT3,poly rI:rC-RNA
A	lipopolysaccharide		chemical drug	Activated	4.462	6.21e-20	ABCC1,ALCAM,ALDH2,ANXA1,APOBEC3F,APOBEC3G,ARL4C,ATP6AP1,BIRC2,BIRC3,CASP1,CCL20,CCL5,CCR5,CCR7,CD40,CFB,CFLAR,CLEC7A,CSF2RA,CTSK,CX3CL1,CXCL3,CYP27B1,CYP3A4,EMR1,FCGR2B,FOS,GBP5,GCHFR,ICAM1,IER3,IFNB1,IL10,IL13,IL1B,IL4,IL6R,IL8,IRAK3,IRF1,MAF,MARCKS,MERTK,NFKB1,NOS2,NUPR1,PCNA,PIK3AP1,PRDX1,PSMB10,PSMB9,PTGDS,RGS1,SAMSN1,SDC4,SELL,SLAMF1,SLC39A8,SOCS3,TLR8,TNF,TNFAIP3,TNFAIP6,TNFRSF9,TNFSF13B,TN…	CEBPB,CREBBP,IFNG,IL1B,IL6,IRF1,NFKB1,NFKBIA,NFkB (complex),NR3C1,REL,RELA,STAT1,STAT3,lipopolysaccharide
A	IL1B	6.57	cytokine	Activated	3.371	1.86e-18	ANXA1,BIRC2,BIRC3,CCL20,CCL5,CCR5,CCR7,CD40,CFLAR,CX3CL1,CXCL3,CYP3A4,ENPP1,FCGR2B,FOS,FOXO1,GCHFR,ICAM1,IER3,IFNGR1,IL10,IL1B,IL6R,IL8,IRAK3,IRF1,MAPK14,NFKB1,NOS2,PIM3,PSMB10,PSMB9,PTGDS,RASA2,SDC4,SLAMF1,SLC11A2,SLC20A1,SOCS3,TLR8,TNF,TNFAIP3,TNFAIP6,TNFRSF9,TRAF6,UGCG	CEBPB,IFNG,IL1A,IL1B,IRF1,NFKB1,NFKBIA,NFkB (complex),REL,RELA,RELB,STAT1,STAT3,TNF
A	E. coli B5 lipopolysaccharide		chemical - endogenous non-mammalian	Activated	3.628	2.59e-18	ALDH2,BIRC2,BIRC3,CCL20,CCL5,CCR5,CCR7,CD40,CDK6,CDKN1B,CX3CL1,CXCL3,FOS,ICAM1,IFNB1,IL10,IL13,IL1B,IL4,IL6R,IL8,IRAK3,IRF1,NOS2,SLC11A2,SOCS3,TNF,TNFAIP3	CEBPB,E. coli B5 lipopolysaccharide,ERK1/2,IL18,IRF1,JUN,NFKB1,NFKBIA,NFkB (complex),REL,RELA,STAT1,STAT3,STAT6
A	IFNG		cytokine	Activated	3.543	1.04e-17	APOBEC3G,BIRC2,CASP1,CCL20,CCL5,CCR5,CD40,CDKN1B,CFB,CFLAR,CIRBP,CTSK,CX3CL1,CXCL3,CYP3A4,FCGR2B,FCGR3A,FOS,GBP5,GCHFR,GFM1,ICAM1,IER3,IFNB1,IFNGR1,IL10,IL13,IL1B,IL4,IL4R,IL6R,IL8,IRF1,MAN2A1,MAPK14,MED15,NFKB1,NOS2,NUPR1,PIM3,PSMB10,PSMB9,RARRES1,SDC4,SELL,SLAMF1,SLC11A2,SOCS3,TLR8,TMEM158,TNF,TNFAIP6,TNFSF13B,TRAF6	Ap1,CREBBP,IFNG,IL10,IL1B,IRF1,NFKB1,NFKBIA,NFkB (complex),NR3C1,REL,RELA,STAT1,STAT3
A	IL4	4.48	cytokine		0.025	2.88e-17	ALDH2,AUH,BIRC5,CCL20,CCL5,CCR5,CCR7,CD40,CDC42,CDK6,CDKN1B,CLEC7A,CLIP1,CTSK,CX3CL1,CXCL3,EMR1,FCGR2B,FCGR3A,FOS,ICAM1,IER3,IFNB1,IL10,IL13,IL1B,IL4,IL4R,IL8,IRF1,MAF,MAOA,NFKB1,NOS2,PDK1,PET112,PSMB10,SAMSN1,SELL,SNX4,SOCS3,TNF,TNFRSF9	Ap1,CEBPB,CREBBP,FOXP3,IKBKB,IL10,IL12 (complex),IL2,IL4,IRF1,NFKB1,NFKBIA,NFkB (complex),RELA,STAT1,STAT3,STAT5A,STAT6
A	NFkB (complex)		complex	Activated	4.894	5.8e-17	BAD,BIRC2,BIRC3,BIRC5,CCL20,CCL5,CCR7,CD40,CFB,CFLAR,CX3CL1,CXCL3,CYP3A4,EMR1,ENPP1,FOS,ICAM1,IER3,IFNB1,IL10,IL13,IL1B,IL4,IL8,IRF1,NFKB1,NOS2,PIM3,PPIF,PSMB9,SDC4,SLC11A2,SOCS3,TNF,TNFAIP3,TNFAIP6,TNFRSF9,WTAP	Ap1,IKBKB,IL1B,IRF1,IRF3,NFKB1,NFKB2,NFKBIA,NFkB (complex),NOTCH1,NR3C1,REL,RELA,STAT3
A	TNF	6.96	cytokine	Activated	5.002	8.63e-17	ABCC1,ALCAM,ALDH2,BIRC2,BIRC3,BIRC5,BTG3,CASP1,CCL20,CCL5,CCR5,CCR7,CD40,CDC42,CFB,CFLAR,CX3CL1,CXCL3,CYP27B1,FCGR2B,FOS,GNAI3,GPD2,ICAM1,IER3,IFNB1,IFNGR1,IL10,IL13,IL1B,IL4,IL4R,IL8,IRAK3,IRF1,LRP6,LRRC8D,MAPK14,MYL6,NFKB1,NOS2,PPIF,PSMB10,PSMB9,PTPN12,RGS1,SDC4,SFTPB,SGK1,SLC20A1,SLC27A1,SOCS3,TLR8,TNF,TNFAIP3,TNFAIP6,TNFRSF9,TNFSF13B,TRAF6,TXNRD1,UGCG,WTAP	IKBKB,IL1B,IRF1,NFKB1,NFKBIA,NFkB (complex),NR3C1,REL,RELA,STAT1,STAT3,TNF
A	dexamethasone		chemical drug		-0.409	8.91e-17	ABCC1,ACTR3,ALCAM,ANXA1,ARL4C,AUH,BAD,BIRC2,BIRC3,BIRC5,CCL20,CCL5,CD40,CDKN1B,CFLAR,CLEC7A,CTSK,CX3CL1,CXCL3,CYP27B1,CYP3A4,EEF1A1,ENPP1,EPB41,ETF1,FCGR2B,FOS,FOXN3,FOXO1,ICAM1,IER3,IFNB1,IFNGR1,IL10,IL13,IL1B,IL4,IL4R,IL6R,IL8,IRAK3,IRF1,MAF,MAOA,MARCKS,METTL7A,NCAPH,NOS2,P4HA2,PTGDS,RGS1,SAMSN1,SELL,SFTPB,SGK1,SOCS3,TLR8,TNF,TNFAIP3,TNFAIP6,TNFRSF9,UBE3A,UGCG	IL1A,IL4,IRF1,NFKB1,NFKBIA,NFkB (complex),REL,RELA,RELB,STAT1,STAT3,STAT6,TNF,dexamethasone
A	IL6		cytokine		1.972	1.08e-16	ABCC1,ANXA1,ARL4C,BIRC5,CASP1,CCL20,CCL5,CCR5,CCR7,CD40,CDKN1B,CFLAR,CTSK,CXCL3,CYP3A4,EMR1,FOS,GLRX,ICAM1,IL10,IL13,IL4,IL4R,IL6R,IL8,IRF1,LRP6,MAF,MERTK,NFKB1,NOS2,PCNA,PSMB10,PSMB9,SFTPB,SGK1,SOCS3,TLR8,TNF,TRAF6	Ap1,CEBPB,CREBBP,ERK1/2,IL10,IL6,IRF8,JUN,NFKB1,NFKBIA,NFkB (complex),P38 MAPK,PPARG,REL,RELA,RNA polymerase II,STAT1,STAT3
A	STAT1		transcription regulator	Activated	2.665	2.27e-16	APOBEC3G,AXL,BAD,BIRC5,CASP1,CCL5,CCR7,CD40,CDKN1B,CFB,CXCL3,FOS,GBP5,ICAM1,IFNB1,IL10,IL1B,IL4,IL8,IRF1,NOS2,PSMB10,PSMB9,SOCS3,TLR8,TNF	CD40,CEBPB,ERK1/2,IFNG,IRF1,IRF3,JUN,NFKB1,NFKBIA,NFkB (complex),REL,RELA,STAT1,STAT3
A	SB203580		chemical - kinase inhibitor	Inhibited	-3.451	2.68e-16	ANXA1,APOBEC3G,BIRC5,CCL20,CCL5,CD40,CTSK,CX3CL1,CXCL3,ERP29,FOS,GLRX,ICAM1,IER3,IL10,IL13,IL1B,IL4,IL8,MAPK14,NFKB1,NOS2,PRDX1,PTGDS,SGK1,SLC20A1,SOCS3,TNF,TNFAIP6	Ap1,CTNNB1,FOS,IKBKB,JUN,MAPK14,NFE2L2,NFKB1,NFKBIA,NFkB (complex),P38 MAPK,PPARG,REL,RELA,SB203580,STAT1,STAT3,histamine
A	TGFB1		growth factor		0.351	3.07e-16	ALDH2,AMD1,ARL4A,AXL,BAD,BIRC5,CASP1,CCL20,CCL5,CCR5,CCR7,CD40,CDKN1B,CTSK,CX3CL1,CXCL3,CYP27B1,EEF1A1,ENPP1,FCGR3A,FOS,FOXO1,HNMT,HSD17B10,ICAM1,IER3,IL10,IL13,IL1B,IL4,IL4R,IL6R,IL8,IRAK3,IRF1,MAF,MAOA,MAPK14,MEF2C,MYL6,NFIB,NOS2,PCNA,PTGDS,RDH11,SDC4,SFTPB,SGK1,SLAMF1,SLC20A1,SLC39A8,SOCS3,SRI,TNF,TNFAIP3,TNFAIP6,TNFSF13B,TUBA1A,TXNRD1,UBE3A,ZEB2	CHUK,ESR1,IL13,NFKB1,NFKBIA,NFkB (complex),REL,RELA,SMAD3,SMAD4,SMAD7,STAT1,STAT3,STAT6,TGFB1,hyaluronic acid
A	TLR4		transmembrane receptor	Activated	3.529	5.18e-16	CCL5,CCR5,CD40,CDK6,CFB,CTSK,CXCL3,CYP27B1,DOCK11,FCGR2B,ICAM1,IFNB1,IL10,IL13,IL1B,IL4,IL8,IRAK3,IRF1,MERTK,NFKB1,NOS2,RGS1,SOCS3,TNF,TNFAIP3,TRAF6	Ap1,CD14,HDAC1,IFNB1,IRF1,IRF3,IRF5,Ikb,MYD88,NFKB1,NFKBIA,NFkB (complex),RELA,STAT1,STAT3,TICAM1,TLR4,VAV,lipopolysaccharide
A	IL2		cytokine	Activated	2.495	7.4e-16	ABCC1,BIRC3,CASP1,CCL5,CCR5,CCR7,CD40,CDK6,CDKN1B,CFLAR,CSF2RA,CXCL3,FOS,FOXO1,ICAM1,IER3,IFNGR1,IL10,IL13,IL1B,IL4,IL4R,IL8,IRF1,KLF13,MAF,NFKB1,NOS2,PCNA,SELL,SOCS3,TNF,TNFRSF9,TRAF6	Ap1,CEBPB,CREBBP,IL10,IL12 (complex),IL2,IL4,IL6,IRF1,NFKB1,NFkB (complex),REL,RELA,STAT1,STAT3,STAT6
A	Tnf (family)		group	Activated	3.535	9.79e-16	BIRC2,BIRC3,BIRC5,CCL5,CCR5,CD40,CFLAR,CXCL3,CYP3A4,ICAM1,IL10,IL1B,IL8,NOS2,PCNA,SELL,SOCS3,TNFAIP3,TNFRSF9,TNFSF13B	Ap1,CCL2,IRF1,NFKB1,NFKBIA,NFkB (complex),REL,RELA,SMAD3,STAT1,STAT3,TNFRSF1A,Tnf (family)
A	TLR2		transmembrane receptor	Activated	3.795	1.14e-15	APOBEC3G,CCL5,CCR5,CD40,CSF2RA,CXCL3,CYP27B1,ICAM1,IFNB1,IL10,IL13,IL1B,IL4,IL8,IRAK3,IRF1,NFKB1,NOS2,SOCS3,TNF	Ap1,EGR1,IL18,IRF3,IRF5,MYD88,NFKB1,NFKBIA,NFkB (complex),RELA,STAT1,STAT3,STAT6,TICAM1,TIRAP,TLR2,peptidoglycan
A	Tlr		group	Activated	3.408	1.49e-15	CCL5,CCR7,CD40,CXCL3,GNAI3,ICAM1,IFNB1,IL10,IL1B,IL8,IRAK3,IRF1,NOS2,RGS1,SOCS3,TNF,TNFAIP3,TNFSF13B	Ap1,ESR1,IRF3,IRF5,MYD88,NFKB1,NFKBIA,NFkB (complex),RELA,SMAD4,SMAD7,STAT1,STAT3,TICAM1,TIRAP,TNF,Tlr,hyaluronic acid
A	RELA		transcription regulator	Activated	3.387	2.05e-15	BIRC2,BIRC3,CCL20,CCL5,CCR7,CD40,CDKN1B,CFB,CXCL3,CYP3A4,FOS,ICAM1,IER3,IFNB1,IL10,IL13,IL1B,IL4,IL8,IRF1,NFKB1,NOS2,PSMB10,PSMB9,PTGDS,SDC4,TNF,TNFAIP3	Ap1,IRF1,IRF3,IRF8,NFKB1,NFKB2,NFKBIA,NFkB (complex),REL,RELA,STAT1,STAT3,TNF
A	camptothecin		chemical toxicant	Activated	3.003	3.59e-15	APPBP2,ARL4A,BAD,BIRC2,BIRC3,BIRC5,BTG3,CASP1,CCL20,CD40,CDK6,CFLAR,CXCL3,EEF1A1,FCGR2B,FOS,FOXN3,FOXO1,ICAM1,IFNB1,IL1B,IL8,IRF1,MEF2C,MERTK,NFKB1,NOS2,PCNA,PPIF,PSMB9,SDC4,TBL1X,TMEM158,TNF,TNFAIP3,TNFAIP6,UGCG	IRF1,NFKB1,NFKBIA,NFkB (complex),P38 MAPK,PPARG,REL,RELA,RNA polymerase II,STAT1,STAT3,TP53,camptothecin
A	peptidoglycan		chemical - endogenous non-mammalian	Activated	2.898	5.03e-15	CCL20,CCL5,CD40,CXCL3,FOS,ICAM1,IFNB1,IL10,IL13,IL1B,IL4,IL8,IRF1,NOS2,SELL,TNF,TRAF6	Ap1,CEBPB,CREBBP,CTNNB1,FOS,IL10,IL17A,IRF1,NFKB1,NFKBIA,NFkB (complex),REL,RELA,STAT1,STAT3,histamine,peptidoglycan
A	FAS		transmembrane receptor		-0.824	6.16e-15	APPBP2,ARL4A,BAD,BIRC2,BIRC3,BIRC5,BTG3,CCL20,CCL5,CDKN1B,CFLAR,CXCL3,FCGR2B,FOS,FOXO1,ICAM1,IER3,IL10,IL1B,IL8,IRF1,MEF2C,MERTK,NOS2,TLR8,TNF,TNFAIP3,TNFAIP6,UGCG	FAS,IL1B,IRF1,NFKB1,NFKBIA,NFkB (complex),NR3C1,REL,RELA,STAT1,STAT3
A	TNFSF11		cytokine	Activated	2.878	7.28e-15	CCL5,CD40,CDKN1B,CTSK,CXCL3,EMR1,FOS,GLRX,ICAM1,IER3,IFNB1,IL10,IL13,IL1B,IL8,NFKB1,NOS2,OSCAR,SDC4,SLC11A2,SLC20A1,SOCS3,TNF,TRAF6	IRF1,NFKB1,NFKBIA,NFkB (complex),P38 MAPK,PPARG,REL,RELA,STAT1,STAT3,TNFSF11
A	NFKB1	2.06	transcription regulator	Activated	2.997	1.19e-14	BIRC3,CCL20,CCL5,CD40,CFB,CSF2RA,CX3CL1,CXCL3,FOS,GNAI3,ICAM1,IER3,IFNB1,IL10,IL13,IL1B,IL8,IRF1,NFKB1,NOS2,SDC4,TNF,TNFAIP3	Ap1,IKBKB,IRF1,IRF3,NFKB1,NFKB2,NFKBIA,NFkB (complex),REL,RELA,STAT1,STAT3,TNF
A	STAT3		transcription regulator	Activated	2.237	1.79e-14	BIRC5,CASP1,CCL20,CCL5,CCR5,CD40,CDKN1B,CFB,CFLAR,FOS,ICAM1,IFNB1,IL10,IL13,IL1B,IL4,IL4R,IL6R,IL8,IRF1,MAF,NFKB1,NOS2,PSMB9,SFTPB,SGK1,SLAMF1,SOCS3,TNF	Ap1,CEBPB,CREBBP,HMGB1,IFNG,IL10,IL6,IRF1,IRF8,Interferon alpha,NFKBIA,NFKBIB,NFkB (complex),RELA,RNA polymerase II,STAT1,STAT3
A	resiquimod		chemical drug	Activated	2.043	2.02e-14	CCL20,CCL5,CD40,CXCL3,ICAM1,IER3,IFNB1,IL10,IL13,IL1B,IL4,IL8,IRAK3,NFKB1,NOS2,PRDX1,TLR8,TNF,TNFSF13B,TRAF6	Ap1,CREBBP,IL10,IRF1,IRF3,IRF5,IRF8,Ikb,NFKB1,NFKBIA,NFkB (complex),REL,RELA,STAT1,STAT3,TLR7,TNF,Tlr,resiquimod
A	pyrrolidine dithiocarbamate		chemical reagent	Inhibited	-2.693	2.12e-14	ANXA1,BIRC3,CCL5,CCR5,CD40,CX3CL1,CXCL3,ICAM1,IL10,IL13,IL1B,IL8,IRF1,NFKB1,NOS2,SAMSN1,TNF	CEBPB,IL17A,IRF1,NFKB1,NFKBIA,NFkB (complex),REL,RELA,STAT1,STAT3,pyrrolidine dithiocarbamate
A	CSF2		cytokine	Activated	2.61	3.31e-14	BAD,BIRC5,CASP1,CCR5,CCR7,CD40,CDKN1B,CLEC7A,CSF2RA,FCGR2B,FOS,ICAM1,IER3,IL10,IL13,IL1B,IL4,IL8,IRAK3,NOS2,PPIF,SGK1,SOCS3,TNF,TNFRSF9	ATP,Akt,Ap1,CSF2,CTNNB1,FOS,HMGB1,IL12 (complex),IRF1,JUN,MAPK14,NFE2L2,NFKB1,NFKBIA,NFkB (complex),RELA,STAT1,STAT3,TP53,histamine
A	hyaluronic acid		chemical - endogenous mammalian	Activated	2.969	4.28e-14	BIRC5,CCL5,CCR7,CD40,CDKN1B,CTSK,CXCL3,FOS,ICAM1,IL10,IL1B,IRAK3,NOS2,SOCS3,TNF,TNFAIP3	Ap1,CEBPB,CSF2,ERK1/2,IRF1,JUN,NFATC2,NFKB1,NFKBIA,NFkB (complex),P38 MAPK,PPARG,REL,RELA,STAT1,STAT3,TLR4,TP53,hyaluronic acid
A	cyclosporin A		biologic drug	Inhibited	-2.651	6.04e-14	ANXA1,BIRC3,CASP1,CCL5,CCR5,CCR7,CD40,CDKN1B,CFLAR,CYP3A4,FOS,HS2ST1,ICAM1,IER3,IFNGR1,IL10,IL13,IL1B,IL4,IL8,MAF,NFKB1,NOS2,OSCAR,PRKD3,PSMB10,SELL,SLAMF1,TNF	ATP,Ap1,CEBPB,CREBBP,HMGB1,IL12 (complex),IL2,IL6,IRF1,NFKB1,NFKBIA,NFkB (complex),PRKCD,RELA,STAT1,STAT3,STAT5A,cyclosporin A
A	15-deoxy-delta-12,14 -PGJ 2		chemical - endogenous non-mammalian	Inhibited	-2.811	9.61e-14	BIRC2,BIRC3,BIRC5,CCL5,CFLAR,FOS,ICAM1,IL10,IL1B,IL4,IL8,IRF1,MAPK14,NFKB1,NOS2,PRDX1,SFTPB,SOCS3,TNF,TXNRD1	15-deoxy-delta-12,14 -PGJ 2,HGF,IKBKB,IRF1,NFKB1,NFKBIA,NFkB (complex),NOTCH1,REL,RELA,STAT1,STAT3,TNF
A	IKBKB		kinase	Activated	4.118	1.67e-13	BIRC2,BIRC3,CCL20,CCL5,CCR7,CTSK,CX3CL1,CXCL3,FOS,ICAM1,IFNB1,IL10,IL13,IL1B,IL4,IL8,IRF1,NFKB1,NOS2,SGK1,SOCS3,TNF,TNFRSF9	CEBPB,ERK1/2,IKBKB,IRF1,JUN,NFKB1,NFKBIA,NFkB (complex),P38 MAPK,PPARG,REL,RELA,STAT1,STAT3
A	AG490		chemical - kinase inhibitor	Inhibited	-3.253	1.91e-13	BIRC3,BIRC5,CCL5,FOS,ICAM1,IFNB1,IL1B,IL4,IL8,IRF1,NOS2,SFTPB,SOCS3,TNF	AG490,CREBBP,HMGB1,IRF1,IRF8,JAK2,NFKB1,NFKBIA,NFkB (complex),PARP1,REL,RELA,RNA polymerase II,STAT1,STAT3,STAT5A,TP53
A	CCL2		cytokine	Activated	2.998	1.98e-13	BIRC5,CCL5,CD40,CXCL3,ICAM1,IL10,IL13,IL1B,IL4,IL8,PCNA,PTGDS,TNF	CCL2,CCR2,CEBPB,ERK1/2,IL12B,IL17A,IRF1,JUN,NFKB1,NFKBIA,NFkB (complex),P38 MAPK,PPARG,RELA,SMAD3,STAT1,STAT3
A	PTGS2		enzyme	Activated	3.344	2.36e-13	ANXA1,BIRC3,CCL5,CCR7,CDKN1B,CTSK,CXCL3,FOS,ICAM1,IFNB1,IL10,IL1B,IL8,NOS2,PCNA,SELL,TNF,TNFAIP6	CEBPB,CTNNB1,EGFR,ESR1,HDAC3,IL2,JUN,MYC,NFKB1,NFKBIA,NFkB (complex),NOTCH1,PPARA,PTGS2,RELA,STAT1,STAT3,STAT5A,TP53,curcumin,indomethacin,prostaglandin E2
A	TLR3		transmembrane receptor	Activated	3.349	3.86e-13	ARRDC4,CCL20,CCL5,CD40,CFB,CTSK,CXCL3,FOS,IER3,IFNB1,IL10,IL13,IL1B,IL4,IL8,MARCKS,NFKB1,NOS2,RGS1,SOCS3,TNF,TNFSF13B	Ap1,IKBKB,IRF1,MYD88,NFKB1,NFKBIA,NFkB (complex),REL,RELA,STAT3,TLR3
A	NOD2		other	Activated	3.269	3.94e-13	CCL5,CXCL3,IER3,IFNB1,IL10,IL1B,IL8,SOCS3,TNF,TNFAIP3,TNFRSF9	CREBBP,EP300,IKBKG,IRF1,IRF3,JUN,MAP3K7,NFKB1,NFKBIA,NFkB (complex),NOD2,REL,RELA,STAT1
A	IL18		cytokine	Activated	2.766	6.1e-13	CCL20,CCL5,CCR5,CCR7,CD40,CFLAR,CXCL3,ICAM1,IL10,IL13,IL1B,IL4,IL8,IRF1,NOS2,SELL,TNF	Ap1,CEBPB,ERK1/2,IL18,IL4,IRF1,JUN,MYD88,NFKB1,NFKBIA,NFkB (complex),REL,RELA,STAT1,STAT3,STAT6
A	wortmannin		chemical - kinase inhibitor		-1.297	7.42e-13	BIRC5,CCL5,CDKN1B,CFLAR,CX3CL1,FOS,G3BP1,ICAM1,IFNB1,IL10,IL1B,IL4,IL8,IRF1,NFKB1,NOS2,PCNA,SAMSN1,SOCS3,TNF	CEBPB,ERK1/2,IKBKB,JUN,NFKB1,NFKBIA,NFkB (complex),P38 MAPK,PPARG,REL,RELA,STAT1,STAT3,wortmannin
A	zVAD-FMK		chemical - protease inhibitor		-0.351	8.08e-13	BIRC2,BIRC3,BIRC5,CASP1,CD40,CDK6,CDKN1B,CXCL3,FOS,IL4,PSMB9	CEBPB,ERK1/2,IRF1,JUN,NFKB1,NFKBIA,NFkB (complex),REL,RELA,STAT1,STAT3,prostaglandin E2,zVAD-FMK
A	Fcer1		complex	Activated	3.377	1.08e-12	CCL5,CFLAR,CXCL3,FCGR2B,FOS,IL10,IL13,IL1B,IL4,IL8,NFKB1,TNF,TNFRSF9	Ap1,Fcer1,IKBKB,IL2,IRF1,LYN,NFKB1,NFKBIA,NFkB (complex),PRKCD,RELA,STAT1,STAT3,STAT5A,VAV
A	Interferon alpha		group	Activated	2.77	1.12e-12	APOBEC3F,APOBEC3G,CASP1,CCL5,CCR5,CCR7,CD40,CDKN1B,CXCL3,CYP3A4,ICAM1,IFNB1,IL10,IL13,IL1B,IL4R,IL6R,IL8,IRF1,NOS2,PSMB9,SOCS3,TLR8,TNF,TNFSF13B	Ap1,CEBPB,CREBBP,IFNG,IL10,IRF1,IRF8,Interferon alpha,NFKB1,NFKBIA,NFkB (complex),REL,RELA,RNA polymerase II,STAT1,STAT3
A	HGF		growth factor		0.972	1.42e-12	BIRC2,BIRC3,BIRC5,CASP1,CCL5,CD40,CDKN1B,CFLAR,CTSK,FOS,ICAM1,IL10,IL13,IL1B,IL4,IL8,MAPK14,MERTK,NFKB1,NOS2,NRG1,PCNA,PPAP2B,SGK1,SLC20A1,SOCS3,TMEM158,TNF,TNFAIP3,TNFAIP6	Akt,CEBPB,ERK1/2,HGF,JUN,NFKB1,NFKBIA,NFkB (complex),P38 MAPK,PPARG,REL,RELA,STAT1,STAT3,TP53
A	IL1		group	Activated	3.573	1.46e-12	CCL20,CCL5,CCR7,CD40,CFB,CLEC7A,CXCL3,FOS,ICAM1,IFNB1,IL10,IL1B,IL4,IL4R,IL8,IRF1,NOS2,NRG1,SELL,SOCS3,TNF,TNFAIP3,TNFAIP6,UGCG	Ap1,CEBPB,ERK1/2,IL1,IRF1,JUN,MYD88,NFKB1,NFKBIA,NFkB (complex),REL,RELA,STAT1,STAT3,prostaglandin E2
A	IL12 (complex)		complex	Activated	2.747	1.48e-12	CASP1,CCL20,CCL5,CCR5,CCR7,EMR1,FOS,ICAM1,IFNGR1,IL10,IL13,IL1B,IL4,IL8,IRF1,NOS2,SELL,SOCS3,TNF,TNFRSF9	Ap1,CREBBP,CSF2,IL10,IL12 (complex),IL2,IL4,NFKB1,NFKBIA,NFkB (complex),REL,RELA,STAT1,STAT3,STAT5A,STAT6,TP53
A	apigenin		chemical - endogenous non-mammalian	Inhibited	-2.254	1.78e-12	CDK6,CDKN1B,CXCL3,DVL3,FOS,ICAM1,IL10,IL1B,IL8,NOS2,SLC27A1,TNF	Ap1,CEBPB,Creb,EP300,ERK1/2,ESR1,ESR2,FOS,FOXO1,HDAC3,JUN,NFKBIA,NFkB (complex),NR5A2,PIK3R1,RELA,SMAD4,SMAD7,STAT3,TP53,apigenin,hyaluronic acid
A	IL13	3.15	cytokine		-0.053	1.83e-12	BIRC2,CASP1,CCL20,CCL5,CCR5,CD40,CLEC7A,CTSK,CX3CL1,CXCL3,ICAM1,IFNGR1,IL10,IL13,IL1B,IL4,IL8,IRAK3,MAF,MAOA,NCAPH,NOS2,SAMSN1,SOCS3,TNF,TNFSF13B	Ap1,CEBPB,CREBBP,ESR1,IFNG,IL10,IL13,IL4,NFKB1,NFKBIA,NFkB (complex),RELA,STAT1,STAT3,STAT6,TGFB1,prostaglandin E2
A	CD14		transmembrane receptor	Activated	2.807	2.3e-12	CCL5,CYP27B1,IFNB1,IL10,IL1B,IL4,IL8,NFKB1,NOS2,SOCS3,TNF,TNFAIP3	Ap1,CD14,IRF1,JUN,MAPK9,NFATC2,NFKB1,NFKBIA,NFkB (complex),REL,RELA,STAT1,STAT3,TLR2,TLR4
A	CSF3		cytokine		-1.017	2.36e-12	BIRC3,BIRC5,CCL5,CCR7,CDK6,CDKN1B,EMR1,FOS,ICAM1,IL10,IL4,IL8,RGS1,SELL,SOCS3,TLR8,TNF,TNFAIP3	CEBPB,CREBBP,CSF3,ERK1/2,ESR2,IL12 (complex),IRF1,IRF8,JUN,NFKB1,NFKBIA,NFkB (complex),RELA,RNA polymerase II,STAT1,STAT3,STAT5A,STAT5B,TP53
A	TIRAP		other		0.836	3.36e-12	CCL5,CD40,CXCL3,ICAM1,IFNB1,IL10,IL1B,IL8,IRF1,TNF	Ap1,CREBBP,IRF1,IRF8,MYD88,NFATC2,NFKB1,NFKBIA,NFkB (complex),REL,RELA,RNA polymerase II,STAT1,STAT3,TIRAP,TLR4
A	SP600125		chemical - kinase inhibitor	Inhibited	-3.01	4.36e-12	ACAT2,BAD,CCL5,CDKN1B,CXCL3,CYP27B1,FOS,ICAM1,IFNB1,IL10,IL1B,IL4,IL8,NOS2,P4HA2,PRDX1,PTGDS,SOCS3,TNF	CEBPB,CREBBP,ERK1/2,ESR2,FOS,HDAC3,HMGB1,IL12B,IRF1,IRF8,JUN,NFKB1,NFkB (complex),PARP1,RELA,RNA polymerase II,SP600125,STAT1,STAT3,TP53
A	ERK1/2		group	Activated	2.991	4.65e-12	BIRC2,CCL20,CCL5,CCR7,CD40,CDKN1B,CFLAR,CXCL3,FOS,ICAM1,IFNB1,IL10,IL1B,IL4,IL8,KLF13,NOS2,PCNA,SGK1,SOCS3,TNF	Ap1,CEBPA,CEBPB,CREBBP,ERK1/2,ESR1,Histone h3,IL10,IRF1,JUN,NFKB1,NFKBIA,NFkB (complex),REL,RELA,RNA polymerase II,SP1,STAT1,STAT3
A	Fc gamma receptor		group	Activated	2.271	4.9e-12	CD40,CFLAR,ICAM1,IL10,IL8,NOS2,SOCS3,TNF,TNFAIP3,TNIP3	Ap1,CEBPB,CREBBP,Fc gamma receptor,IL10,IL12B,IRF1,NFKB1,NFKBIA,NFkB (complex),P38 MAPK,PPARG,REL,RELA,STAT1,STAT3
A	P38 MAPK		group	Activated	2.599	5.13e-12	BIRC5,CCL5,CCR7,CD40,CFLAR,CTSK,CXCL3,FOS,ICAM1,IFNB1,IL10,IL13,IL1B,IL8,KLF13,MEF2C,NFKB1,NOS2,PCNA,PTPN12,SGK1,SOCS3,TNF	Ap1,CEBPB,ERK1/2,ESR1,IKBKB,JUN,Jnk,NFKB1,NFKBIA,NFkB (complex),P38 MAPK,PPARG,REL,RELA,SMAD4,SMAD7,STAT1,STAT3,hyaluronic acid
A	LY294002		chemical - kinase inhibitor	Inhibited	-3.573	5.2e-12	ABCC1,BAD,BIRC3,BIRC5,CCL5,CDK6,CDKN1B,CFLAR,CXCL3,FOS,G3BP1,GPD2,ICAM1,IER3,IFNB1,IL10,IL1B,IL8,IRF1,MEF2C,NOS2,PCNA,PRDX1,RAMP3,RGS1,SGK1,SOCS3,TNF,TNFAIP3	CEBPB,ERK1/2,FN1,IGF1,JUN,LY294002,NFKB1,NFKBIA,NFkB (complex),P38 MAPK,PPARG,REL,RELA,SMAD3,STAT1,STAT3,TP53
A	CpG ODN 1826		chemical reagent	Activated	2.474	6.06e-12	CCL5,CCR7,CD40,CXCL3,FCGR2B,IFNB1,IL10,IL1B,IL8,NOS2,RGS1,TNF	CEBPB,CpG ODN 1826,ERK1/2,HMGB1,IRF1,Interferon alpha,JUN,NFKB1,NFKBIA,NFkB (complex),P38 MAPK,PPARG,REL,RELA,SP1,STAT1,STAT3
A	etoposide		chemical drug	Activated	2.101	6.59e-12	BAD,BIRC2,BIRC3,CD40,CDC42,CDKN1B,CFLAR,CYP3A4,EEF1A1,IL10,IL1B,IL8,IRF1,PCNA,SGK1,TNF,TNFAIP3	ATM,CEBPB,Creb,ERK1/2,IRF1,JUN,NFKB1,NFKBIA,NFkB (complex),REL,RELA,STAT1,STAT3,TP53,etoposide
A	CpG ODN 1668		chemical reagent	Activated	3.031	7.63e-12	CD40,CFLAR,CXCL3,ICAM1,IFNB1,IL10,IL1B,IL8,IRAK3,NFKB1,SOCS3,TNF	CEBPB,CpG ODN 1668,ERK1/2,IRF1,IRF8,JUN,NFKB1,NFKBIA,NFkB (complex),P38 MAPK,PPARG,REL,RELA,STAT1,STAT3,Tlr
A	rottlerin		chemical toxicant	Inhibited	-3.502	1.03e-11	APOBEC3F,APOBEC3G,BIRC3,BIRC5,CDK6,CXCL3,ICAM1,IL13,IL4,IL8,NOS2,PCNA,PRDX1	Akt,Ap1,CREBBP,IRF8,JUN,MAPK14,NFE2L2,NFKB1,NFKBIA,NFkB (complex),P38 MAPK,PPARG,PRKCD,RELA,RNA polymerase II,STAT1,STAT3,TP53,rottlerin
A	LDL		complex		1.603	1.09e-11	BAD,CASP1,CCL20,CCL5,CCR7,CD40,CFLAR,CTSK,FOS,ICAM1,IFNB1,IL1B,IL8,NFKB1,NOS2,OSCAR,SOCS3,TNF,TNFAIP3,TNFAIP6	Ap1,CEBPB,ERK1/2,IRF1,JUN,Jnk,LDL,NFKB1,NFKBIA,NFkB (complex),P38 MAPK,PPARG,RELA,STAT1,STAT3,prostaglandin E2
A	EGFR		kinase		1.216	1.13e-11	AMD1,ANXA1,BIRC5,CCL5,CDK6,CDKN1B,CTSK,FOS,GPC1,ICAM1,IER3,IL1B,IL8,MARCKS,NFIB,NOS2,PCNA,SOCS3,TNF,TNFAIP6,ZEB2	CEBPB,CREBBP,EGFR,ERBB2,ESR1,ESR2,HRAS,JAK2,NFKB1,NFKBIA,NFkB (complex),PPARG,PTGS2,RELA,RNA polymerase II,SP1,STAT1,STAT3,STAT5A,TP53
A	IRF1	2.68	transcription regulator	Activated	2.17	1.16e-11	CASP1,CCL5,CD40,CFB,IFNB1,IL10,IL13,IL1B,IL4,IL8,IRF1,NOS2,PCNA,PSMB10,PSMB9,SELL,TNF	Ap1,CEBPB,CREBBP,IFNG,IRF1,IRF8,NFKB1,NFKBIA,NFkB (complex),REL,RELA,RNA polymerase II,STAT1,STAT3
A	MYD88		other	Activated	4.075	1.19e-11	CCL5,CD40,CFLAR,CTSK,CXCL3,FOS,ICAM1,IFNB1,IL10,IL13,IL1B,IL4,IL8,IRF1,NFKB1,NOS2,SOCS3,TNF,TNFAIP3,TNFSF13B	IRF1,IRF8,MYD88,NFATC2,NFKB1,NFKBIA,NFkB (complex),P38 MAPK,PPARG,REL,RELA,STAT1,STAT3,TLR4,Tlr
A	Akt		group		1.97	1.36e-11	B4GALT5,BAD,BIRC2,BIRC5,CCR7,CDKN1B,CFLAR,FOS,IER3,IL10,IL13,IL1B,IL4,IL8,NFKB1,NOS2,PCNA,SOCS3,TNF	Akt,CEBPB,ERK1/2,IL2,IRF1,JUN,NFKB1,NFKBIA,NFkB (complex),P38 MAPK,PPARG,RELA,SP1,STAT1,STAT3,STAT5A,TP53,nitric oxide
A	NFKBIA		transcription regulator		0.228	1.4e-11	AXL,BIRC2,BIRC3,CCL20,CCL5,CD40,CFLAR,CX3CL1,CXCL3,FOS,ICAM1,IER3,IFNB1,IL10,IL13,IL1B,IL8,IRF1,NFKB1,NOS2,PCNA,SDC4,SGK1,SOCS3,TNF,TNFAIP3,UBE3A	Ap1,IKBKB,IL1A,IRF1,IRF3,NFKB1,NFKBIA,NFkB (complex),NR3C1,REL,RELA,RELB,STAT1,STAT3
A	IL32		other	Activated	2.416	1.87e-11	CTSK,CXCL3,ICAM1,IL1B,IL8,NOS2,OSCAR,TNF,TRAF6	CEBPB,ERK1/2,IFNG,IL32,IL8,JUN,NFKB1,NFKBIA,NFkB (complex),P38 MAPK,PPARG,RELA,STAT1,STAT3,prostaglandin E2
A	F2		peptidase	Activated	2.629	2.27e-11	BIRC2,BIRC3,CASP1,CCL20,CDKN1B,CFLAR,CX3CL1,CXCL3,EPB41,ERP29,FOS,ICAM1,IER3,IL10,IL1B,IL8,NOS2,PPIF,SDC4,TNF,TNFAIP3	F2,GSK3B,IRF1,JUN,NFKB1,NFKBIA,NFkB (complex),REL,RELA,STAT1,STAT3,TP53
A	epigallocatechin-gallate		chemical drug	Inhibited	-2.925	2.32e-11	BAD,BIRC2,BIRC5,CASP1,CCL5,CDKN1B,CFLAR,CSF2RA,CTSK,CXCL3,FOS,ICAM1,IL10,IL1B,IL8,IRF1,NOS2,PCNA,TNF	CEBPB,CREBBP,ERK1/2,IL2,IRF8,JUN,NFKB1,NFKBIA,NFkB (complex),P38 MAPK,PPARG,PTGS2,RELA,RNA polymerase II,STAT1,STAT3,STAT5A,TP53,epigallocatechin-gallate
A	IL27		cytokine		1.607	2.48e-11	CCL20,CX3CL1,FOS,ICAM1,IL10,IL13,IL1B,IL4,IRF1,MAF,NOS2,SOCS3,TNF,TNFSF13B	Ap1,CEBPB,CREBBP,IFNG,IL10,IL17A,IL2,IL27,NFKB1,NFKBIA,NFkB (complex),REL,RELA,STAT1,STAT3,STAT5A
A	simvastatin		chemical drug		-0.753	2.53e-11	ANXA1,BIRC5,CCL20,CD40,CDKN1B,CXCL3,CYP3A4,FOS,ICAM1,IL10,IL1B,IL4,IL8,IRF1,NOS2,SDC4,SOCS3,TNF	CEBPB,CREBBP,ERK1/2,IL6,IRF1,IRF8,JUN,NFKB1,NFKBIA,NFkB (complex),REL,RELA,RNA polymerase II,STAT1,STAT3,simvastatin
A	JAK1		kinase	Activated	2.571	2.65e-11	CD40,CDKN1B,ICAM1,IL1B,IL4R,IRF1,PSMB9,SFTPB,SOCS3,TNF	CREBBP,IL10RA,IRF8,JAK1,JAK2,NFKB1,NFKBIA,NFkB (complex),REL,RELA,RNA polymerase II,SOCS3,STAT1,STAT3,STAT5A
A	IRAK4		kinase		1.925	2.75e-11	BIRC3,CCL20,CXCL3,FOS,IFNB1,IFNGR1,IL1B,IL8,IRF1,RASA2,TNF,TNFAIP3	Ap1,IKBKB,IRAK4,IRF1,IRF3,JUN,MAP3K7,MAPK9,NFKB1,NFKBIA,NFkB (complex),REL,RELA,STAT3
A	TICAM1		other	Activated	3.607	2.9e-11	CCL5,CD40,CFB,CFLAR,CXCL3,ICAM1,IFNB1,IL10,IL1B,IL4,IL8,IRF1,NFKB1,SOCS3,TNF,TNFAIP3	CREBBP,IRF1,IRF3,IRF8,NFATC2,NFKB1,NFKBIA,NFkB (complex),REL,RELA,RNA polymerase II,STAT1,STAT3,TBK1,TICAM1,TLR4
A	TXN		enzyme		0.483	3.59e-11	CD40,FOS,ICAM1,IL1B,IL8,MAPK14,NFKB1,NOS2,SELL,TNF	Ap1,ESR1,IRF1,JUN,Jnk,MAPK14,NFATC2,NFE2L2,NFKB1,NFKBIA,NFkB (complex),Nfat (family),P38 MAPK,PPARG,REL,RELA,STAT1,STAT3,TXN
A	TNFAIP3	5.79	enzyme		-1.956	3.59e-11	BIRC5,CCL20,CFLAR,ICAM1,IFNB1,IL10,IL1B,IL8,NOS2,TNF	Ap1,CREBBP,IKBKB,IL10,IRF1,IRF3,NFKB1,NFKBIA,NFkB (complex),REL,RELA,STAT1,STAT3,TNFAIP3,TRAF6
A	CAMP		other		0.492	4.08e-11	CCL20,CCR7,CXCL3,ICAM1,IL10,IL1B,IL4,IL8,NFKB1,NOS2,TNF,TNFAIP3	Ap1,CAMP,CEBPB,E. coli B4 lipopolysaccharide,ERK1/2,HMGB1,IL18,IRF1,JUN,MYD88,NFKB1,NFKBIA,NFkB (complex),REL,RELA,STAT1,STAT3,STAT6
A	Gm-csf		group		1.254	4.26e-11	BIRC5,CD40,FOS,ICAM1,IL10,IL13,IL1B,IL4,IL8,SOCS3,TNF	ATF2,Akt,Ap1,BCL10,BCL3,CEBPB,Creb,ERK1/2,ETS1,Gm-csf,HDAC1,JUN,MAPK3,NFKB1,NFKBIA,NFkB (complex),P38 MAPK,PPARG,RELA,STAT1,STAT3,TP53
A	phorbol myristate acetate		chemical drug	Activated	3.632	4.43e-11	ANXA1,APOBEC3G,AXL,BIRC3,BIRC5,CCL20,CCL5,CDC42,CDKN1B,CFLAR,CSF2RA,CXCL3,CYP27B1,FOS,FOXP1,ICAM1,IFNGR1,IL10,IL13,IL1B,IL4,IL6R,IL8,IRAK3,IRF1,MAF,METTL7A,NFKB1,NOS2,PCNA,PRDX1,PTGDS,RGS1,SELL,SFTPB,SOCS3,TLR8,TNF,TNFAIP3,TNFAIP6	CD28,CEBPB,CREBBP,GATA3,IL2,IL6,NFKB1,NFKBIA,NFkB (complex),REL,RELA,STAT1,STAT3,STAT5A,STAT5B,phorbol myristate acetate
A	Pam3-Cys		chemical toxicant	Activated	2.924	4.82e-11	CCL5,CXCL3,IFNB1,IL10,IL13,IL1B,IL8,NOS2,TNF,TRAF6	Ap1,CREBBP,IL10,IRF3,IRF8,NFKB1,NFKBIA,NFkB (complex),P38 MAPK,PPARG,Pam3-Cys,RELA,STAT1,STAT3,TIRAP,TLR2,Tlr
A	trinitrobenzenesulfonic acid		chemical reagent	Activated	2.386	5.74e-11	CCL5,CCR5,CSF2RA,CXCL3,FOS,IL10,IL13,IL1B,IL4,NOS2,PTGDS,SOCS3,TNF	AR,Ap1,CEBPB,IFNG,IRF1,NFKB1,NFKBIA,NFkB (complex),NOS2,NR3C1,REL,RELA,STAT1,STAT3,TP53,corticosterone,trinitrobenzenesulfonic acid
A	C5		cytokine	Activated	3.266	5.86e-11	CCL5,CXCL3,CYP3A4,FCGR2B,ICAM1,IL10,IL13,IL1B,IL4,IL8,NFKB1,SOCS3,TNF,TNFAIP3	Ap1,C5,CCL2,CEBPB,CTNNB1,FOS,IL12B,IRF1,NFKB1,NFKBIA,NFkB (complex),P38 MAPK,PPARG,RELA,SMAD3,STAT1,STAT3,histamine
A	VIP		other		-1	5.86e-11	CCL5,CD40,CDKN1B,CXCL3,FOS,IL10,IL1B,IL4,IL8,IRF1,NOS2,TLR8,TNF,TRAF6	Ap1,CEBPB,CREBBP,ERK1/2,IL10,IL6,IRF1,IRF8,JUN,NFKB1,NFKBIA,NFkB (complex),REL,RELA,RNA polymerase II,STAT1,STAT3,VIP
A	prostaglandin E2		chemical - endogenous mammalian		0.919	5.87e-11	BIRC3,BIRC5,CASP1,CCL20,CCL5,CCR5,CCR7,CD40,CXCL3,FOS,FOXO1,ICAM1,IER3,IFNB1,IL10,IL1B,IL8,NOS2,SOCS3,TNF,TNFAIP6	Ap1,CEBPB,ERK1/2,HMGB1,IL1,IL2,IRF1,JUN,Jnk,NFKB1,NFKBIA,NFkB (complex),PPARG,RELA,STAT1,STAT3,STAT5A,prostaglandin E2
A	E. coli lipopolysaccharide		chemical - endogenous non-mammalian	Activated	3.387	5.98e-11	CCL5,CCR7,CD40,CXCL3,ICAM1,IFNB1,IL10,IL1B,IL8,NOS2,SOCS3,TNF	Ap1,CREBBP,E. coli lipopolysaccharide,HMGB1,IL1,IRF8,Jnk,NFKB1,NFKBIA,NFkB (complex),P38 MAPK,PPARG,RELA,RNA polymerase II,STAT1,STAT3,prostaglandin E2
A	CCL5	3.37	cytokine	Activated	2.681	7.2e-11	ALCAM,CCL5,CCR5,CD40,CXCL3,FOS,IL1B,IL8,PPIF,PTGDS,SGK1,TNF	CCL5,CCR5,CEBPB,ERK1/2,ICAM1,JUN,NFKB1,NFKBIA,NFkB (complex),NOTCH1,P38 MAPK,PPARG,RELA,STAT1,STAT3,STAT5B,TNF
A	ADIPOQ		other		1.106	8e-11	ACSL5,BAD,BIRC5,CCL20,CCL5,CXCL3,FOS,IFNB1,IL10,IL4R,IL8,NOS2,PCNA,SLC27A1,TNF	ADIPOQ,CEBPB,ERK1/2,FN1,JUN,NFKB1,NFKBIA,NFkB (complex),P38 MAPK,PPARG,REL,RELA,SMAD3,STAT1,STAT3,prostaglandin E2
A	CD3		complex	Inhibited	-2.69	8.22e-11	ACTR3,ANXA1,BIRC3,BIRC5,CCL20,CCL5,CCR5,CDK6,CDKN1B,CFLAR,CLIP1,FOS,HS2ST1,ICAM1,IFNGR1,IL10,IL13,IL1B,IL4,IL4R,IL8,IRF1,MAF,NFKB1,NOS2,PCNA,SOCS3,TNF,TNFAIP3,TNFRSF9,TRAF6,TXNRD1	CD3,CEBPB,CREBBP,IL12 (complex),IL2,IL4,IL6,IRF1,NFKB1,NFKBIA,NFkB (complex),REL,RELA,STAT1,STAT3,STAT5A,STAT6
A	Pam3-Cys-Ser-Lys4		chemical reagent	Activated	2.651	1.07e-10	CCR7,CD40,CXCL3,ICAM1,IFNB1,IL10,IL1B,IL8,IRF1,NFKB1,NOS2,RGS1,TNF	Ap1,IRF1,IRF3,MYD88,NFKB1,NFKBIA,NFkB (complex),P38 MAPK,PPARG,Pam3-Cys-Ser-Lys4,REL,RELA,STAT1,STAT3,TBK1,TLR2
A	Salmonella enterica serotype abortus equi lipopolysaccharide		chemical toxicant	Activated	2.782	1.2e-10	ARRDC4,BIRC3,CCL20,CCL5,CCR7,CFB,CFLAR,CXCL3,IL10,IL1B,IRF1,PIM3,RGS1,SLAMF1,SOCS3,TNF,TNIP3	CCL13,CEBPB,CREBBP,ESR2,ETS1,FOS,HDAC3,IL6,JUN,NFKB1,NFKBIA,NFkB (complex),P38 MAPK,PPARG,RELA,STAT1,STAT3,Salmonella enterica serotype abortus equi lipopolysaccharide,TNF,TP53
A	SOCS3	2.03	other		-1.579	1.23e-10	CD40,FOS,ICAM1,IL10,IL1B,IL4,IL4R,IRF1,NOS2,SOCS3,TNF,TRAF6	Ap1,CREBBP,IL10,IL2,IRF8,LEP,NFKB1,NFKBIA,NFkB (complex),REL,RELA,RNA polymerase II,SOCS3,STAT1,STAT3,STAT5A
A	KRT17		other		0.333	1.24e-10	CCL5,CCR5,CLEC7A,CXCL3,IL10,IL13,IL1B,IL4,TNF
A	IL26		cytokine	Activated	2.236	1.4e-10	CCL20,ICAM1,IL10,IL1B,IL8,TNF	CREBBP,CTNNB1,IL26,IRF8,IgG,NFKB1,NFkB (complex),REL,RELA,RNA polymerase II,STAT1,STAT3
A	REL		transcription regulator	Activated	2.601	1.43e-10	BIRC5,CD40,FOS,ICAM1,IER3,IFNB1,IL13,IL4,IL8,NFKB1,NOS2,PTGDS,TNF,TNFAIP3,TNFSF13B	Ap1,CEBPA,CEBPB,CREBBP,ESR1,IL2,IRF1,JUN,NFATC2,NFKB1,NFKBIA,NFkB (complex),Nfat (family),REL,RELA,RNA polymerase II,STAT1,STAT3,STAT5A
A	TNFRSF1B		transmembrane receptor	Activated	2.226	1.47e-10	BIRC2,CCR5,CFLAR,ICAM1,IL8,NFKB1,NOS2,SELL,SOCS3,TNF,TNFAIP3,TRAF6	CEBPB,HMGB1,IFNG,IL2,Ikb,NFKB1,NFKBIA,NFKBIB,NFkB (complex),REL,RELA,STAT1,STAT3,STAT5A,TNFRSF1B,TRAF2,Tnf (family)
A	Sn50 peptide		chemical toxicant	Inhibited	-3.246	1.58e-10	BIRC2,BIRC3,BIRC5,CYP27B1,ICAM1,IL1B,IL4,IL8,NOS2,PTGDS,TNF	CEBPB,IRF1,NFKB1,NFKBIA,NFkB (complex),REL,RELA,STAT1,STAT3,Sn50 peptide,TNF,palmitic acid
A	TNFRSF1A		transmembrane receptor	Activated	3.178	1.69e-10	ABCC1,BIRC3,CCL20,CCL5,CFLAR,CXCL3,ICAM1,IL1B,IL4,IL8,NOS2,SELL,SOCS3,TNF	Ap1,CEBPB,CREBBP,ERK1/2,HMGB1,IKBKB,IL10,JUN,NFKB1,NFKBIA,NFKBIB,NFkB (complex),REL,RELA,STAT1,STAT3,TNFRSF1A,Tnf (family)
A	CpG oligonucleotide		chemical drug		1.71	1.69e-10	CD40,FCGR2B,ICAM1,IFNB1,IL10,IL13,IL1B,IL4,IL8,NOS2,PCNA,SAMSN1,TNF,TNFSF13B	Ap1,CEBPB,CHUK,CpG oligonucleotide,ERK1/2,ESR1,HMGB1,JUN,MYD88,NFATC2,NFKB1,NFKBIA,NFkB (complex),Nfat (family),RELA,SMAD3,SP1,STAT3
A	lipid A		chemical toxicant	Activated	2.449	1.84e-10	CCL5,CD40,CXCL3,FCGR2B,IFNB1,IL10,IL13,IL1B,IL8,TNF	HDAC1,HMGB1,IFNB1,IRF1,IRF8,NFATC2,NFKB1,NFKBIA,NFkB (complex),REL,RELA,SP1,STAT1,STAT3,TLR4,Tlr,lipid A
A	MAPK14	-2.53	kinase	Activated	2.363	1.98e-10	CCR7,CD40,FOS,ICAM1,IL10,IL13,IL1B,IL4,IL8,MAPK14,MEF2C,NOS2,PRDX1,SGK1,SOCS3,TNF	ATP,Ap1,ESR1,HMGB1,Histone h3,JUN,Jnk,MAPK14,NFATC2,NFKB1,NFKBIA,NFkB (complex),Nfat (family),P38 MAPK,PPARG,RELA,RNA polymerase II,SP1,STAT1,STAT3
A	benzyloxycarbonyl-Leu-Leu-Leu aldehyde		chemical - protease inhibitor		-1.24	2.05e-10	BAD,BIRC3,BIRC5,CCL5,CDKN1B,CFB,CFLAR,CYP27B1,CYP3A4,FOS,FOXO1,ICAM1,IER3,IL1B,IL8,NOS2,SFTPB,SLC27A1,TNF,UBE3A	Akt,CEBPA,CEBPB,CREBBP,HRAS,IRF1,JUN,NFKB1,NFKBIA,NFkB (complex),REL,RELA,RNA polymerase II,STAT1,STAT3,TP53,benzyloxycarbonyl-Leu-Leu-Leu aldehyde
A	TRAF2		enzyme		1.767	2.06e-10	BIRC2,BIRC3,CCL5,CXCL3,ICAM1,IL4,IL8,NFKB1,NOS2,PBX3,TNF,TNFAIP3	IKBKB,IRF1,IRF3,MAP3K14,NFKB1,NFKBIA,NFkB (complex),REL,RELA,STAT3,TRAF2,TRAF3
A	LGALS9		other	Activated	2.407	2.11e-10	CCR5,FCGR3A,IL10,IL13,IL1B,IL4,TNF	Ap1,CEBPB,LGALS9,NFkB (complex),SMAD3,SMAD4,SP1
A	OSM		cytokine		1.837	2.28e-10	ABCC1,ANXA1,ARL4A,ARL4C,ATP9A,CCL20,CCL5,CDKN1B,CLIP1,CXCL3,FOS,FOXN3,ICAM1,IFNGR1,IL1B,IL4R,IL6R,IL8,IRF1,MAOA,MAPK14,MARCKS,NOS2,PCNA,PSMB9,SOCS3,TNF,TUBA1A	CEBPB,CREBBP,ERK1/2,IL6,JAK1,JAK2,JUN,NFKB1,NFKBIA,NFkB (complex),OSM,REL,RELA,STAT1,STAT3,STAT5A
A	beta-estradiol		chemical - endogenous mammalian		-0.852	2.37e-10	ANXA1,BIRC5,C9orf84,CCL20,CCL5,CCR5,CD40,CDKN1B,CFB,CXCL3,CYP3A4,ERH,FCGR2B,FOS,FOXN3,FOXO1,GCHFR,GFM1,GPC1,GPD2,ICAM1,IER3,IL10,IL13,IL1B,IL4,IL4R,IL6R,IL8,MAOA,MAPK14,MARCKS,NOS2,NUPR1,PCNA,PPP6R2,PTGDS,PTPN12,RAMP3,RGS1,SDC4,SGK1,SLC11A2,SLC20A1,SOCS3,TMEM164,TNF,TNFAIP3,TNFAIP6,TNFSF13B,TXNRD1,UGT8	Ap1,CCL2,CEBPA,CEBPB,CREBBP,ESR1,IFNG,IL1B,JUN,NFKB1,NFKBIA,NFkB (complex),NR3C1,RELA,RNA polymerase II,SMAD3,STAT1,STAT3,STAT6,TGFB1,beta-estradiol
A	SOCS1		other		-1.695	2.45e-10	CCR7,CD40,FOS,GBP5,ICAM1,IFNB1,IL1B,IL4,IL4R,IL8,IRF1,NOS2,SOCS3,TNF	Ap1,CEBPB,CREBBP,ERK1/2,IL10,IRF8,JUN,Jnk,MAPK14,NFE2L2,NFkB (complex),PPARG,RELA,RNA polymerase II,SOCS1,STAT1,STAT3
A	curcumin		chemical drug	Inhibited	-2.175	2.77e-10	ABCC1,AXL,BIRC2,BIRC3,BIRC5,CCL5,CDK6,CDKN1B,CFLAR,CXCL3,CYP3A4,FOS,ICAM1,IL10,IL1B,IL8,NFKB1,NOS2,PAK1,TESK1,TNF	ESR2,FOS,GSK3B,HDAC3,IL1A,IRF1,JUN,NFKB1,NFKBIA,NFkB (complex),REL,RELA,RELB,STAT3,TP53,curcumin
A	STAT6		transcription regulator		1.338	2.9e-10	ALDH2,AUH,CCL20,CCL5,CCR5,CCR7,CD40,CDKN1B,CXCL3,FCGR3A,IL10,IL13,IL4,IL4R,IRF1,MAF,SAMSN1,TNF	Ap1,CEBPB,CREBBP,IL10,IL12 (family),IL2,IL4,IL6,IRF4,NFKB1,NFKBIA,NFkB (complex),RELA,STAT1,STAT3,STAT4,STAT5A,STAT6
A	salmonella minnesota R595 lipopolysaccharides		chemical - endogenous non-mammalian	Activated	3.121	2.93e-10	AXL,CCL5,CFLAR,CXCL3,FOS,ICAM1,IL10,IL1B,IRF1,NFKB1,SOCS3,TNF,TNFAIP3	CEBPB,ERK1/2,IRF1,JUN,NFKB1,NFKBIA,NFkB (complex),P38 MAPK,PPARG,REL,RELA,STAT1,STAT3,TNF,salmonella minnesota R595 lipopolysaccharides
A	MAP3K7		kinase		0.721	2.93e-10	BIRC3,CCL20,CCL5,CCR7,CFB,CXCL3,IFNB1,IL10,IL1B,IL8,IRF1,TNF,TNFSF13B	IKBKB,IRF1,MAP3K7,NFKB1,NFKBIA,NFkB (complex),REL,RELA,STAT1,STAT3,TAB1
A	NfkB-RelA		complex	Activated	2.806	3.54e-10	CCL5,CXCL3,ICAM1,IL10,IL1B,IL8,NOS2,TNF
A	lipoarabinomannan		chemical - endogenous non-mammalian		1.89	3.54e-10	CCR5,ICAM1,IER3,IFNB1,IL1B,IL8,IRF1,TNF	CEBPA,CEBPB,CREBBP,IRF8,JUN,NFKB1,NFKBIA,NFkB (complex),RELA,RNA polymerase II,STAT1,STAT3,TNF,lipoarabinomannan
A	histamine		chemical - endogenous mammalian		0.753	3.92e-10	BIRC5,CCL5,CD40,FOS,ICAM1,IL10,IL13,IL1B,IL4,IL8,NOS2,TNF	Ap1,CCL2,CSF2,ESR1,IRF1,JUN,NFATC2,NFKB1,NFKBIA,NFkB (complex),Nfat (family),PRKCD,RELA,SMAD3,STAT1,STAT3,TP53,histamine
A	IL1A		cytokine	Activated	3.311	3.97e-10	BIRC2,BIRC3,CCL20,CCL5,CD40,CXCL3,CYP3A4,FOS,ICAM1,IFNGR1,IL10,IL1B,IL4,IL8,NFKB1,NOS2,TNF,TNFAIP3	IKBKB,IL1A,IRF1,NFKB1,NFKBIA,NFkB (complex),REL,RELA,STAT1,STAT3
A	FN1		enzyme	Activated	3.326	4.23e-10	BIRC3,BIRC5,CCL5,CDK6,CDKN1B,CXCL3,FOS,IL1B,IL8,NOS2,PCNA,PPP6R2,SDC4,SOCS3,TNF	CEBPB,CREBBP,EGFR,ESR1,FN1,HDAC3,HRAS,IL2,JUN,MAP2K1,MYC,NFKB1,NFKBIA,NFkB (complex),REL,RELA,RNA polymerase II,STAT1,STAT3,STAT5A
A	genistein		chemical drug	Inhibited	-2.084	4.29e-10	ATP6AP1,BAD,BIRC5,BTG3,CCL5,CFLAR,CX3CL1,CXCL3,FOS,ICAM1,IFNB1,IL10,IL1B,IL8,MAOA,NOS2,PCNA,TNF	Ap1,CEBPB,ERK1/2,Histone h4,JUN,NFKB1,NFKBIA,NFkB (complex),NOS2,P38 MAPK,PPARG,REL,RELA,STAT1,STAT3,TP53,genistein
A	TLR5		transmembrane receptor	Activated	2.598	4.33e-10	CCL20,CCL5,CD40,CXCL3,ICAM1,IL10,IL1B,IL8,TNF	Ap1,CEBPB,IL12B,IL8,IRF1,MYD88,NFKB1,NFKBIA,NFkB (complex),P38 MAPK,PPARG,RELA,STAT1,STAT3,TLR5
A	NS-398		chemical reagent		-1.824	4.58e-10	BIRC5,CDKN1B,ICAM1,IL10,IL13,IL1B,IL4,NOS2,PCNA,PRDX1,PSMB9,TNF	Ap1,CEBPB,CEBPD,CREBBP,ERK1/2,Ins1,JUN,LEP,MAPK14,NFE2L2,NFkB (complex),NS-398,PPARG,RELA,RNA polymerase II,SMAD3,STAT1,STAT3,cyclic AMP
A	doxorubicin		chemical drug		0.089	6.03e-10	ABCC1,ANXA1,BAD,BIRC2,BIRC3,BIRC5,CASP1,CD40,EEF1A1,FOS,IER3,IL1B,IL4,IRF1,MEF2C,NOS2,PCNA,PRDX1,PSMB10,PTGDS,TNF,UGCG	Akt,CREBBP,FAS,FOXO3,IRF1,IRF8,JUN,MYC,NFKB1,NFKB2,NFKBIA,NFkB (complex),NOTCH1,REL,RELA,RNA polymerase II,STAT1,STAT3,TP53,doxorubicin
A	ATP		chemical - endogenous mammalian	Activated	2.515	6.21e-10	CASP1,CCR5,CCR7,CXCL3,FOS,ICAM1,IL13,IL1B,IL4,IL8,NOS2,TNF	ATP,Ap1,IL12 (complex),IL18,IL2,IRF1,Jnk,NFKB1,NFKBIA,NFkB (complex),PPARG,PRKCD,RELA,STAT1,STAT3,STAT5A,STAT6
A	Tgf beta		group		-0.312	6.29e-10	CASP1,CCL5,CCR7,CDK6,CDKN1B,CFLAR,CTSK,FOS,IL10,IL13,IL1B,IL4,IL8,MAF,NOS2,PPAP2B,SOCS3,TNF	Akt,Ap1,CEBPB,CREBBP,ERK1/2,IL6,IRF3,JUN,MAPK8,NFKBIA,NFkB (complex),P38 MAPK,PPARG,RELA,STAT1,STAT3,TP53,Tgf beta
A	TCR		complex	Activated	2.275	6.86e-10	CCL5,CCR5,CCR7,CDKN1B,CFLAR,FOS,IFNB1,IFNGR1,IL10,IL13,IL4,IL4R,IL8,IRF1,MAF,SELL,SLAMF1,SOCS3,TNF,TNFSF13B	Ap1,CD28,CD3,CREBBP,GATA3,IL10,IL2,NFKB1,NFKBIA,NFkB (complex),REL,RELA,STAT1,STAT3,STAT5A,STAT5B,TCR
A	RIPK1		kinase		1.948	6.86e-10	CCL5,CDKN1B,CFLAR,IFNB1,IL8,NFKB1,TNF	ATF2,FADD,FOS,IKBKG,IRF3,JUN,MAVS,NFKB1,NFKB2,NFKBIA,NFkB (complex),P38 MAPK,PPARG,RELA,RELB,RIPK1,STAT1,STAT3
A	VIPR1		G-protein coupled receptor		1.693	6.86e-10	CCL5,CD40,CXCL3,IL10,IRF1,NOS2,TNF	Ap1,CREBBP,IRF1,IRF8,JAK1,NFKB1,NFKBIA,NFkB (complex),RELA,RNA polymerase II,STAT1,STAT3,STAT5A,VIP,VIPR1
A	MAPK8		kinase	Activated	2.295	7.02e-10	B4GALT5,BIRC3,CCL5,CDKN1B,FOS,FOXO1,IL10,IL13,IL1B,IL4,IL8,NOS2,NUPR1,TNF,TNFAIP3	Akt,Ap1,CREBBP,EP300,ESR1,FAS,IRF3,JUN,MAPK8,MAPK9,NFATC2,NFKB1,NFKB2,NFKBIA,NFkB (complex),Nfat (family),RELA,STAT1,STAT3,TP53
A	TSLP		cytokine	Activated	2.412	7.63e-10	CCR7,CD40,ICAM1,IL10,IL13,IL4,IL8,SELL	Ap1,BCL3,CCL2,CEBPB,CREBBP,ERK1/2,Gm-csf,IL10,IL4,JUN,NFkB (complex),RELA,SMAD3,STAT1,STAT3,STAT6,TSLP
A	IFNB1	4.47	cytokine		1.222	8.15e-10	CASP1,CCL5,CCR5,CD40,CDKL2,CTSK,CX3CL1,FOS,GBP5,IFNB1,IL10,IL13,IL1B,IL4,IL8,IRF1,NOS2,TNF,TRAF6	CEBPB,CREBBP,IFNB1,IFNG,IL12 (complex),IRF1,IRF8,NFKB1,NFkB (complex),REL,RELA,RNA polymerase II,STAT1,STAT3
A	GLI2		transcription regulator			8.34e-10	CCL5,CCR5,CDKN1B,CLEC7A,CXCL3,IL10,IL13,IL1B,IL4,MEF2C,TNF,UGCG	BCL6,GLI2,Igm,NFATC2,NFKBIA,NFkB (complex),STAT5A
A	APP		other	Activated	3.32	8.94e-10	APPBP2,BAD,CCL20,CCL5,CCR5,CDC42,CFLAR,CXCL3,FCGR2B,FOS,FOXP1,GPC1,GRB2,ICAM1,IL10,IL1B,IL4,IL8,LRP6,MAF,NFKB1,NOS2,PAK1,PDK1,PTGDS,SDC4,SLC11A2,SOCS3,TLR8,TNF,TUBA1A,TUBA8	APP,CEBPB,ERK1/2,HMGB1,IL1B,JUN,NFKB1,NFKBIA,NFkB (complex),NR3C1,PARP1,PSEN1,REL,RELA,STAT1,STAT3,TP53
A	TRAF6	-1.98	enzyme	Activated	2.938	1.12e-09	BIRC3,ICAM1,IFNB1,IL10,IL1B,IL8,NFKB1,NOS2,TNF,TNFAIP3	CREBBP,EP300,IL1A,IRF1,IRF3,JUN,NFKB1,NFKBIA,NFkB (complex),REL,RELA,RELB,STAT1,STAT3,TRAF6
A	IL17A		cytokine	Activated	2.249	1.14e-09	CCL20,CCL5,CX3CL1,CXCL3,FOS,ICAM1,IL10,IL13,IL1B,IL4,IL8,NOS2,SOCS3,TNF,TRAF6	Ap1,CEBPB,CREBBP,ERK1/2,IL10,IL12 (complex),IL12B,IL17A,IRF1,JUN,NFKB1,NFKBIA,NFkB (complex),REL,RELA,STAT1,STAT3
A	GFI1		transcription regulator	Inhibited	-3.104	1.28e-09	CASP1,CD40,CDKN1B,CFLAR,ICAM1,IL10,IL1B,IL6R,IL8,IRF1,NFKB1,TNF	Ap1,CEBPB,CREBBP,ERK1/2,GFI1,IL10,IL1B,IRF1,JUN,NFKB1,NFKBIA,NFkB (complex),NR3C1,REL,RELA,STAT1,STAT3
A	IL12B		cytokine	Activated	2.576	1.37e-09	CCL5,ICAM1,IL10,IL1B,IL4,IL8,NOS2,PIK3AP1,SOCS3,TNF	CEBPA,CEBPB,CREBBP,ERK1/2,IL12 (complex),IL12B,IL17A,IRF1,IRF8,JUN,NFKB1,NFKBIA,NFkB (complex),RELA,RNA polymerase II,STAT1,STAT3
A	PRKCD		kinase	Activated	2.574	1.47e-09	BIRC3,CCL5,CDC42,FOS,ICAM1,IL10,IL13,IL1B,IL4,IL8,NOS2,TNF	Ap1,HMGB1,IKBKB,IRF1,IRF3,Jnk,MAPK8,NFKB1,NFKBIA,NFkB (complex),PARP1,PPARG,PRKCD,REL,RELA,STAT1,STAT3,TP53
A	TRADD		other	Activated	2.789	1.53e-09	CX3CL1,CXCL3,ICAM1,IFNB1,IL8,IRF1,TNF,TNFAIP3	FADD,IKBKB,IRF1,IRF3,Ikb,NFKB1,NFKBIA,NFkB (complex),RELA,STAT1,STAT3,TRADD,TRAF2
A	CHUK		kinase	Activated	2.822	1.63e-09	CCL5,CDKN1B,CX3CL1,CXCL3,FOS,ICAM1,IFNB1,IL10,IL13,IL4,IL8,PCNA,SGK1,SOCS3,TNF,TNFAIP3,TNFSF13B	Ap1,CHUK,ESR1,Histone h3,IKBKB,IKBKG,IRF1,JUN,NFKB1,NFKBIA,NFkB (complex),REL,RELA,RNA polymerase II,SP1,STAT1,STAT3
A	MAP3K14		kinase		0	1.65e-09	ICAM1,IL10,IL13,IL4,IL8,NFKB1,NOS2,TNF,TNFAIP3	Ap1,CEBPB,IKBKB,IRF1,MAP3K14,NFKB1,NFKBIA,NFkB (complex),REL,RELA,STAT1,STAT3
A	CpG ODN 2006		chemical reagent		1.86	1.67e-09	BIRC3,CCL5,CD40,CDKN1B,ICAM1,IFNB1,IL10,IL1B,IL8,TNF	Ap1,CEBPB,CpG ODN 2006,ERK1/2,HMGB1,IRF1,Interferon alpha,JUN,Jnk,NFKB1,NFKBIA,NFkB (complex),PPARG,REL,RELA,STAT1,STAT3
A	MAP2K4		kinase		1.698	1.67e-09	BIRC3,BIRC5,CCL5,CFLAR,FOS,IL8,MEF2C,NOS2,PAK1,PRDX1	Ap1,ESR2,FOS,HDAC3,IRF3,JUN,Jnk,MAP2K4,MAP3K1,MAPK8,NFKBIA,NFkB (complex),P38 MAPK,PPARG,RELA,STAT1,STAT3,TP53,ZFP36
A	MSR1		transmembrane receptor		1.009	1.87e-09	CCL5,CXCL3,IL10,IL1B,NFKB1,NOS2,TNF	Akt,CEBPB,CREBBP,ERK1/2,HMGB1,IRF1,IRF8,JUN,MSR1,NFKB1,NFKBIA,NFKBIB,NFkB (complex),RELA,RNA polymerase II,STAT1,STAT3,TP53,lipoteichoic acid
A	CEBPD		transcription regulator		1.166	1.93e-09	BIRC5,CCL20,CDKN1B,CXCL3,FOS,IL10,IL1B,IL8,NOS2,TLR8,TNF,TNFAIP6	Ap1,CASP3,CEBPB,CEBPD,CREBBP,HDAC4,IL6,IRF1,NFKBIA,NFkB (complex),PPARG,PTGS2,REL,RELA,RNA polymerase II,SREBF1,STAT1,STAT3,TP53
A	SP1		transcription regulator	Activated	2.744	2.19e-09	B4GALT5,BIRC5,CCL20,CCL5,CD40,CDK6,CDKN1B,CXCL3,FOS,IFNGR1,IL10,IL1B,IL8,IRF1,MAOA,MARCKS,MAT2B,PDK1,SELL,SGK1,SLC39A8,TNF,TNFAIP3,TXNRD1,UGCG	Ap1,CEBPA,CEBPB,CREBBP,CTNNB1,ESR1,ESR2,IRF1,JUN,NFkB (complex),RELA,RNA polymerase II,SMAD3,SMAD4,SMAD7,SP1,STAT1,STAT3,TP53,hyaluronic acid
A	nicotine		chemical drug		-0.012	2.39e-09	BIRC5,CD40,CDKN1B,CXCL3,CYP3A4,FOS,ICAM1,IL10,IL1B,IL8,NFKB1,NOS2,SLC20A1,TNF,UBE3A	CEBPB,ERK1/2,ESR1,FOSL1,HMGB1,IRF1,JUN,NFKB1,NFKBIA,NFkB (complex),P38 MAPK,PPARG,Pkc(s),REL,RELA,SP1,STAT1,STAT3,nicotine
A	TLR9		transmembrane receptor	Activated	3.022	2.62e-09	ARRDC4,CCL5,CCR7,CD40,CXCL3,IER3,IFNB1,IL10,IL1B,IL4,IL8,MARCKS,NOS2,SOCS3,TNF	Ap1,CEBPB,CYLD,CpG ODN 1826,ERK1/2,HMGB1,IRF1,IRF8,JUN,Jnk,MYD88,NFKB1,NFKBIA,NFkB (complex),PPARG,REL,RELA,SQSTM1,STAT1,STAT3,TLR9
A	CD44		enzyme		1.474	2.75e-09	BIRC2,BIRC3,BIRC5,CDKN1B,CTSK,IL10,IL1B,IRAK3,PPAP2B,SDC4,SELL,TNF,TRAF6	CD44,CEBPB,CREBBP,ERK,ESR1,FOSL1,FOXO1,FOXO3,HGF,JUN,NFKBIA,NFkB (complex),NOTCH1,PI3K (complex),PPARG,RELA,SMAD4,SMAD7,SP1,STAT1,STAT3,TP53,hyaluronic acid
A	resveratrol		chemical drug	Inhibited	-3.295	2.75e-09	BIRC3,BIRC5,CCL5,CDK6,CDKN1B,CTSK,CX3CL1,FOS,FOXO1,ICAM1,IFNB1,IL1B,IL8,MAPK14,NOS2,PCNA,TNF	Ap1,Creb,EGFR,EP300,ESR1,FOXO1,HDAC3,JUN,Jnk,MYC,NFKBIA,NFkB (complex),P38 MAPK,PIK3R1,PPARG,PTGS2,STAT1,STAT3,TP53,resveratrol
A	TLR7		transmembrane receptor	Activated	3.381	2.86e-09	CCL20,CCL5,CCR7,CD40,CXCL3,ICAM1,IER3,IFNB1,IL1B,IL8,NFKB1,TNF	Ap1,IL1B,IRF1,MYD88,NFKB1,NFKBIA,NFkB (complex),NR3C1,REL,RELA,RELB,STAT1,STAT3,TLR7,TNF,resiquimod
A	SPI1		transcription regulator		1.365	2.86e-09	CCR7,CSF2RA,CTSK,EMR1,FCGR2B,FOS,IL10,IL13,IL1B,IL4,IRAK3,NOS2,OSCAR,PCNA,TNF	Ap1,EP300,ESR1,HDAC1,HDAC2,Histone h3,IRF1,IRF3,IRF8,JUN,MAPK8,NFATC2,NFKB1,NFKBIA,NFkB (complex),Nfat (family),PPARG,RELA,RNA polymerase II,SP1,SPI1,STAT1,STAT3,TP53
A	ITGAM		other		-0.636	2.92e-09	FOXP1,IFNB1,IL10,IL1B,IL8,TNF,TRAF6	Ap1,CREBBP,ELANE,IL10,IRF3,ITGAM,JUN,MAPK9,NFKBIA,NFkB (complex),RELA,RNA polymerase II,STAT1,STAT3,SYK,TIRAP
A	C3		peptidase	Activated	2.522	2.94e-09	CCL5,CXCL3,IL10,IL13,IL1B,IL4,IL8,NOS2,SELL,TNF	Ap1,C3,C5,CREBBP,CTNNB1,FOS,HMGB1,IL1,IL10,IL12 (complex),IRF1,NFKB1,NFKBIA,NFkB (complex),RELA,STAT1,STAT3,histamine
A	CEBPB		transcription regulator	Activated	2.25	3.21e-09	CCL5,CCR5,CDKN1B,CIRBP,CXCL3,CYP27B1,CYP3A4,FOS,ICAM1,IER3,IL10,IL1B,IL4,IL8,NOS2,NUPR1,PCNA,SGK1,SOCS3,TLR8,TNF,TNFAIP6	Akt,CEBPB,CEBPD,CREBBP,IL6,IRF1,JUN,NFKBIA,NFkB (complex),PPARG,PTGS2,RELA,RNA polymerase II,STAT1,STAT3,TP53,cyclic AMP
A	N-acetyl-L-cysteine		chemical drug		-1.262	3.33e-09	CCL20,CCL5,CCR5,CDKN1B,CXCL3,FOS,ICAM1,IFNB1,IL10,IL1B,IL4,IL8,MAPK14,NOS2,PCNA,TNF	Ap1,CEBPB,ERK1/2,HMGB1,IRF1,JUN,MIF,N-acetyl-L-cysteine,NFKB1,NFKBIA,NFkB (complex),PARP1,REL,RELA,STAT1,STAT3,TP53
A	hydrogen peroxide		chemical - endogenous mammalian		1.063	3.48e-09	ACAT2,BAD,CCR5,CDKN1B,CXCL3,EEF1A1,FOS,GLRX,ICAM1,IFNB1,IL13,IL1B,IL4,IL8,MAPK14,NOS2,NUPR1,PRDX1,SFTPB,SGK1,SLC20A1,TNF,UNG	Ap1,CEBPA,CEBPB,CREBBP,ESR1,HMGB1,HMOX1,JUN,MAPK14,MIF,NFATC2,NFE2L2,NFkB (complex),Nfat (family),RNA polymerase II,SP1,STAT1,STAT3,TP53,hydrogen peroxide
A	CSF1		cytokine		1.456	3.72e-09	BIRC5,CCL5,CCR5,CTSK,CXCL3,FCGR3A,FOS,IFNB1,IFNGR1,IL10,IL1B,MERTK,OSCAR,PCNA,TNF	Ap1,CCL13,CCL2,CREBBP,CSF1,ETS1,FN1,IL10,NFKB1,NFKBIA,NFkB (complex),P38 MAPK,PPARG,RELA,SMAD3,STAT1,STAT3
A	FASLG		cytokine		0.836	3.9e-09	CFLAR,FOS,IL10,IL1B,IL4,IL8,NFKB1,TNF	ATF2,Akt,Ap1,CEBPB,Creb,ERK1/2,ETS1,FASLG,IRF3,IRF5,JUN,MAPK3,NFKB1,NFKBIA,NFkB (complex),P38 MAPK,PPARG,RELA,STAT1,STAT3,TICAM1,TP53
A	ADORA2B		G-protein coupled receptor		0.243	3.9e-09	CXCL3,IL10,IL13,IL1B,IL4,IL8,NOS2,TNF	5-N-ethylcarboxamido adenosine,ADORA2B,ARRB2,ATP,Ap1,CEBPB,CTNNB1,HMGB1,IL12B,IL17A,IRF1,NFKB1,NFKBIA,NFkB (complex),RELA,STAT1,STAT3
A	CORT		other		-1.499	3.9e-09	CCL5,CCR5,CCR7,CXCL3,IL10,IL1B,SLC20A1,TNF
A	Immunoglobulin		complex		0.785	3.95e-09	CCL5,CDK6,CXCL3,FCGR3A,FOS,ICAM1,IFNB1,IL10,IL13,IL1B,IL4,IL8,IRF1,MEF2C,NOS2,TLR8,TNF	Ap1,CREBBP,CTNNB1,FOS,IL10,IRF1,IRF8,Immunoglobulin,NFKB1,NFKBIA,NFkB (complex),REL,RELA,RNA polymerase II,STAT1,STAT3,TLR2,histamine
A	tretinoin		chemical - endogenous mammalian		1.255	4.1e-09	ALDH9A1,ANXA1,BIRC2,BIRC3,BIRC5,CASP1,CCL20,CCR5,CDC42,CDK6,CDKN1B,CTSK,EEF1A1,EMR1,FOS,GFM1,GRB2,GRIK2,ICAM1,IER3,IFNGR1,IL10,IL1B,IL6R,IL8,IRF1,KLF13,MARCKS,MEF2C,MERTK,NFKB1,NOS2,OSCAR,P4HA2,PAK1,PSMB9,PTGDS,RARRES1,SELL,SFTPB,TNF,TNFAIP3,TNFAIP6,UBE3A,ZEB2	EGFR,ESR1,FOSL1,FOXO3,HDAC3,JUN,MYC,NFKB1,NFKBIA,NFkB (complex),NOTCH1,Pkc(s),REL,RELA,STAT1,STAT3,TP53,prostaglandin E2,tretinoin
A	LYN		kinase		-1.764	4.17e-09	BIRC5,CCL5,CD40,CFLAR,FCGR2B,IL13,IL1B,IL4,NFKB1,SOCS3,TNF	Akt,Ap1,CTNNB1,EGR1,FOS,Fcer1,IRF1,LYN,NFKB1,NFKBIA,NFkB (complex),Nfat (family),REL,RELA,STAT1,STAT3,TP53,histamine
A	Cg		complex	Activated	2.686	4.2e-09	BTG3,CDKN1B,CXCL3,GPC1,ICAM1,IER3,IL10,IL1B,IL4R,IL8,MAF,NOS2,PCNA,PPAP2B,SDC4,SLC20A1,TMEM158,TNF,TNFAIP6,UNG	Ap1,CEBPB,Cg,DUSP1,EGFR,EP300,ESR1,HDAC3,Histone h3,JUN,MYC,NFKB1,NFKBIA,NFkB (complex),RELA,RNA polymerase II,SP1,STAT1,STAT3,beta-estradiol,prostaglandin E2
A	JAK2		kinase		1.471	4.21e-09	CDKN1B,FOS,ICAM1,IL1B,IL8,IRF1,NOS2,PSMB9,SOCS3,TNF	CEBPB,CREBBP,HRAS,IRF8,JAK1,JAK2,NFKB1,NFkB (complex),REL,RELA,RNA polymerase II,SOCS1,STAT1,STAT3,STAT5A
A	GAS6		growth factor		-1.381	4.44e-09	AXL,CDKN1B,IFNB1,IL1B,NFKB1,SOCS3,TNF	Akt,CEBPB,CREBBP,ERK1/2,GAS6,IRF8,JUN,NFKB1,NFKBIA,NFkB (complex),P38 MAPK,PPARG,REL,RELA,RNA polymerase II,STAT1,STAT3,TP53
A	TREM1		other		-0.547	4.92e-09	ARRDC4,CCL20,CCL5,CFB,CXCL3,IL10,IL1B,IL4,IL6R,IL8,IRF1,PPAP2B,RGS1,TMEM158,TNF,TNIP3	ATF2,Ap1,CCL2,CEBPB,CEBPD,CREBBP,Creb,ERK1/2,ETS1,IL6,IRAK1,JUN,MAPK3,NFKBIA,NFkB (complex),RELA,SMAD3,STAT1,STAT3,TREM1
A	cisplatin		chemical drug		1.383	5.44e-09	ANXA1,BIRC2,BIRC3,BIRC5,CASP1,CCL5,CCR5,CDKN1B,CFLAR,CXCL3,CYP3A4,EMR1,FOS,FOXN3,ICAM1,IER3,IL1B,IL4R,IL8,LRP6,MAOA,MARCKS,NOS2,PBX3,PEX6,PSMB10,SOCS3,TNF	CEBPB,CREBBP,EGFR,ESR1,ESR2,FOS,GSK3B,HDAC3,IL6,JUN,MAP2K1,MYC,NFKBIA,NFkB (complex),RELA,STAT1,STAT3,TP53,cisplatin
A	dextran sulfate		chemical drug		1.204	6.02e-09	CCL5,CD40,CXCL3,ICAM1,IL10,IL1B,IL4,IL8,NOS2,PCNA,SOCS3,TNF	Ap1,CREBBP,HMGB1,IL10,IL12 (complex),IRF1,Ifn gamma,NFKB1,NFKBIA,NFkB (complex),PROC,REL,RELA,STAT1,STAT3,dextran sulfate
A	PD98059		chemical - kinase inhibitor	Inhibited	-2.513	6.5e-09	ACAT2,ACTR3,AMD1,ANXA1,APOBEC3G,BIRC5,CCL20,CCL5,CD40,CDKN1B,CFLAR,CTSK,CXCL3,FOS,ICAM1,IER3,IL10,IL1B,IL4,IL8,NOS2,PCNA,RGS1,SELL,SOCS3,TNF	CEBPB,EGFR,ERK1/2,ESR1,HDAC3,JUN,MYC,NFKB1,NFKBIA,NFkB (complex),PD98059,PPARG,PTGS2,RELA,SMAD4,SMAD7,STAT1,STAT3,TNFRSF1A,TP53,hyaluronic acid
A	Fibrinogen		complex	Activated	2.536	6.59e-09	CD40,CXCL3,FCGR3A,ICAM1,IL1B,IL8,TNF	Ap1,CCL2,Fibrinogen,ICAM1,IRF1,NFKB1,NFKBIA,NFkB (complex),NOTCH1,REL,RELA,SMAD3,STAT3
A	chloroquine		chemical drug	Inhibited	-2.778	6.85e-09	CCL5,CD40,FOXO1,IL1B,IL8,SOCS3,TNF,TNFSF13B	CEBPB,HMGB1,IL12B,IRF1,IRF3,Interferon alpha,LDL,NFKB1,NFKBIA,NFkB (complex),REL,RELA,STAT1,STAT3,TLR3,TLR9,chloroquine
A	BCL3		transcription regulator		-1.281	6.85e-09	CCL5,IL10,IL13,IL1B,IL4,IL8,IRF1,TNF	BCL3,EP300,HDAC1,HDAC2,IL12 (family),IRF1,IRF4,NFKB1,NFKBIA,NFkB (complex),PPARG,REL,RELA,STAT1,STAT3,STAT4,STAT6
A	pentoxifylline		chemical drug		-1.398	6.85e-09	CCL5,CCR5,CXCL3,FOS,ICAM1,IL1B,NOS2,TNF	Ap1,CEBPB,CREBBP,ERK1/2,IL10,IRF1,JUN,NFKB1,NFKBIA,NFkB (complex),P38 MAPK,PPARG,REL,RELA,STAT1,STAT3,pentoxifylline
A	PTEN		phosphatase		-0.605	7.46e-09	ANXA1,BIRC5,CCL5,CCR7,CDK6,CDKN1B,FOS,FOXO1,G3BP1,IL10,IL1B,IL4R,IL8,MAPK14,NFKB1,NOS2,SDC4,SELL,SFTPB,SLC20A1,TNF,TNFRSF9	Akt,CEBPB,CREBBP,ESR1,FOSL1,FOXO3,IGF1,JUN,NFKB1,NFKBIA,NFkB (complex),PI3K (complex),PTEN,Pkc(s),REL,RELA,STAT1,STAT3,TP53
A	PROC		peptidase		-0.294	7.92e-09	BIRC2,CXCL3,ICAM1,IL1B,IL8,NOS2,PCNA,TNF,TNFAIP3	CEBPB,ERK1/2,F2R,FN1,HMGB1,JUN,NFKB1,NFKBIA,NFkB (complex),P38 MAPK,PPARG,PROC,RELA,SMAD3,SP1,STAT1,STAT3
A	IRF3		transcription regulator		0.517	7.98e-09	B4GALT5,BIRC2,BIRC3,CCL5,F13B,IFNB1,IL10,IL1B,IL4,IL8,NOS2,TNF,TNFAIP3	Ap1,CCL2,CREBBP,ESR2,FOS,HDAC1,HDAC3,IFNB1,IRF1,IRF3,IRF8,JUN,NFKB1,NFKBIA,NFkB (complex),RELA,RNA polymerase II,SMAD3,STAT1,STAT3,TP53
A	gliotoxin		chemical toxicant	Inhibited	-2.219	8.1e-09	BIRC3,BIRC5,CCL20,IER3,TNF	CASP3,HDAC4,IRF1,JUN,NFKB1,NFKBIA,NFkB (complex),PPARG,REL,RELA,SREBF1,STAT1,TP53,XIAP,gliotoxin
A	TREM2		transmembrane receptor		-0.744	8.1e-09	CCR7,CD40,IL1B,NOS2,TNF	JUN,NFkB (complex),RELA,SP1,STAT1,STAT3,TP53,TREM2,TYROBP,nitric oxide
A	CCR2		G-protein coupled receptor		0.988	8.29e-09	CCL5,CCR5,CD40,CX3CL1,CXCL3,IL10,IL13,IL1B,IL4,TNF	Ap1,CCL13,CCL2,CCR2,CEBPB,ETS1,IFNG,IL2,IL4,NFKB1,NFKBIA,NFkB (complex),RELA,SMAD3,STAT1,STAT3,STAT5A,STAT6
A	IFNAR1		transmembrane receptor	Activated	2.133	8.56e-09	AXL,CCL20,CCL5,CD40,CXCL3,IFNB1,IL1B,NOS2,SOCS3,TNF,TNFAIP3,TNFSF13B	Ap1,CEBPB,CREBBP,HMGB1,IFNAR1,IL10,IL17A,IRF1,IRF8,Interferon alpha,NFKB1,NFKBIA,NFkB (complex),RELA,RNA polymerase II,STAT1,STAT3
A	TICAM2		other		0.878	9.56e-09	CCL5,CTSK,IFNB1,IL1B,IL8,IRF1,TNF	Ap1,CREBBP,EP300,IRF3,IRF5,JUN,Jnk,NFATC2,NFKB1,NFKBIA,NFkB (complex),P38 MAPK,PPARG,RELA,STAT1,STAT3,TICAM1,TICAM2,TLR4
A	MAPKAPK2		kinase	Activated	2.389	9.68e-09	ICAM1,IFNB1,IL10,IL13,IL1B,IL4,IL8,NOS2,TNF	Ap1,CEBPB,CREBBP,CTNNB1,EP300,ERK1/2,IRF1,IRF3,JUN,MAPK8,MAPKAPK2,MMP9,NFKB1,NFKBIA,NFkB (complex),NOTCH1,REL,RELA,STAT1,STAT3,TP53
A	Bay 11-7082		chemical - kinase inhibitor	Inhibited	-2.96	9.68e-09	CCL5,CXCL3,ICAM1,IL10,IL8,NFKB1,NOS2,SAMSN1,TNF	Ap1,Bay 11-7082,CCL2,IL4,IRF1,NFKB1,NFKBIA,NFkB (complex),P38 MAPK,PPARG,REL,RELA,SMAD3,STAT1,STAT3,STAT6
A	DETA-NONOate		chemical reagent		1.248	9.68e-09	BIRC2,BIRC3,CXCL3,FOS,GLO1,ICAM1,IL8,NOS2,TNF	CEBPB,DETA-NONOate,ERK1/2,ESR2,FOS,HDAC3,IRF1,JUN,NFKB1,NFKBIA,NFkB (complex),PPARG,PTGS2,REL,RELA,STAT1,STAT3,TP53
A	HMGB1		transcription regulator	Activated	2.918	9.74e-09	CCL20,CD40,CXCL3,ICAM1,IFNB1,IL10,IL1B,IL8,NOS2,TNF	CEBPB,E. coli lipopolysaccharide,ERK1/2,HMGB1,IL1,IRF1,JUN,NFKB1,NFKBIA,NFkB (complex),REL,RELA,RNA polymerase II,STAT1,STAT3,prostaglandin E2
A	IGF1		growth factor		1.782	1.03e-08	BAD,BIRC3,BIRC5,CCL5,CDC42,CDKN1B,CFLAR,FOS,FOXO1,GPD2,ICAM1,IER3,IL10,IL1B,IL4,IL4R,IL8,PCNA,SLC20A1,SOCS3,TNF	Akt,Ap1,CEBPB,ERK1/2,FGF2,HGF,IGF1,JUN,NFKB1,NFKBIA,NFkB (complex),NOTCH1,PRKCD,RELA,RNA polymerase II,STAT1,STAT3,TP53
A	ERK		group		1.434	1.03e-08	ACSL5,APOBEC3G,BTG3,CDKN1B,CTSK,FOS,FOXO1,ICAM1,IER3,IL10,IL1B,IL8,SELL,TNF,TUBA1A,UGCG	Ap1,CEBPA,CEBPB,CREBBP,ERK,ESR1,FOSL1,FOXO3,Histone h3,JUN,MYC,NFE2L2,NFKBIA,NFkB (complex),NOTCH1,RELA,RNA polymerase II,SP1,STAT3,TP53,nitric oxide
A	vorinostat		chemical drug	Inhibited	-2.261	1.08e-08	BAD,BIRC2,BIRC3,BIRC5,CDKN1B,CFLAR,ICAM1,IL10,IL1B,IRF1,NOS2,SOCS3,TNF	Akt,CEBPB,FAS,IRF1,JUN,LY294002,NFKB1,NFKB2,NFKBIA,NFkB (complex),RELA,STAT1,STAT3,TP53,bortezomib,vorinostat
A	Nfat (family)		group	Activated	3.091	1.1e-08	CD40,CFLAR,CTSK,CX3CL1,ICAM1,IL13,IL4,IL8,OSCAR,SDC4,TNF	Ap1,CSF2,IL13,IL2,IL4,IL5,NFKB1,NFKBIA,NFkB (complex),Nfat (family),RELA,STAT1,STAT3,STAT5A,STAT6,TP53
A	galactosylceramide-alpha		chemical reagent	Activated	2.245	1.16e-08	CXCL3,IL10,IL13,IL4,IRF1,NOS2,TNF,TNFRSF9	Ap1,CD3E,EGR1,HDAC1,IFNB1,IL2,IL27,IL4,IRF1,NFATC2,NFKB1,NFKBIA,NFkB (complex),Nfat (family),RELA,STAT1,STAT3,STAT4,STAT5A,STAT5a/b,STAT6,galactosylceramide-alpha
A	carrageenan		chemical - endogenous non-mammalian	Activated	2.027	1.16e-08	CCL5,CXCL3,FOS,ICAM1,IL1B,IL8,NOS2,TNF	HMGB1,IRF1,LDL,NFKB1,NFKBIA,NFkB (complex),PARP1,REL,RELA,STAT1,STAT3,TP53,carrageenan,prostaglandin E2
A	IKBKG		kinase		1.069	1.31e-08	CCL5,CFLAR,CX3CL1,CXCL3,FOS,ICAM1,IFNB1,IL1B,IL8,SGK1,SOCS3,TNF,TNFAIP3	CEBPB,CHUK,ERK1/2,IKBKB,IKBKG,JUN,NFKB1,NFKBIA,NFkB (complex),P38 MAPK,PPARG,REL,RELA,SMAD3,STAT1,STAT3
A	CD28		transmembrane receptor		-1.849	1.31e-08	ACTR3,ANXA1,CCR5,CDK6,CDKN1B,CFLAR,CLIP1,FOS,IFNGR1,IL10,IL13,IL1B,IL4,IL8,IRF1,MAF,NFKB1,SOCS3,TNF,TNFAIP3	Ap1,CD28,CD3,CREBBP,IL2,JUN,NFATC2,NFKB1,NFKBIA,NFkB (complex),REL,RELA,SMAD3,STAT1,STAT3,STAT5A,STAT5B,STAT6,TCR,Tgf beta
A	IL21		cytokine		1.369	1.34e-08	CCL20,CCL5,CCR7,CDKN1B,IL10,IL13,IL4,IL8,PCNA,SELL,SOCS3,TNF	Akt,CEBPB,ERK1/2,IL21,IL4,IRF1,JUN,NFKB1,NFKBIA,NFkB (complex),REL,RELA,STAT1,STAT3,STAT6,TP53
A	lymphotoxin-alpha1-beta2		complex	Activated	2.433	1.41e-08	CCL5,ICAM1,IFNB1,IL1B,IL8,TNF	IRF1,IRF3,LTBR,MAP3K14,NFKB1,NFKBIA,NFkB (complex),REL,RELA,RELB,STAT1,STAT3,TRAF3,lymphotoxin-alpha1-beta2
A	glycine		chemical - endogenous mammalian		-0.93	1.41e-08	FOS,IL10,IL1B,NOS2,PCNA,TNF	Ap1,CEBPB,Creb,ERK,FOSL1,IL1B,JUN,NFATC2,NFKB1,NFKBIA,NFkB (complex),NR3C1,RELA,SP1,STAT1,STAT3,TLR4,TP53,glycine,nitric oxide,norepinephrine
A	TGAL copolymer		chemical drug		-1.213	1.41e-08	CCL5,IL10,IL1B,IL4,IL8,TNF	Ap1,CREBBP,IL10,IL12 (complex),IL1RN,IL4,IRF1,MOG,NFKB1,NFKBIA,NFkB (complex),RELA,STAT1,STAT3,STAT4,STAT6,TGAL copolymer
A	Ifn gamma		complex	Activated	2.752	1.42e-08	APOBEC3G,CASP1,CCL5,ICAM1,IL10,IL1B,IL8,NOS2,SOCS3,TNF,TNFRSF9	Ap1,CREBBP,CSF2,CTNNB1,FOS,IRF8,Ifn gamma,Jnk,NFKB1,NFKBIA,NFkB (complex),PPARG,PRKCD,RELA,RNA polymerase II,STAT1,STAT3,TP53,histamine
A	nitric oxide		chemical - endogenous mammalian		-0.742	1.56e-08	BIRC2,BIRC5,CDKN1B,FOS,IER3,IL10,IL1B,IL4,IL8,NOS2,SGK1,TNF,TNFSF13B,TXNRD1	Akt,Ap1,CEBPB,CREBBP,CTNNB1,ERK1/2,FOS,FOXO3,JUN,MYC,NFKBIA,NFkB (complex),NOTCH1,PI3K (complex),RELA,STAT3,TP53,histamine,nitric oxide
A	Histone h4		group			1.86e-08	BTG3,CCL5,CD40,CFLAR,CXCL3,FOS,IL1B,IL8,IRF1,PCNA,SOCS3,TNF	Ap1,BCL2,FOS,Histone h4,IRF1,NFKB1,NFKBIA,NFkB (complex),REL,RELA,TP53
A	MALP-2s		chemical reagent		1.777	1.9e-08	CD40,CXCL3,CYP27B1,IL10,IL1B,SLAMF1,TNF	Ap1,CCL2,CEBPB,ERK1/2,IRF3,Ikb,JUN,LBP,MALP-2s,NFKB1,NFKBIA,NFkB (complex),P38 MAPK,PPARG,RELA,SMAD3,STAT1,STAT3,TLR2
A	U0126		chemical - kinase inhibitor	Inhibited	-2.336	2.3e-08	APOBEC3G,BAD,BIRC3,BIRC5,CCL5,CDKN1B,CFLAR,CXCL3,EMR1,FOS,ICAM1,IER3,IL10,IL13,IL1B,IL4,IL8,NOS2,PTPN12,SGK1,SOCS3,TMEM158,TNF	Akt,CEBPB,ERK1/2,IGF1,IRF1,JUN,NFKB1,NFKBIA,NFkB (complex),P38 MAPK,PPARG,RELA,STAT1,STAT3,TP53,U0126
A	AIMP1		cytokine	Activated	2.392	2.32e-08	CCL5,ICAM1,IL10,IL1B,IL8,TNF	AIMP1,CEBPB,IL12B,IRF1,NFKB1,NFKBIA,NFkB (complex),RELA,STAT1,STAT3,TNFRSF1A
A	HAVCR1		other		0.243	2.32e-08	CDK6,CDKN1B,IL10,IL13,IL4,TNF	CEBPB,CREBBP,FOXO3,HAVCR1,ITK,JUN,NFkB (complex),Nfat (family),PI3K (complex),STAT3,VAV
A	progesterone		chemical - endogenous mammalian		1.288	2.64e-08	ARL4A,CCR5,CD40,CDKN1B,CFB,ENPP1,FOS,FOXO1,ICAM1,IL10,IL13,IL6R,IL8,MAOA,NCAPH,NOS2,PBX3,PCNA,PPAP2B,PTGDS,SGK1,SLC27A1,TNF,UGCG	Ap1,CCL2,CEBPB,CTNNB1,Ca2+,ESR1,FOSL1,Histone h3,NFKB1,NFKBIA,NFkB (complex),POMC,REL,RELA,RNA polymerase II,SMAD3,SP1,STAT3,STAT6,TGFB1,progesterone
A	NFE2L2		transcription regulator		0.04	2.81e-08	ABCC1,ACSL5,APPBP2,CCL5,CHORDC1,CXCL3,EPB41,ERP29,IFNB1,IL10,IL13,IL1B,IL4,IL8,MEF2C,NOS2,PRDX1,PTPLAD1,SOCS3,TNF,TXNRD1	Ap1,CREBBP,CTNNB1,EP300,HMGB1,HMOX1,IL13,IRF3,IgG,JUN,MYD88,NFE2L2,NFKB1,NFKBIA,NFkB (complex),RELA,SP1,STAT1,STAT3,STAT6
A	FOXO1	1.74	transcription regulator		1.607	2.89e-08	ACSL5,BIRC3,BIRC5,CCR7,CD40,CDKN1B,CFLAR,FOXO1,GPD2,ICAM1,IER3,SELL,SGK1,TNF,TNFRSF9,TRAF6	AKT1,Akt,CEBPB,CREBBP,ERK1/2,FOXO1,FOXO3,IL6,JUN,MTOR,NFKBIA,NFkB (complex),RELA,STAT,STAT1,STAT3,TP53
A	IL12A		cytokine		1.357	2.94e-08	CCL5,CFLAR,ICAM1,IL10,IL1B,IL4,NOS2,SOCS3,TNF	Akt,CREBBP,IL12A,IL27,IRF8,NFKB1,NFKBIA,NFkB (complex),P38 MAPK,PPARG,REL,RELA,RNA polymerase II,STAT1,STAT3,STAT4,STAT5a/b,STAT6,TP53
A	CREBBP		transcription regulator	Activated	2.535	3.33e-08	BIRC5,CCL5,CCR5,CDKN1B,FOS,IFNB1,IL10,IL8,IRF1,NOS2,PCNA,PSMB9,SFTPB,SOCS3,TNF	ADIPOQ,CEBPA,CEBPB,CREBBP,IRF1,IRF8,JUN,NFKB1,NFKBIA,NFkB (complex),PPARA,REL,RELA,RNA polymerase II,STAT1,STAT3,TP53
A	NFKBIB		transcription regulator		0.832	3.48e-08	CCL5,CD40,CFLAR,ICAM1,IL1B,IL8,NOS2,TNF,TRAF6	CEBPB,CREBBP,IL1B,IL6,IRF,IRF1,IRF3,NFKB1,NFKBIA,NFKBIB,NFkB (complex),NR3C1,REL,RELA,STAT1,STAT3,TNFAIP3
A	bortezomib		chemical drug		-0.042	3.53e-08	BIRC2,BIRC3,BIRC5,CASP1,CCL5,CDKN1B,CFLAR,CSF2RA,ICAM1,IL1B,IL8,NOS2,PCNA,TNF	Akt,CEBPB,ERK1/2,ESR2,FOS,FOXO3,HDAC3,JUN,MYC,NFKB1,NFKBIA,NFkB (complex),NOTCH1,REL,RELA,STAT3,TP53,bortezomib
A	TNFSF15		cytokine	Activated	2.412	3.67e-08	BIRC3,CCR7,CD40,IL13,IL4,IL8	Ap1,CSF2,IRF1,IRF3,Jnk,MAPK8,NFKB1,NFKBIA,NFkB (complex),PPARG,REL,RELA,STAT1,STAT3,TNFSF15,TP53
A	CRP		other		-0.146	3.7e-08	CCL5,CD40,IL10,IL6R,NOS2,PSMB9,SELL,TNF	AKT1,Ap1,CEBPB,CRP,ERK1/2,FCGR2A,FOXO3,IL12 (complex),IRF1,JUN,NFKBIA,NFkB (complex),RELA,STAT1,STAT3,SYK
A	lovastatin		chemical drug		1.323	4.22e-08	ACAT2,BIRC5,CDKN1B,CYP3A4,IFNB1,IL10,IL1B,IL4,IRF1,NOS2,SDC4,TNF	AKT1,Akt,Ap1,ESR1,FOXO3,HDAC2,IRF1,MYC,NFKB1,NFKBIA,NFkB (complex),NOS2,RELA,STAT1,STAT3,TP53,lovastatin
A	methylprednisolone		chemical drug		0.767	4.52e-08	ANXA1,ARL4A,CXCL3,FOS,GCHFR,GPC1,HNMT,HSD17B10,IFNGR1,IL1B,IL6R,IRF1,MAPK14,MARCKS,NFIB,NUPR1,PCNA,PDK1,PIM3,PTPLAD1,RAMP3,SDC4,SGK1,TNF,UGCG	AR,CREBBP,CTNNB1,ESR1,JUN,LEF1,NFkB (complex),NR3C1,RELA,SMAD3,TP53,corticosterone,methylprednisolone
A	TAB1		enzyme	Inhibited	-2.018	4.7e-08	BIRC3,CCL20,CCL5,CFB,IL1B,IL8,TNFSF13B	Ap1,IKBKB,IRF1,IRF3,MAP2K7,MAP3K7,NFE2L2,NFKB1,NFKBIA,NFkB (complex),REL,RELA,STAT1,STAT3,TAB1
A	IL10RB		transmembrane receptor		1.342	4.76e-08	ICAM1,IL10,IL8,SOCS3,TNF	CEBPB,CREBBP,IL10RB,IL17A,IL1RN,IRF8,JAK1,NFKB1,NFKBIA,NFkB (complex),REL,RELA,RNA polymerase II,STAT1,STAT3,STAT5A
A	PI3K (complex)		complex	Activated	2.4	5.41e-08	BIRC5,CDKN1B,FOS,FOXO1,IFNB1,IL10,IL1B,IL8,MEF2C,NOS2,NUPR1,PTPN12,SELL,SGK1,SOCS3,TNF,UGCG	Ap1,CEBPB,ESR1,FOXO3,HDAC2,IRF3,JUN,LY294002,MAPK8,MYC,NFKBIA,NFkB (complex),P38 MAPK,PI3K (complex),PPARG,RELA,SP1,STAT1,STAT3,TP53,nitric oxide
A	PS-1145		chemical - kinase inhibitor		-1.715	5.61e-08	BIRC2,CCL5,ICAM1,IL8,IRF1,TNFAIP3	Ap1,CCL2,HDAC3,IKK (complex),IRF1,JUN,NFKB1,NFKBIA,NFKBIB,NFkB (complex),PS-1145,REL,RELA,SMAD3,STAT1,STAT3
A	Igm		complex		-1.231	5.69e-08	BIRC5,CDKN1B,CFLAR,CX3CL1,IL10,NFKB1,SAMSN1,TNF,UGCG	Akt,CEBPB,CREBBP,FOXO3,Igm,JUN,LYN,NFKB1,NFKBIA,NFkB (complex),P38 MAPK,PI3K (complex),PPARG,RAF1,RELA,STAT1,STAT3,TP53,VAV
A	KITLG		growth factor	Activated	2.46	6.19e-08	AXL,BIRC5,CASP1,CDKN1B,CX3CL1,ETF1,FOS,IL10,IL13,IL1B,IL4,IL8,MEF2C,SAMSN1,TNF,UGCG	ATF2,Akt,Ap1,CEBPB,CREBBP,Creb,ETS1,FOXO3,IRF3,IRF8,JUN,KITLG,MAPK3,MAPK8,NFKBIA,NFkB (complex),PI3K (complex),RELA,RNA polymerase II,STAT1,STAT3,TP53
A	N-formyl-Met-Leu-Phe		chemical reagent		1.824	6.2e-08	CCR5,IL13,IL1B,IL4,IL8,SELL,TNF	Ap1,C5AR1,CEBPB,CEBPD,IL12 (complex),IRF1,IRF3,MAPKAPK2,N-formyl-Met-Leu-Phe,NFE2L2,NFKB1,NFKBIA,NFKBIB,NFkB (complex),NfkB1-RelA,PRKCD,RELA,STAT1,STAT3,TP53,reactive oxygen species
A	PTX3		other		-0.068	6.2e-08	CCL5,CCR5,FOS,IL1B,IL4,NFKB1,TNF	Ap1,CEBPB,CREBBP,IL6,IRF1,NFKB1,NFKBIA,NFkB (complex),PTX3,REL,RELA,STAT1,STAT3
A	PARP1		enzyme	Activated	2.553	6.25e-08	CCL5,CXCL3,FOS,ICAM1,IL10,IL1B,IL4,NOS2,SFTPB,TNF	Ap1,CEBPB,ERK1/2,HMGB1,HMOX1,IRF1,IRF3,JUN,MAPK8,NFKB1,NFKBIA,NFkB (complex),P38 MAPK,PARP1,PPARG,REL,RELA,SP1,STAT1,STAT3,TP53
A	FADD		other		0.984	6.25e-08	BIRC3,CDK6,CDKN1B,FOS,ICAM1,IFNB1,IL8,NFKB1,TNF,TNFAIP3	Ap1,FADD,IKBKE,IRF1,IRF3,JUN,Jnk,MAPK8,NFKB1,NFKB2,NFKBIA,NFkB (complex),PPARG,REL,RELA,RIPK1,STAT1,STAT3,TP53
A	TNFSF10		cytokine		0.464	6.25e-08	BIRC2,BIRC3,BIRC5,CFLAR,FOS,IFNB1,IL8,PCNA,TNF,TNFAIP3	Akt,ESR2,FADD,FOS,HDAC3,IRF1,IRF3,JUN,NFKB1,NFKBIA,NFkB (complex),REL,RELA,STAT1,STAT3,TNFSF10,TP53
A	IRF8		transcription regulator	Activated	3.1	6.55e-08	CCL5,CCR7,CD40,CFB,EMR1,ICAM1,IFNB1,IL1B,IL4,NOS2,TNF	Ap1,CEBPB,CREBBP,ERK1/2,IRF1,IRF8,JUN,Jnk,NFKB1,NFKBIA,NFkB (complex),PPARG,RELA,RNA polymerase II,STAT1,STAT3
A	APOE		transporter		-0.746	6.64e-08	CCL5,CCR5,CD40,CTSK,CXCL3,EMR1,ICAM1,IL10,IL1B,IL4,NOS2,PPAP2B,SDC4,TNF,TRAF6	APOE,CCL13,CEBPB,CREBBP,ETS1,IFNG,IL12 (complex),IL12B,IL6,IRF1,NFkB (complex),RELA,STAT1,STAT3
A	adenosine		chemical - endogenous mammalian		0.526	6.85e-08	CCL5,FOS,ICAM1,IL10,IL1B,IL8,SOCS3,TNF	Ap1,CEBPB,CTNNB1,ERK1/2,FOS,IL12 (complex),IRF1,JUN,Jnk,NFKBIA,NFkB (complex),P38 MAPK,PPARG,RELA,STAT1,STAT3,adenosine,histamine
A	IL5		cytokine	Activated	2.546	7.6e-08	BIRC2,CCR5,CD40,FCGR2B,ICAM1,IER3,IFNB1,IL13,IL4,IL8,NOS2,PDK1,PPIF,SGK1,SLC39A8,SRI,TNFRSF9	Ap1,CEBPB,CSF2,ERK1/2,IL5,JUN,Jnk,NFKB1,NFKBIA,NFkB (complex),PPARG,REL,RELA,STAT1,STAT3,TNF,TP53
A	infliximab		biologic drug	Inhibited	-2.345	7.77e-08	CCL20,CYP27B1,FCGR2B,IL13,IL1B,IL8,SLAMF1,TNF,TNFRSF9	Akt,Ap1,CEBPB,CTNNB1,Ca2+,FOSL1,LEP,NFKB1,NFKBIA,NFkB (complex),RELA,RNA polymerase II,SP1,STAT1,STAT3,TNF,TP53,infliximab
A	TBK1		kinase	Activated	2.054	8.05e-08	CCL5,CD40,CXCL3,ICAM1,IFNB1,IL10,IL1B,IL8,NFKB1,TNF	HMGB1,IKBKB,IRF1,Interferon alpha,NFKB1,NFKBIA,NFkB (complex),REL,RELA,STAT1,STAT3,TBK1
A	methyl 2-cyano-3,12-dioxoolean-1,9-dien-28-oate		chemical drug	Inhibited	-2.595	8.08e-08	BIRC3,BIRC5,CFLAR,IL10,IL1B,NOS2,TNF	GSK3B,HMGB1,IRF1,JUN,NFKB1,NFKBIA,NFkB (complex),PARP1,REL,RELA,STAT1,STAT3,TP53,methyl 2-cyano-3,12-dioxoolean-1,9-dien-28-oate
A	BCL2L1		other		-0.788	8.08e-08	BIRC2,CDKN1B,CXCL3,IFNB1,IL1B,IL8,TNF	Ap1,BAX,BCL2L1,CEBPB,IRF3,JUN,Jnk,NFKB1,NFKBIA,NFkB (complex),P38 MAPK,PPARG,RAF1,RELA,STAT1,STAT3,TP53,XIAP
A	MAP3K8		kinase		1.61	8.32e-08	BIRC3,CDKN1B,FOS,IFNB1,IL1B,IL8,SOCS3,TNF	Ap1,CEBPB,ERK1/2,ESR2,FOS,HDAC3,IKBKB,JUN,Jnk,MAP3K8,MAPK9,NFKB1,NFKBIA,NFkB (complex),PPARG,RELA,STAT1,STAT3,TP53
A	MOG		other		1.289	8.32e-08	CCL5,CCR5,CD40,IL10,IL13,IL4,NOS2,TNF	Ap1,CEBPB,CREBBP,CTNNB1,IL10,IL17A,IL2,IL6,IgG,MOG,NFKB1,NFKBIA,NFkB (complex),RELA,STAT1,STAT3,STAT5A
A	nitroprusside		chemical drug		0.832	8.32e-08	BIRC5,CFLAR,FOS,FOXO1,IFNGR1,IL4,NOS2,TNF	Akt,Ap1,Creb,ESR1,FOXO3,IRF3,JUN,MAPK8,MYC,Mapk,NFKBIA,NFkB (complex),NOTCH1,RELA,SP1,STAT3,TP53,nitric oxide,nitroprusside
A	MAPK13		kinase		0.915	8.33e-08	FOS,IFNB1,IL10,IL1B,PRDX1,TNF	ATF2,Ap1,CEBPB,CREBBP,ERK1/2,ESR1,ESR2,FOS,GATA3,HDAC3,IRF3,JUN,MAPK13,NFATC2,NFE2L2,NFKB1,NFkB (complex),Nfat (family),RELA,STAT3,TP53
A	sulforafan		chemical drug	Inhibited	-2.07	9.01e-08	BIRC5,CDKN1B,CYP3A4,FOS,IL1B,IL4,IL8,NOS2,SOCS3,TNF,TXNRD1	ATF2,Akt,Ap1,CEBPB,EGR1,ERK1/2,ESR1,IRF3,JUN,MAP2K3,MAPK8,NFATC2,NFE2L2,NFKBIA,NFkB (complex),Nfat (family),RELA,STAT3,TP53,sulforafan
A	minocycline		chemical drug	Inhibited	-2.05	1.01e-07	CASP1,EMR1,FOS,ICAM1,IL1B,IL8,NOS2,TNF	Ap1,BCL2,FOS,HMGB1,JUN,MAPK14,NFE2L2,NFKB1,NFKBIA,NFkB (complex),PARP1,RELA,RHOA,STAT1,STAT3,TP53,minocycline,prostaglandin E2
A	IL11		cytokine		-0.421	1.01e-07	CD40,FOS,ICAM1,IL13,IL4,IRF1,SFTPB,SOCS3	Ap1,CREBBP,ESR2,IL11,IL12 (complex),IRF1,JAK1,Jnk,NFKB1,NFkB (complex),PPARG,REL,RELA,STAT1,STAT3,STAT5A,STAT5B,TP53
A	herbimycin		chemical - kinase inhibitor		-1.459	1.01e-07	CDK6,CDKN1B,FOS,ICAM1,IL1B,IL8,NOS2,TNF	Ap1,CEBPB,Creb,EGFR,ERK1/2,ESR1,HDAC3,JUN,Jnk,MYC,Mapk,NFKB1,NFkB (complex),PPARG,PTEN,RELA,STAT1,STAT3,TP53,herbimycin
A	JUN		transcription regulator	Activated	2.248	1.03e-07	ACAT2,ANXA1,AXL,BIRC2,BIRC3,CD164,CDKN1B,CFLAR,FOS,ICAM1,IFNB1,IL10,IL1B,IL8,NOS2,PRDX1,PTGDS,SGK1,SOCS3,TNF	15-deoxy-delta-12,14 -PGJ 2,ATF2,Ap1,CEBPB,CREBBP,ESR1,ESR2,FOS,FOXO3,JUN,Jnk,MYC,NFE2L2,NFKBIA,NFkB (complex),NOTCH1,NR5A2,PPARG,RELA,STAT1,STAT3,TP53
A	butyric acid		chemical - endogenous mammalian		-0.864	1.05e-07	ANXA1,BIRC5,CCL20,CCR5,CDC42,CDK6,CDKN1B,CETN2,FOS,ICAM1,IL10,IL1B,IL8,IRF1,NFKB1,NOS2,PCNA,PRDX1,PTGDS,SGK1,TNF	CEBPB,CREBBP,CTNNB1,Ca2+,D-glucose,ESR1,FOSL1,FOXO3,IL6,JUN,LY294002,MYC,NFKBIA,NFkB (complex),NOTCH1,RELA,RNA polymerase II,SP1,STAT1,STAT3,TP53,butyric acid
A	NR3C1		ligand-dependent nuclear receptor		-0.545	1.13e-07	ANXA1,ATP6AP1,BIRC2,BIRC3,CCL5,CXCL3,CYP3A4,FOS,FOXO1,ICAM1,IER3,IFNB1,IL1B,IL8,IRF1,MAEA,MAOA,MTCH2,NFKB1,PAK1,SGK1,TNF,TNFAIP3,TNFAIP6,TNFRSF9,UGCG	CEBPB,ESR1,ESR2,IRF1,NFKB1,NFKBIA,NFkB (complex),NR3C1,REL,RELA,SP1,STAT1,STAT3,TNF,dexamethasone
A	GSK3B		kinase	Activated	2.214	1.16e-07	BIRC2,BIRC3,BIRC5,CDKN1B,CFLAR,FOS,IL10,IL1B,NOS2,TNF	Akt,CEBPB,CREBBP,ESR1,ESR2,FOS,FOXO3,GSK3B,HDAC3,JUN,MAP2K1,MYC,NFKBIA,NFkB (complex),NOTCH1,RELA,STAT3,TP53,curcumin
A	MAPK12		kinase		0.915	1.2e-07	FOS,IFNB1,IL10,IL1B,PRDX1,TNF	ATF2,Ap1,CEBPB,CREBBP,ERK1/2,ESR1,ESR2,FOS,GATA3,HDAC3,IRF3,JUN,MAPK12,NFATC2,NFE2L2,NFKB1,NFkB (complex),Nfat (family),RELA,STAT3,TP53
A	IL1R1		transmembrane receptor		0.968	1.21e-07	ABCC1,CXCL3,FOS,IL10,IL1B,IL8,NOS2,TNF	Ap1,IL1A,IL1R1,IRF1,MYD88,NFKB1,NFKBIA,NFkB (complex),P38 MAPK,PPARG,REL,RELA,RELB,STAT1,STAT3,prostaglandin E2
A	Ca2+		chemical - endogenous mammalian		1.978	1.27e-07	CDC42,CDKN1B,CYP27B1,ENPP1,FOS,ICAM1,IL10,IL1B,IL4,IL6R,IL8,IRF1,OSCAR,SGK1,TNF,UGCG	Ap1,BCL2,CEBPA,CEBPB,CEBPD,CREBBP,Ca2+,FOS,JUN,NFKB1,NFKBIA,NFkB (complex),PRKCD,REL,RELA,RNA polymerase II,STAT1,STAT3,TP53,cyclic AMP
A	C5AR1		G-protein coupled receptor	Activated	2.517	1.33e-07	CD40,FCGR2B,IL13,IL1B,IL4,IL8,TNF	ARRB2,ATF2,Akt,Ap1,C5AR1,CEBPB,CTNNB1,Creb,ETS1,IL17A,IL4,MAPK3,NFKB1,NFKBIA,NFkB (complex),RELA,STAT1,STAT3,STAT6,TP53
A	STAT5A		transcription regulator		1.616	1.39e-07	BIRC3,CDK6,CDKN1B,CFLAR,CYP27B1,FOS,ICAM1,IL4,IRF1,MAF,SOCS3,TNF	AKT1,CEBPB,CREBBP,FOXO3,IGF1,IL6,IRF8,NFKBIA,NFkB (complex),RELA,RNA polymerase II,STAT1,STAT3,STAT5A,STAT5B,STAT5a/b,TCF3,TP53
A	IL15		cytokine	Activated	2.815	1.47e-07	ANXA1,CCL5,CD40,CDK6,IFNB1,IL10,IL13,IL4,IL8,IRF1,MAF,NOS2,PCNA,PSMB10,PSMB9,SELL,TNF,TNFRSF9,TXNRD1	HMGB1,IL15,IL2,IL4,IRF1,Immunoglobulin,NFKB1,NFKBIA,NFkB (complex),REL,RELA,STAT1,STAT3,STAT5A,STAT6
A	E5564		chemical drug		-1.929	1.49e-07	IL10,IL1B,IL8,TNF	E5564,IRF1,NFATC2,NFKB1,NFKBIA,NFkB (complex),RELA,STAT1,STAT3,TLR4,TNF
A	BPI		transporter		-1.982	1.49e-07	ICAM1,IFNB1,IL8,TNF	BPI,IRF1,NFKB1,NFKBIA,NFkB (complex),RELA,STAT1,STAT3,TNF
A	MAP2K1		kinase		0.176	1.56e-07	ABCC1,APOBEC3G,BIRC2,BIRC3,CCL5,CDKN1B,CFLAR,CXCL3,FOS,IL8,NOS2,PCNA,TNF	Ap1,CEBPB,Creb,ERK1/2,ESR1,ESR2,FAS,FOS,HDAC3,JUN,MAP2K1,Mapk,NFKB1,NFKB2,NFKBIA,NFkB (complex),PD98059,RELA,RNA polymerase II,STAT1,STAT3,TP53
A	aspirin		chemical drug	Inhibited	-3.025	1.65e-07	BIRC5,CD40,CX3CL1,ICAM1,IL1B,IL4,IL8,NOS2,SELL,TNF	Ap1,CEBPB,ESR1,IL12B,IL18,IL4,IRF1,JUN,MAPK14,NFATC2,NFE2L2,NFKB1,NFkB (complex),Nfat (family),RELA,STAT1,STAT3,STAT6,aspirin
A	celecoxib		chemical drug		-1.861	1.65e-07	BIRC2,BIRC5,CDKN1B,CFLAR,CTSK,ICAM1,IL13,IL1B,NOS2,PCNA,TNF	Akt,CEBPB,ERK1/2,GSK3B,JUN,NFKBIA,NFkB (complex),P38 MAPK,PPARG,PTGS2,RELA,STAT1,STAT3,TP53,celecoxib
A	troglitazone		chemical drug		-1.837	1.67e-07	BAD,BIRC3,BIRC5,CCL5,CDKN1B,CFLAR,CXCL3,CYP3A4,FOS,GLO1,ICAM1,IFNB1,IL1B,IL8,NCAPH,NFKB1,NOS2,PCNA,SLC27A1,TNF	ADIPOQ,CEBPB,ERK1/2,FN1,IRF1,JUN,NFKB1,NFKBIA,NFkB (complex),P38 MAPK,PPARA,PPARG,RELA,SMAD3,STAT1,STAT3,troglitazone
A	SYK		kinase	Activated	2.586	1.68e-07	CCL5,IFNB1,IL10,IL1B,IL8,IRF1,TNF	Ap1,CEBPB,CEBPD,FCER1G,IRF1,IRF3,IRF5,MYD88,NFKB1,NFKBIA,NFkB (complex),REL,RELA,STAT1,STAT3,SYK,TICAM1
A	Ikb		group		1.293	1.7e-07	CFB,CXCL3,ICAM1,NFKB1,TNF,TNFAIP3	IRF1,Ikb,NFKB1,NFKBIA,NFkB (complex),REL,RELA,STAT1
A	IRAK2		kinase		1.951	1.71e-07	IL1B,IL8,NFKB1,NOS2,TNF	Ap1,ESR1,IL1R1,IRAK2,IRF3,JUN,MYD88,NFATC2,NFKB1,NFKBIA,NFkB (complex),Nfat (family),P38 MAPK,PPARG,RELA,STAT1,STAT3,TRAF6
A	CX3CR1		G-protein coupled receptor		-0.074	1.71e-07	CXCL3,ICAM1,IL1B,NOS2,TNF
A	RB1		transcription regulator		0.451	1.88e-07	APPL2,BIRC5,BTG3,CDKN1B,CYP27B1,FOS,LACTB,MAF,MEF2C,PBX3,PCNA,PTPLAD1,TNF,TUBA1A,ZEB2,ZNF655	CASP8,CEBPB,CTNNB1,E2F1,ERK,FOSL1,GSK3B,HIF1A,JUN,MYC,NFKBIA,NFkB (complex),RB1,RELA,RNA polymerase II,SP1,STAT1,STAT3,TP53,VEGFA
A	NOTCH1		transcription regulator		1.753	1.95e-07	BIRC2,BIRC3,CDKN1B,CFLAR,FOS,ICAM1,IL10,IL8,IRF1,NFKB1,NOS2,PTGDS,TNF	Akt,CEBPB,ERK1/2,FOXO3,IRF1,JUN,MYC,NFKB1,NFKBIA,NFkB (complex),NOTCH1,REL,RELA,STAT1,STAT3,TP53
A	zymosan		chemical - endogenous non-mammalian	Activated	2.74	2.05e-07	CCL5,CD40,CXCL3,IL10,IL1B,IL8,SOCS3,TNF	CEBPB,ERK1/2,IL17A,JUN,NFKB1,NFKBIA,NFkB (complex),P38 MAPK,PPARG,RELA,STAT1,STAT3,TLR2,prostaglandin E2,zymosan
A	IKBKE		kinase		1.715	2.05e-07	BIRC2,BIRC3,CCL5,CDKN1B,IFNB1,IL8,NOS2,TNF	Ap1,CREBBP,EP300,ESR2,FOS,HDAC3,IKBKB,IKBKE,IRF1,IRF3,JUN,MAPK8,NFKB1,NFKBIA,NFkB (complex),REL,RELA,STAT1,STAT3,TP53
A	MAP2K1/2		group		1.342	2.05e-07	BAD,CDKN1B,CXCL3,FOS,IL1B,NFKB1,PCNA,TNF	Akt,Ap1,CEBPB,CEBPD,CHUK,CTNNB1,ERK1/2,JUN,MAP2K1/2,NFKB1,NFKBIA,NFkB (complex),P38 MAPK,PPARG,RELA,SMAD3,STAT1,STAT3,TP53
A	fluticasone		chemical drug		-0.743	2.35e-07	CCL5,CFB,IL10,IL13,IL8,NOS2	CEBPA,CEBPB,CREBBP,IL4,IL5,IRF1,JUN,NFKB1,NFKBIA,NFkB (complex),REL,RELA,RNA polymerase II,STAT1,STAT3,STAT6,TSLP,fluticasone
A	IFN Beta		group		-0.606	2.41e-07	CCR7,CD40,CYP3A4,EEF1A1,IL10,IL1B,IL8,IRF1,NOS2,TNF,TXNRD1	CREBBP,IFN Beta,IL12 (complex),IRF1,IRF8,NFKB1,NFKBIA,NFkB (complex),REL,RELA,RNA polymerase II,STAT1,STAT3
A	Jnk		group	Activated	2.741	2.42e-07	BIRC3,CCL5,CCR7,CD40,FOS,ICAM1,IFNB1,IL13,IL1B,IL8,NOS2,SOCS3,TNF	Ap1,CEBPB,ERK1/2,ESR1,IKBKB,IRF1,JUN,Jnk,NFATC2,NFKB1,NFKBIA,NFkB (complex),Nfat (family),P38 MAPK,PPARG,RELA,STAT1,STAT3
A	E. coli B4 lipopolysaccharide		chemical toxicant	Activated	3.291	2.76e-07	BAD,CCL20,CCL5,CD40,CXCL3,ICAM1,IFNB1,IL10,IL1B,IL8,IRAK3,NOS2,SAMSN1,SOCS3,TNF,TNFAIP3	Ap1,CEBPB,E. coli B4 lipopolysaccharide,ERK1/2,HMGB1,JUN,MYD88,NFATC2,NFKB1,NFKBIA,NFkB (complex),REL,RELA,SP1,STAT3,TLR4
A	Go 6976		chemical - kinase inhibitor	Inhibited	-2.084	2.84e-07	APOBEC3G,CXCL3,FOS,IFNB1,IL13,IL8,NOS2,TNFRSF9	Ap1,ESR1,Go 6976,IKBKB,JUN,Jnk,NFATC2,NFKB1,NFKBIA,NFkB (complex),Nfat (family),P38 MAPK,PPARG,PRKCA,RELA,STAT1,STAT3
A	PLA2G10		enzyme	Activated	2.213	2.89e-07	CD40,IL10,IL13,IL4,TNF	Ap1,CEBPB,CREBBP,IL13,IL4,IL6,IRF3,MAPK8,NFKBIA,NFkB (complex),P38 MAPK,PLA2G10,PPARG,RELA,STAT1,STAT3,STAT6,TP53
A	HDAC1		transcription regulator	Inhibited	-2.402	2.94e-07	CCL5,CDKN1B,CTSK,IFNB1,IL10,IL13,IL4,IL8,MEF2C,NOS2,OSCAR,TNF	AKT1,CREBBP,EP300,FOXO3,HDAC1,HDAC2,HDAC6,IRF1,JUN,NFKB1,NFKBIA,NFkB (complex),PPARG,REL,RELA,STAT1,STAT3,TP53
A	caffeic acid phenethyl ester		chemical toxicant	Inhibited	-2.976	3.18e-07	BIRC3,CDKN1B,CYP3A4,ICAM1,IL1B,IL8,NFKB1,NOS2,PCNA,TNF	CEBPB,CREBBP,ESR1,FOXO3,IRF1,JUN,MAP2K1,MYC,NFKB1,NFKBIA,NFkB (complex),NOTCH1,PPARG,PTGS2,REL,RELA,STAT3,TP53,caffeic acid phenethyl ester
A	S100A9		other	Activated	2.195	3.2e-07	ICAM1,IL1B,IL8,NOS2,TNF,TNFRSF9	Ap1,CCL2,CEBPB,CTNNB1,Ca2+,FOSL1,ICAM1,NFKB1,NFkB (complex),NOTCH1,REL,S100A8,S100A9,SMAD3,SP1,STAT3
A	fucoidin		chemical reagent	Inhibited	-2.376	3.2e-07	CCL5,IL1B,IL4,IL8,NOS2,TNF	Ap1,CALR,CASP1,CEBPB,ERK1/2,HMGB1,IL1,IRF3,JUN,MAPK8,NFKB1,NFKBIA,NFkB (complex),RELA,STAT3,TNFRSF9,TP53,fucoidin
A	Histone h3		group			3.23e-07	BTG3,CD40,CDKN1B,CFLAR,FOS,ICAM1,IL10,IL13,IL1B,IL4,IL8,KLHDC10,NOS2,PCNA,SGK1,SOCS3	Ap1,BCL2,ESR1,FOS,Histone h3,IL4,IRF1,JUN,NFATC2,NFKB1,NFKBIA,NFkB (complex),Nfat (family),REL,RELA,RNA polymerase II,STAT1,STAT3,STAT6,TP53
A	F2RL1		G-protein coupled receptor		1.285	3.25e-07	FOS,IL10,IL13,IL4,IL8,NOS2,TNF	Ap1,CALCA,CEBPB,CTNNB1,Creb,ERK1/2,F2RL1,IRF1,IRF3,JUN,MAPK8,NFKB1,NFKBIA,NFKBIB,NFkB (complex),RELA,STAT1,STAT3,TAC1,TP53
A	Pka		complex		1.896	3.48e-07	BIRC5,CCR7,CD40,CDKN1B,FOS,IL4,IRF1,NOS2,SFTPB,SGK1,TNF	Akt,Ap1,CEBPB,CREBBP,ERK1/2,IRF1,IRF8,JUN,NFKBIA,NFkB (complex),PPARG,Pka,RELA,RNA polymerase II,SMAD3,STAT1,STAT3,TP53
A	KIT		kinase			3.54e-07	BIRC5,CD164,CXCL3,HSD17B10,ICAM1,IL10,IL4,IL4R,SOCS3,TNF	Akt,CEBPB,CREBBP,ERK1/2,IRF8,JUN,KIT,NFKB1,NFKBIA,NFkB (complex),P38 MAPK,PPARG,REL,RELA,RNA polymerase II,STAT1,STAT3,TP53
A	Sb202190		chemical - kinase inhibitor	Inhibited	-2.318	3.8e-07	BIRC5,FOS,IFNB1,IL10,IL13,IL1B,IL8,NOS2,PRDX1,SGK1,TNF	Ap1,CREBBP,CTNNB1,ESR2,FOS,HDAC3,JUN,LEF1,MAPK14,NFE2L2,NFKB1,NFKBIA,NFkB (complex),P38 MAPK,PPARG,REL,RELA,SMAD3,STAT1,STAT3,Sb202190,TP53
A	cigarette smoke		chemical toxicant	Activated	2.243	4.25e-07	CXCL3,FOS,GRB2,ICAM1,IL10,IL13,IL4,IL8,NFKB1,NOS2,PRDX1,TNF,TXNRD1	ATF2,Ap1,CTNNB1,Creb,EGR1,ETS1,GATA3,IRF1,IRF3,JUN,MAPK3,MMP9,NFE2L2,NFKB1,NFKBIA,NFkB (complex),NOTCH1,REL,RELA,SP1,STAT3,cigarette smoke
A	IL17a dimer		complex	Activated	2.345	4.28e-07	CCL20,CCL5,IL10,IL13,IL1B,TNF	IL17R,IL17a dimer,NFkB (complex),RELA
A	lipoxin A4		chemical - endogenous mammalian	Inhibited	-2.2	4.28e-07	CCR5,CDKN1B,ICAM1,IL1B,IL8,TNF	Ap1,BCL2,CEBPB,CREBBP,ERK,ESR2,FOS,FOSL1,HDAC3,IL10,IL8,JUN,NFKBIA,NFkB (complex),RELA,SP1,STAT1,STAT3,TP53,lipoxin A4
A	ceramide		chemical - endogenous mammalian		0.339	4.28e-07	CASP1,CFLAR,FOS,ICAM1,IL1B,IL8	Ap1,BCL2,CEBPB,ERK1/2,FOS,FOXO3,IL12 (complex),IL8,IRF1,JUN,MYC,NFKBIA,NFkB (complex),NOTCH1,RELA,STAT1,STAT3,TP53,ceramide
A	PTPN6		phosphatase		-1.455	4.28e-07	CCR7,CDKN1B,IFNB1,IL10,IL1B,TNF	Ap1,CEBPB,CREBBP,ERK1/2,FOXO3,IRF1,IRF8,JUN,NFKB1,NFKBIA,NFkB (complex),PI3K (complex),PTPN6,REL,RELA,RNA polymerase II,STAT1,STAT3,SYK
A	praziquantel		chemical drug			4.44e-07	IL13,IL4,IL8,TNF
A	TNFSF9		cytokine	Activated	2.2	4.65e-07	CCR7,ICAM1,IL4,NOS2,TNF	IL2,NFKB1,NFKBIA,NFkB (complex),P38 MAPK,PPARG,RELA,STAT1,STAT3,STAT5A,TNF,TNFRSF9,TNFSF9
A	NOD1		other		1.953	4.65e-07	CCL5,IL1B,IL8,NOS2,TNF	Ap1,CALR,CASP1,CEBPB,ERK1/2,HMGB1,IRF1,JUN,Jnk,NFKB1,NFKBIA,NFkB (complex),NOD1,P38 MAPK,PPARG,REL,RELA,STAT1,STAT3,TP53
A	zymosan A		chemical - endogenous non-mammalian		1.13	4.65e-07	ANXA1,CD40,IL10,IL1B,TNF	Ap1,CCL13,CREBBP,CXCL2,ETS1,IL10,IRF1,NFKB1,NFKBIA,NFkB (complex),REL,RELA,STAT1,STAT3,TLR2,zymosan A
A	iloprost		chemical drug		-0.625	4.65e-07	IL10,IL13,IL4,NOS2,TNF	Ap1,CEBPB,CEBPD,ESR1,FOSL1,Histone h3,JUN,NFKBIA,PPARA,PPARG,Pkc(s),RELA,RNA polymerase II,RXRA,SP1,SREBF1,STAT1,STAT3,THRB,VDR,cyclic AMP,iloprost
A	NFATC2		transcription regulator		1.975	4.68e-07	CD40,CFLAR,CXCL3,IFNB1,IL10,IL13,IL4,IRF1,MERTK,RGS1,SOCS3,TNF	Ap1,CEBPB,CREBBP,ESR1,IFNG,IL2,IL6,JUN,NFATC2,NFKB1,NFKBIA,NFkB (complex),Nfat (family),RELA,STAT1,STAT3,STAT5A,TNF
A	docetaxel		chemical drug		0.005	4.87e-07	BIRC2,BIRC5,CYP3A4,ERBB2IP,IL10,IL1B,UGCG	Akt,IRF1,NFKB1,NFKBIA,NFkB (complex),RELA,STAT1,STAT3,TP53,docetaxel
A	CCR5	-2.17	G-protein coupled receptor		-0.266	4.87e-07	CCL5,CCR5,CXCL3,FOS,IL10,IL4,TNF	Ap1,CCL5,CCR5,CEBPB,CREBBP,ERK1/2,IL10,IL12 (family),IL6,IRF4,JUN,NFkB (complex),RELA,STAT1,STAT3,STAT4,STAT6
A	enterotoxin B		biologic drug	Activated	2.752	5.11e-07	CCL5,CD40,CSF2RA,CXCL3,ICAM1,IL10,IL1B,IL4,TNF
A	ITGB1		transmembrane receptor		0.514	5.11e-07	ABCC1,CDKN1B,FOS,ICAM1,IL1B,IL8,NOS2,TNF,TNFAIP3	Ap1,Creb,EP300,ESR1,FOXO1,IRF3,ITGB1,MAPK8,NFKB1,NFKBIA,NFkB (complex),PIK3R1,PRKCD,RELA,RHOA,SMAD4,SMAD7,STAT3,TP53,hyaluronic acid
A	AKT1		kinase		0.113	5.44e-07	ACAT2,BAD,BIRC3,CCL5,CD40,CDKN1B,CFLAR,FOS,FOXO1,IFNB1,IL4,NOS2,RAMP3,TNF	AKT1,Ap1,CEBPB,CREBBP,ERK1/2,ESR1,IL2,IRF3,JUN,Jnk,MAP2K1,MAPK8,NFKB1,NFKBIA,NFkB (complex),PPARG,RELA,STAT1,STAT3,STAT5A,TP53
A	indomethacin		chemical drug		-0.372	5.49e-07	ANXA1,BIRC3,CDKN1B,FOS,IER3,IL10,IL1B,IL4,NOS2,PCNA,PSMB10,PSMB9,SELL,TNF,TRAF6	CEBPA,CEBPB,CEBPD,CREBBP,IGF1,JUN,NFKB1,NFKBIA,NFkB (complex),POMC,PPARG,PTGS2,REL,RELA,RNA polymerase II,STAT1,STAT3,TP53,cyclic AMP,indomethacin
A	ERBB2		kinase		1.318	5.5e-07	BIRC3,BIRC5,CCL20,CCL5,CDK6,CDKN1B,FOS,FOXO1,G3BP1,GLO1,GPC1,GPD2,IL1B,IL8,MAOA,MARCKS,NFIB,NFKB1,NOS2,NRG1,P4HA2,PCNA,PSMB9,TNF,TUBA1A	Ap1,EGFR,ERBB2,ESR1,ESR2,HDAC3,IRF3,JUN,MAPK8,MYC,NFKB1,NFKBIA,NFkB (complex),PTEN,RELA,SP1,STAT1,STAT3,TP53,curcumin
A	Ni2+		chemical reagent	Activated	2.443	5.65e-07	BIRC3,CCL20,CX3CL1,CXCL3,ICAM1,IL8	APP,FOXO3,JUN,MYC,NFKBIA,NFkB (complex),NOTCH1,Ni2+,RELA,STAT1,STAT3,TP53
A	HSPD1		enzyme	Activated	2.409	5.65e-07	CXCL3,ICAM1,IL10,IL1B,SOCS3,TNF	CEBPB,ERK1/2,HSPD1,IL12B,IL17A,IRF1,JUN,NFKB1,NFKBIA,NFkB (complex),P38 MAPK,PPARG,RELA,SOCS3,STAT1,STAT3,STAT5A
A	geranylgeranyl pyrophosphate		chemical - endogenous mammalian		0.447	5.65e-07	BIRC5,CDKN1B,ICAM1,IL1B,NOS2,TNF	CEBPB,CREBBP,ERK1/2,JUN,NFKBIA,NFkB (complex),NR1H2,NR1H3,P38 MAPK,PPARG,RELA,SP1,SREBF1,STAT1,STAT3,TP53,geranylgeranyl pyrophosphate,nitric oxide
A	CLEC11A		growth factor			6.09e-07	ANXA1,BIRC5,CCR5,FOS,IL13,IL1B,NFKB1,TNF	ATF2,Akt,Ap1,CLEC11A,Creb,ETS1,IRF1,MAPK3,NFKB1,NFKBIA,NFkB (complex),P38 MAPK,PPARG,RELA,STAT1,STAT3,TNF,TP53
A	TRAF3		other	Activated	2.305	6.46e-07	BIRC3,CCL5,ICAM1,IFNB1,IL10,IL4,PBX3,TNF,TNFAIP3	CD40,CHUK,CREBBP,EP300,IRF1,IRF3,Ikb,JUN,NFKB1,NFKBIA,NFkB (complex),REL,RELA,SMAD3,STAT1,STAT3,TRAF2,TRAF3
A	NFATC3		transcription regulator		-0.447	7.03e-07	FOS,IL10,IL13,IL4,NUPR1,PRKD3,SFTPB,TNF
A	flavopiridol		chemical drug		-1.766	7.11e-07	BIRC2,BIRC3,BIRC5,CDKN1B,FOS,ICAM1,PCNA	Akt,CEBPB,E2F1,ERK1/2,FOXO1,FOXO3,JUN,MYC,NFKBIA,NFkB (complex),NOTCH1,PPARG,RB1,RELA,RNA polymerase II,STAT3,TP53,flavopiridol
A	SIRPA		phosphatase	Inhibited	-2.195	7.16e-07	CCL5,IFNB1,IL8,IRF1,TNF	Ap1,JUN,Jnk,NFKB1,NFKBIA,NFkB (complex),PPARG,PTPN11,REL,RELA,SIRPA,STAT,STAT1,STAT3,SYK
A	2,4-dinitrofluorobenzene		chemical toxicant		1.972	7.16e-07	ICAM1,IL10,IL1B,IL4,TNF	2,4-dinitrofluorobenzene,CEBPB,IFNG,IL2,NFKB1,NFKBIA,NFkB (complex),RELA,STAT1,STAT3,STAT5A,TNF
A	concanamycin A		chemical drug		1.521	7.16e-07	BIRC5,ICAM1,IFNB1,IL4,NOS2	Ap1,CREBBP,ESR2,FOS,HDAC3,IL18,IRF1,IRF8,JUN,Jnk,NFKB1,NFKBIA,NFkB (complex),PPARG,RELA,RNA polymerase II,STAT1,STAT3,STAT6,TP53,concanamycin A
A	nystatin		chemical drug		1.172	7.16e-07	CD40,ICAM1,IL1B,IL8,TNF	Ap1,CEBPB,ERK,FOSL1,IRF1,NFATC2,NFKB1,NFKBIA,NFkB (complex),NOTCH1,NR5A2,REL,RELA,SP1,SREBF1,STAT1,STAT3,TLR4,TP53,cholesterol,nystatin
A	RPS6KA5		kinase		-0.005	7.16e-07	CCL20,CCR7,FOS,IL10,TNF	Ap1,CEBPB,CREBBP,Creb,EP300,IL10,IL6,IRF1,NFKB1,NFKBIA,NFkB (complex),REL,RELA,RPS6KA5,STAT1,STAT3,TP53
A	IL1RL1		transmembrane receptor		-0.27	7.16e-07	CXCL3,IL13,IL4,IL8,TNF	Ap1,CEBPB,ESR1,IL17A,IL1RL1,IRF3,JUN,MAPK8,MYD88,NFATC2,NFKB1,NFKBIA,NFkB (complex),Nfat (family),RELA,STAT1,STAT3,TLR2,TP53
A	lonafarnib		chemical drug		-0.937	7.16e-07	BIRC2,BIRC3,BIRC5,CFLAR,NOS2	Akt,GSK3B,HDAC3,IKK (complex),IRF1,JUN,NFKB1,NFKBIA,NFKBIB,NFkB (complex),REL,RELA,STAT1,STAT3,TP53,lonafarnib
A	CCL3L1/CCL3L3		cytokine			7.16e-07	CCL5,CCR5,CD40,IL1B,TNF	CCL3,CCL3L1/CCL3L3,CCR5,CTNNB1,IRF1,IgG,NFKB1,NFKBIA,NFkB (complex),RELA,STAT,STAT1,STAT3,STAT5B,ZFP36
A	CCL3		cytokine		1.44	7.35e-07	APOBEC3G,CCL20,CCR5,FOS,IL1B,TNF	CCL3,CCR5,ICAM1,NFKB1,NFKBIA,NFkB (complex),NOTCH1,PRKCE,REL,RELA,STAT1,STAT3,STAT5B,ZFP36
A	IL17RA		transmembrane receptor		1.293	7.35e-07	CCL20,CXCL3,IFNB1,IL13,IL1B,IL8	Ap1,CCL2,CEBPB,IL13,IL17A,IL17RA,IRF3,MAP3K7,NFKB1,NFKBIA,NFkB (complex),RELA,SMAD3,STAT3,STAT6,TRAF3IP2
A	FCGR2A		transmembrane receptor		0.786	7.35e-07	CCL5,CXCL3,IL10,IL1B,IL8,TNF	Ap1,CEBPB,CREBBP,ERK1/2,FCGR2A,IL10,JUN,NFKB1,NFKBIA,NFkB (complex),P38 MAPK,PPARG,REL,RELA,STAT1,STAT3,SYK
A	PLK4		kinase		0	7.35e-07	CD40,IFNB1,IL1B,IRF1,MERTK,RGS1	NFKB1,NFKBIA,NFkB (complex),PLG,PLK4,RELA,STAT1
A	IGHE		other			7.35e-07	CCL5,IL10,IL13,IL1B,IL4,TNF	Ap1,CTNNB1,EGR1,FOS,Fcer1,IGHE,IL13,LAT,NFKBIA,NFkB (complex),Nfat (family),PPARG,RELA,STAT3,STAT6,VAV1,histamine,prostaglandin D2
A	medroxyprogesterone acetate		chemical drug		-0.368	7.81e-07	BIRC5,CCL5,CDKN1B,CYP3A4,FOXO1,ICAM1,IL13,IL6R,SGK1,TNF	CEBPB,CREBBP,ERBB2,ERK1/2,ESR1,IL6,JUN,NFKB1,NFKBIA,NFkB (complex),NR3C1,RELA,RNA polymerase II,SP1,STAT1,STAT3,TP53,beta-estradiol,medroxyprogesterone acetate
A	sirolimus		chemical drug		-1.015	8.06e-07	BIRC5,CCR5,CCR7,CD40,CDKN1B,CFLAR,CYP3A4,FOS,ICAM1,IFNB1,IL10,IL13,IL4,IL4R,NOS2,PCNA,SELL,SOCS3,TNF	Akt,Ap1,CEBPB,CREBBP,ERK1/2,IL10,IL4,JUN,NFKB1,NFKBIA,NFkB (complex),REL,RELA,STAT1,STAT3,STAT6,TP53,sirolimus
A	IL6R	-3.53	transmembrane receptor		1.455	8.08e-07	ABCC1,CCL5,CXCL3,ICAM1,IL10,IL8,IRF1,SOCS3	Ap1,CCL2,CEBPB,CREBBP,ERK1/2,IL6,IL6R,IRF8,JUN,NFKB1,NFkB (complex),REL,RELA,RNA polymerase II,SMAD3,STAT1,STAT3
A	TNFRSF8		transmembrane receptor		1.425	8.08e-07	CASP1,CCR7,IL10,IL13,IL4,IL8,PBX3,TNF	Ap1,CEBPB,ERK1/2,IL13,IRF3,Ikb,JUN,MAPK8,NFKB1,NFKBIA,NFkB (complex),P38 MAPK,PPARG,RELA,STAT1,STAT3,STAT6,TNFRSF8,TP53,TRAF2
A	cyclophosphamide		chemical drug		0.664	8.1e-07	CXCL3,CYP3A4,FOS,IER3,IFNB1,IL1B,NOS2,TNF,UGCG	Ap1,CCL13,CEBPB,CREBBP,ETS1,FOXO3,HMGB1,IFN Beta,IRF1,Interferon alpha,JUN,NFKB1,NFkB (complex),NOS2,PI3K (complex),RELA,STAT1,STAT3,TP53,cyclophosphamide
A	HMOX1		enzyme		-1.517	8.1e-07	CXCL3,ICAM1,IFNB1,IL10,IL1B,IL8,MAPK14,NOS2,TNF	Ap1,HMGB1,HMOX1,NFKB1,NFKBIA,NFkB (complex),NOS2,P38 MAPK,PPARG,PTGS2,RELA,SP1,STAT1,STAT3,TP53,carbon monoxide
A	uric acid		chemical - endogenous mammalian	Activated	2.579	8.52e-07	CCL5,CXCL3,IL10,IL1B,IL8,NOS2,TNF	Ap1,CEBPB,ERK1/2,HMGB1,IL1,IL1A,JUN,NFKB1,NFKBIA,NFkB (complex),P38 MAPK,PPARG,RELA,RELB,STAT1,STAT3,SYK,uric acid
A	CD2		transmembrane receptor		1.588	8.52e-07	CCR7,CD40,ICAM1,IL13,IL4,SELL,TNF	Ap1,CD2,CREBBP,IL10,IL12 (complex),IL2,IRF1,IRF8,JUN,MAPK14,NFE2L2,NFKB1,NFKBIA,NFkB (complex),Nfat (family),RELA,STAT1,STAT3,STAT5A
A	FOXP3		transcription regulator		-1.964	9.27e-07	ANXA1,IL10,IL4,MAF,RGS1,SELL,TNF,TNFAIP3	EP300,FOXP3,HDAC1,HDAC2,IL2,IL4,NFKB1,NFKBIA,NFkB (complex),PPARG,RELA,STAT1,STAT3,STAT5A,STAT6
A	CYBB		enzyme	Activated	2.219	9.45e-07	CCL5,CXCL3,IFNB1,IL1B,IL4,TNF	Ap1,CHUK,CREBBP,CYBB,EP300,IKBKB,IRF3,IRF7,JUN,MYD88,NFKB1,NFKBIA,NFkB (complex),RELA,SMAD3,STAT1,STAT3,TICAM2
A	PLK2		kinase		0	9.45e-07	CD40,IFNB1,IL1B,IRF1,MERTK,RGS1
A	1-alpha, 25-dihydroxy vitamin D3		chemical drug		-1.165	9.52e-07	BIRC2,CCL20,CD40,CDKN1B,CXCL3,CYP27B1,CYP3A4,FOS,IER3,IL10,IL4,IL8,MAF,NFKB1,NUPR1,PCNA,RARRES1,SOCS3,TNF,TNFAIP3	1-alpha, 25-dihydroxy vitamin D3,Akt,CEBPA,CEBPB,CREBBP,ERK1/2,IRF1,JUN,NFKB1,NFKBIA,NFkB (complex),REL,RELA,RNA polymerase II,STAT1,STAT3,TP53
A	mycophenolic acid		chemical drug	Activated	2.343	1.01e-06	BIRC3,CCL20,CDK6,CDKN1B,CXCL3,IL1B,IL8,TNFAIP3,UGCG	ESR2,FOS,HDAC3,JUN,RELA,TP53,mycophenolic acid
A	IFN alpha/beta		group	Activated	2.041	1.01e-06	AXL,CCL5,CCR7,CD40,CX3CL1,IL10,IRF1,NOS2,TNFSF13B	Ap1,CREBBP,IFN alpha/beta,IFNAR1,IL10,IRF1,IRF8,NFKB1,NFKBIA,NFkB (complex),REL,RELA,RNA polymerase II,STAT1,STAT3,STAT6
A	ANKRD42		transcription regulator	Activated	2	1.02e-06	CXCL3,IFNB1,IL1B,TNF
A	IC87114		chemical - kinase inhibitor	Inhibited	-2	1.02e-06	CCL5,ICAM1,IL13,IL4	IC87114,Ige,JUN,NFATC2,NFkB (complex),STAT3
A	rabeprazole		chemical drug	Inhibited	-2	1.02e-06	CXCL3,ICAM1,IL1B,TNF
A	MARCO		transmembrane receptor		1.067	1.02e-06	CXCL3,IL1B,NFKB1,TNF	CEBPB,CXCL3,ERK1/2,JUN,LDL,MARCO,NFKB1,NFKBIA,NFkB (complex),RELA,STAT1,STAT3,TNF
A	PELI1		enzyme			1.02e-06	IFNB1,IL8,NOS2,TNF	CREBBP,EP300,HDAC1,IFNB1,IRF1,IRF3,JUN,MAP3K7,NFKB1,NFKB2,NFKBIA,NFkB (complex),PELI1,REL,RELA,RIPK1,STAT1,STAT3
A	CCL13		cytokine	Activated	2.452	1.06e-06	CCL5,CTSK,CXCL3,IL10,IL1B,IL4,SDC4,TNF	CCL13,CCR2,CCR5,CXCL2,IL12A,IRF1,NFKB1,NFKBIA,NFkB (complex),REL,RELA,SMAD3,STAT1,STAT3,STAT4,STAT5B
A	IL8	4.27	cytokine		1.312	1.06e-06	ANXA1,CFLAR,CXCL3,ICAM1,IL1B,IL8,SELL,TNF	Ap1,CCL2,CEBPB,ERK1/2,Fibrinogen,ICAM1,IL8,JUN,NFKB1,NFKBIA,NFkB (complex),NOTCH1,P38 MAPK,PPARG,RELA,SMAD3,STAT1,STAT3
A	TLR1		transmembrane receptor	Activated	2.183	1.06e-06	CSF2RA,CYP27B1,IL1B,IL8,TNF	CEBPB,CEBPD,IL8,IRAK1,NFKB1,NFKBIA,NFkB (complex),PRKCE,RELA,STAT1,STAT3,TLR1,TLR2,lipoarabinomannan
A	lauric acid		chemical - endogenous mammalian	Activated	2.16	1.06e-06	CD40,IL8,NFKB1,NOS2,TNF	Akt,Ap1,CEBPB,CREBBP,ERK1/2,IL6,IRF1,JUN,Jnk,NFKB1,NFKBIA,NFkB (complex),PPARG,RELA,STAT1,STAT3,TP53,lauric acid
A	erythromycin		chemical drug	Inhibited	-2.233	1.06e-06	ICAM1,IL10,IL1B,IL8,TNF	Ap1,CREBBP,ELANE,EP300,IRF1,IRF3,JUN,NFE2L2,NFKB1,NFKBIA,NFkB (complex),RELA,RNA polymerase II,STAT1,STAT3,TNF,erythromycin,reactive oxygen species
A	1'-acetoxychavicol acetate		chemical reagent	Inhibited	-2.236	1.06e-06	BIRC2,BIRC3,BIRC5,CFLAR,ICAM1	1'-acetoxychavicol acetate,CEBPB,ERK1/2,HDAC3,IKK (complex),IRF1,JUN,NFKB1,NFKBIA,NFKBIB,NFkB (complex),REL,RELA,STAT1,STAT3
A	TNFRSF6B		transmembrane receptor		1.319	1.06e-06	ICAM1,IL10,IL4,IL8,TNF	Ap1,FASLG,IL2,IL8,IRF1,NFKB1,NFKBIA,NFkB (complex),Nfat (family),REL,RELA,STAT1,STAT3,STAT5A,TNFRSF6B
A	IL36A		cytokine			1.06e-06	CXCL3,IL1B,IL4,IL8,TNF	Ap1,CEBPB,CREBBP,ERK1/2,IL36A,IL6,IRF1,JUN,Jnk,NFKB1,NFKBIA,NFkB (complex),PPARG,RELA,STAT1,STAT3
A	IgG		complex		-0.659	1.12e-06	CCL5,CD40,IFNB1,IL10,IL13,IL1B,IL4,PPIF,TNF,TNFAIP3,UGCG	Ap1,CTNNB1,FOS,IRF1,IgG,Ige,JUN,NFATC2,NFKB1,NFKBIA,NFkB (complex),RELA,STAT1,STAT3,TLR4,TNF,histamine
A	ciglitazone		chemical drug		-1.608	1.13e-06	CCL5,CDKN1B,CFLAR,ICAM1,IL10,IL4,IL8,NOS2,TNF	Ap1,CEBPB,CSF3,ERK1/2,IL2,IRF1,IRF3,JUN,MAPK8,NFKB1,NFKBIA,NFkB (complex),REL,RELA,STAT1,STAT3,STAT5A,TP53,ciglitazone
A	prostaglandin D2		chemical - endogenous mammalian		0.542	1.2e-06	CCL5,IL13,IL4,IL8,PTGDS,TNF	ARRB2,ATF2,Ap1,CREBBP,CTNNB1,Creb,ETS1,FOS,IL12 (complex),IRF1,MAPK3,NFKBIA,NFkB (complex),PPARG,RELA,RNA polymerase II,SMAD3,STAT1,STAT3,histamine,prostaglandin D2
A	PTGER4		G-protein coupled receptor		-0.418	1.2e-06	CCR7,IL10,IL1B,IL8,NOS2,TNF	CEBPB,CREBBP,Creb,EP300,ERK1/2,IRF1,JUN,NFKB1,NFKBIA,NFkB (complex),PTGER4,RELA,RNA polymerase II,STAT1,STAT3,TP53,misoprostol,prostaglandin E2
A	FOXO3		transcription regulator		0.377	1.21e-06	BIRC5,CDKN1B,CFLAR,FOXO1,IER3,IFNB1,IL10,IL4,IL8,NOS2,SGK1	AKT1,CEBPB,ESR1,ESR2,FOXO3,IRF1,JUN,MYC,NFKB1,NFKBIA,NFKBIB,NFkB (complex),NOTCH1,RELA,SP1,STAT1,STAT3,TP53,TP73
A	sphingosine-1-phosphate		chemical - endogenous mammalian		0.542	1.21e-06	CCL5,FOS,ICAM1,IFNB1,IL4,IL8,NOS2,TNF	Ap1,CEBPB,CHUK,ERK1/2,ESR1,IKBKB,JUN,Jnk,NFATC2,NFKB1,NFKBIA,NFkB (complex),Nfat (family),PPARG,RELA,SMAD3,STAT1,STAT3,sphingosine-1-phosphate
A	quercetin		chemical drug		-1.5	1.35e-06	ARRDC4,BAD,BIRC5,FOS,GNAI3,IFNB1,IL13,IL8,NOS2,TNF	Akt,Ap1,CEBPB,CREBBP,CTNNB1,FOS,FOXO3,JUN,Jnk,NFKBIA,NFkB (complex),P38 MAPK,PI3K (complex),PPARG,RELA,STAT1,STAT3,TP53,histamine,quercetin
A	BCL6		transcription regulator		-1.751	1.35e-06	ALCAM,CCR7,CDKN1B,IL10,IL13,IL4,IL6R,NFKB1,NOS2,SOCS3	Ap1,BCL6,CEBPB,CREBBP,FOXP3,IL10,IL4,IRF1,NFKB1,NFKBIA,NFkB (complex),P38 MAPK,PPARG,RELA,STAT1,STAT3,STAT6
A	TP53		transcription regulator		0.669	1.36e-06	ABCC1,ALDH9A1,ANXA1,BIRC2,BIRC3,BIRC5,CASP1,CDC42,CDKN1B,CFLAR,CSF2RA,CTSK,CX3CL1,FOS,FOXO1,GLRX,GRB2,ICAM1,IER3,IL10,IL1B,IL4,IL8,MAN2A1,NCAPH,NFKB1,NOS2,NUPR1,PCNA,PDK1,PTGDS,PTPN12,SGK1,TBL1X,TNF,TNFRSF9,UNG	Akt,ESR2,FOS,GSK3B,HDAC3,HIF1A,JUN,MYC,NFKB1,NFKBIA,NFkB (complex),NOTCH1,RELA,SP1,STAT1,STAT3,TP53,TP73
A	TLR8	-3.32	transmembrane receptor	Activated	2.608	1.42e-06	CCR7,CD40,CYP27B1,IFNB1,IL1B,IL8,TNF	Ap1,CEBPB,ERK1/2,HMGB1,IRF1,IRF3,Interferon alpha,JUN,Jnk,MAP3K7,NFKB1,NFKBIA,NFkB (complex),P38 MAPK,PPARG,RELA,STAT1,STAT3,TLR8
A	3,3'-diindolylmethane		chemical drug		-0.276	1.42e-06	BAD,BIRC5,CDK6,CDKN1B,IFNGR1,IL1B,NOS2	3,3'-diindolylmethane,Akt,Ap1,CREBBP,EGFR,ERBB2,ESR1,ESR2,HDAC3,IRF8,JUN,MYC,NFKB1,NFKBIA,NFkB (complex),NR5A2,RELA,RNA polymerase II,SP1,STAT1,STAT3,TP53
A	tacrolimus		chemical drug		-1.453	1.43e-06	CCL5,FOS,IL10,IL13,IL1B,IL4,IL8,MAF,NOS2,OSCAR,SELL,SLAMF1,TNF	ATF2,Ap1,Creb,ESR1,ETS1,HMGB1,IL1,IL2,IRF3,JUN,MAPK3,MAPK8,NFATC2,NFKB1,NFKBIA,NFkB (complex),Nfat (family),RELA,STAT3,STAT5A,TP53,tacrolimus
A	staurosporine		chemical - kinase inhibitor		-0.27	1.47e-06	BAD,CDKN1B,FOS,ICAM1,IFNB1,IL1B,IL8,NOS2,PRDX1,SELL	Ap1,CREBBP,Creb,EP300,ESR2,FOS,FOXO1,HDAC3,IRF8,JAK2,JUN,Jnk,NFKBIA,NFkB (complex),PIK3R1,PPARG,RELA,RNA polymerase II,STAT1,STAT3,STAT5A,TP53,staurosporine
A	etanercept		biologic drug	Inhibited	-2.407	1.51e-06	CCL20,ICAM1,IL1B,IL8,NOS2,TNF	Ap1,CEBPB,CREBBP,HMGB1,IL6,IRF1,JUN,MAPK14,NFE2L2,NFKB1,NFKBIA,NFKBIB,NFkB (complex),REL,RELA,STAT1,STAT3,TNF,Tnf (family),etanercept
A	KLF2		transcription regulator		-1.029	1.52e-06	CCR5,CCR7,CD40,IL1B,IL4,IL8,PPAP2B,PTGDS,SELL,TNF,TRAF6	IL8,IRF1,KLF2,NFKB1,NFKBIA,NFkB (complex),RELA,STAT1,STAT3
A	forskolin		chemical toxicant		0.194	1.52e-06	ARL4C,ATP6V1C1,ATP9A,CDKN1B,CYP27B1,FOS,ICAM1,IFNB1,IL10,IL1B,IL4,NOS2,P4HA2,PCNA,PIM3,PRDX1,RASAL2,SFTPB,SGK1,TNF,TNFAIP3,TNFAIP6,TUBA1A	Ap1,CEBPA,CEBPB,CREBBP,Creb,ERK1/2,HMGB1,JUN,NFKB1,NFKBIA,NFkB (complex),PARP1,POMC,REL,RELA,RNA polymerase II,STAT3,TP53,forskolin,norepinephrine
A	S-(2,3-bispalmitoyloxypropyl)-cysteine-GDPKHPKSF		chemical reagent	Activated	2.195	1.53e-06	CCL5,CD40,ICAM1,IL8,TNF	CCL5,CEBPB,CREBBP,FOXO1,FOXO3,HMGB1,IL6,IRF1,Ifn gamma,NFATC2,NFKB1,NFKBIA,NFkB (complex),RELA,S-(2,3-bispalmitoyloxypropyl)-cysteine-GDPKHPKSF,STAT1,STAT3,Vegf
A	IL3		cytokine		1.941	1.54e-06	ALDH2,BIRC3,CD40,CDKN1B,EMR1,FCGR2B,FOS,ICAM1,IL13,IL1B,IL4,IL8,KLF13,SELL,SOCS3,TNF,TNFRSF9	Ap1,BCL2,CEBPB,CTNNB1,ERK1/2,FOS,IL3,JUN,Jnk,MAPK9,NFKBIA,NFkB (complex),PPARG,RELA,STAT1,STAT3,TP53,histamine
A	ESR1		ligand-dependent nuclear receptor		-1.996	1.54e-06	BIRC5,CCL20,CDKN1B,CXCL3,FOS,IER3,IL1B,IL8,NFKB1,NOS2,PCNA,PPP6R2,SGK1,SLC39A8,TNF,TNFAIP3,TNFAIP6	Akt,Ap1,CEBPB,CREBBP,EGFR,EGR1,ERK1/2,ESR1,HDAC3,JUN,MYC,NFKBIA,NFkB (complex),PPARG,RELA,SMAD4,SP1,STAT1,STAT3,TP53,beta-estradiol
A	PPARG		ligand-dependent nuclear receptor		-0.61	1.58e-06	ACSL5,ALDH9A1,BIRC5,CCL5,CCR7,CD40,CXCL3,IFNB1,IL1B,IL4,IL8,NOS2,PCNA,PEX6,SFTPB,SLC27A1,SOCS3,TNF	ADIPOQ,Ap1,CEBPB,CEBPD,CREBBP,CTNNB1,IRF1,IRF8,NFKB1,NFKBIA,NFkB (complex),PPARA,PPARG,RELA,RNA polymerase II,SMAD3,STAT1,STAT3,troglitazone
A	RAC2		enzyme			1.67e-06	ANXA1,BAD,CCR5,FOS,IL13,IL1B,NFKB1	Akt,Ap1,CREBBP,IRF3,Jnk,MAPK1,MAPK8,NFKBIA,NFkB (complex),P38 MAPK,PPARG,RAC2,RELA,STAT1,STAT3,TP53
A	IL28RA		transmembrane receptor			1.67e-06	CCL20,CCL5,CXCL3,IFNB1,IL1B,TNF,TNFAIP3	CREBBP,IL28RA,IRF8,NFKB1,NFkB (complex),REL,RELA,RNA polymerase II,STAT1,STAT3
A	TAC1		other	Activated	2.163	1.71e-06	CXCL3,FOS,IFNB1,IL1B,IL4,IL8,NFKB1,NOS2,TNF	ATP,Ap1,CEBPB,ERK1/2,HMGB1,IL1A,IRF1,JUN,NFKB1,NFKBIA,NFkB (complex),PRKCE,REL,RELA,RELB,STAT1,STAT3,TAC1
A	CEBPA		transcription regulator		0.724	1.71e-06	ANXA1,ARL4C,CCL20,CSF2RA,CYP3A4,FOS,FOXO1,GLRX,ICAM1,IER3,IL10,IL4,IL6R,IL8,PCNA,SFTPB,SOCS3,TNFAIP6	Ap1,CEBPA,CEBPB,CREBBP,ESR1,HMGB1,Histone h3,IRF1,JUN,NFKB1,NFkB (complex),PARP1,PTPN11,REL,RELA,RNA polymerase II,SP1,STAT,STAT1,STAT3,TP53
A	EGF		growth factor	Activated	2.034	1.75e-06	ALCAM,B4GALT5,BIRC2,BIRC5,CASP1,CDKN1B,CFLAR,EEF1A1,FOS,ICAM1,IER3,IL10,IL1B,IL8,NOS2,PCNA,PPAP2B,PTPN12,SOCS3,TNFRSF9	Akt,Ap1,EGF,ESR1,FOXO3,HGF,Histone h3,JUN,MYC,NFKBIA,NFkB (complex),NOTCH1,RELA,RNA polymerase II,SP1,STAT3,TP53,TP73
A	IFI16		transcription regulator	Activated	2.759	1.77e-06	BAD,CCL20,CCL5,CDKN1B,ICAM1,IL1B,IL8,PCNA	Ap1,CEBPB,CREBBP,ESR1,FOXO3,IFI16,IRF1,JUN,MYC,NFKB1,NFKBIA,NFkB (complex),NOTCH1,REL,RELA,SMAD4,SP1,STAT1,STAT3,TP53
A	26s Proteasome		complex		0.18	1.77e-06	CDKN1B,CXCL3,ICAM1,IFNB1,IL8,NFKB1,SFTPB,SOCS3	26s Proteasome,Ap1,CEBPB,CREBBP,EP300,ERK1/2,HDAC6,IKBKG,JUN,MYD88,NFKB1,NFKBIA,NFkB (complex),PPARG,REL,RELA,STAT1,STAT3
A	TNFRSF9	6.51	other		-0.81	1.89e-06	CD40,IL13,IL1B,IL4,IL8,TNF	Ap1,IL2,IRF3,Ige,JUN,MAPK8,NFATC2,NFKB1,NFKBIA,NFkB (complex),Nfat (family),PRKCQ,REL,RELA,RXRA,STAT1,STAT3,STAT5A,THRA,TNFRSF9,TP53
A	R-WIN 55,212		chemical reagent		-1.452	1.89e-06	CDK6,CDKN1B,ICAM1,IL1B,IL8,TNF	Akt,CEBPB,ERK1/2,HMGB1,JUN,NFKB1,NFKBIA,NFkB (complex),PARP1,R-WIN 55,212,RELA,STAT3,TP53
A	anandamide		chemical - endogenous mammalian		-1.513	1.89e-06	FOS,IL10,IL1B,IL4,NOS2,TNF	Ap1,CEBPB,CEBPD,HMGB1,IL17A,JUN,MAPK14,NFE2L2,NFKB1,NFKBIA,NFkB (complex),PARP1,RELA,SP1,STAT1,STAT3,TP53,anandamide,cyclic AMP,nitric oxide
A	MIF		cytokine	Activated	2.034	2e-06	CDKN1B,CXCL3,FOS,ICAM1,IL1B,IL8,NOS2,TNF	CEBPB,CREBBP,ERK1/2,ESR2,FOS,HDAC3,HRAS,IL17A,JUN,MIF,NFKB1,NFKBIA,NFkB (complex),RELA,RHOA,RNA polymerase II,STAT3,TP53
A	Tlr13		other	Activated	2	2.03e-06	IL1B,IL8,NFKB1,TNF	Ap1,Creb,ESR1,IFN Beta,IRF1,JUN,Mapk,NFKB1,NFKBIA,NFkB (complex),RELA,STAT1,STAT3,Tlr13
A	DEFB4A/DEFB4B		other	Activated	2	2.03e-06	CD40,IL13,IL4,TNFRSF9	Ap1,CTNNB1,DEFB4A/DEFB4B,FOS,IL18,NFKB1,NFKBIA,NFkB (complex),REL,RELA,STAT1,STAT3,STAT6,histamine
A	hexamethoxyflavone		chemical toxicant		-1.977	2.03e-06	ICAM1,IL8,NOS2,TNF	Akt,Ap1,CEBPB,ERK,ESR1,FOSL1,IRF1,JUN,NFATC2,NFKB1,NFKBIA,NFkB (complex),Nfat (family),RELA,SP1,STAT1,STAT3,TP53,hexamethoxyflavone,prostaglandin E2
A	8-oxo-7-hydrodeoxyguanosine		chemical - endogenous mammalian		-1.982	2.03e-06	ICAM1,IL8,NOS2,TNF	8-oxo-7-hydrodeoxyguanosine,CEBPB,CREBBP,ICAM1,IFNG,IL6,NFKB1,NFKBIA,NFkB (complex),NOTCH1,REL,RELA,STAT1,STAT3,TNF
A	rosiglitazone		chemical drug		-0.82	2.07e-06	CCL5,CD164,CLEC7A,CYP3A4,EMR1,FOS,ICAM1,IL10,IL13,IL1B,IL8,IRF1,NOS2,PCNA,PPAP2B,SLC27A1,SOCS3,TNF	Ap1,JAK2,LEP,NFKB1,NFKBIA,NFkB (complex),P38 MAPK,PPARG,PRKCD,RELA,RNA polymerase II,STAT1,STAT3,STAT5A,TP53,rosiglitazone
A	RIPK2		kinase	Activated	2.183	2.14e-06	CD40,CXCL3,IFNB1,NOS2,TNF	Ap1,CEBPB,IFNG,IRF1,IRF3,Jnk,NFKB1,NFKBIA,NFkB (complex),NOD2,P38 MAPK,PPARG,RELA,RIPK2,STAT1,STAT3
A	ZFP36		transcription regulator		-1.132	2.14e-06	BIRC3,FOS,IL10,IL1B,TNF	Ap1,CREBBP,CSF2,IL10,JUN,MAPK9,NFKB1,NFKBIA,NFkB (complex),REL,RELA,STAT1,STAT3,TNF,TP53,ZFP36
A	tranilast		chemical drug		-1.4	2.14e-06	CD40,IL10,IL8,NOS2,TNF	Ap1,CEBPB,CREBBP,ERK1/2,IL10,IL12B,IRF1,JUN,NFKB1,NFKBIA,NFkB (complex),REL,RELA,SP1,STAT1,STAT3,TP53,nitric oxide,tranilast
A	CDKN2A		transcription regulator		-1.035	2.27e-06	AMD1,APPL2,BIRC5,BTG3,CDKN1B,CX3CL1,IL1B,P4HA2,PBX3,PCNA,PTPLAD1,TNF,ZNF655	Akt,BCL2L1,CDKN1A,CDKN2A,E2F1,EP300,Hdac,MYC,NFATC2,NFKBIA,NFkB (complex),RB1,RELA,RNA polymerase II,STAT3,TP53
A	DUSP1		phosphatase	Inhibited	-2.344	2.29e-06	CD40,CXCL3,IL10,IL1B,IL8,NOS2,TNF	Ap1,CEBPB,CREBBP,DUSP1,ERK1/2,HMGB1,IRF8,JUN,MAPK14,NFE2L2,NFKB1,NFKBIA,NFkB (complex),P38 MAPK,PARP1,PPARG,RELA,RNA polymerase II,STAT1,STAT3,TP53
A	NKRF		transcription regulator			2.3e-06	IFNB1,IL8,NOS2	IRF1,NFKB1,NFKBIA,NFkB (complex),NKRF,REL,RELA
A	RALB		enzyme			2.3e-06	BIRC5,CDKN1B,IFNB1
A	miR-125b-1-3p (miRNAs w/seed CGGGUUA)		mature microRNA			2.3e-06	IL13,IL1B,TNF
A	AZU1		peptidase			2.3e-06	CX3CL1,IL1B,TNF
A	IL20RA		transmembrane receptor			2.3e-06	ICAM1,IL10,IL8	CREBBP,IL20RA,IRF8,NFKB1,NFkB (complex),REL,RELA,RNA polymerase II,STAT1,STAT3
A	CXCL10		cytokine		1.237	2.33e-06	CCL5,FOS,IL13,IL1B,IL4,TNF	Akt,Ap1,CEBPB,CREBBP,CXCL10,ERK1/2,ICAM1,JUN,Jnk,MAPK1,NFKBIA,NFkB (complex),NOTCH1,PPARG,RELA,STAT1,STAT3,TP53
A	methotrexate		chemical drug		-1.687	2.42e-06	AMD1,AUH,CCL5,CFB,ICAM1,IL1B,IL4,IL8,MAPK14,NOS2,PRDX1,SELL,SOCS3,TNF	Ap1,CEBPB,ERK1/2,HMGB1,IL17A,IRF1,IRF3,Ifn gamma,JUN,Jnk,MAPKAPK2,NFKB1,NFKBIA,NFKBIB,NFkB (complex),PPARG,RELA,STAT1,STAT3,TP53,methotrexate
A	Alpha catenin		group		-1.723	2.44e-06	BIRC3,CDKN1B,IL1B,IRF1,SGK1,SOCS3,TNF,TNFAIP3,TNFAIP6,ZEB2	ARF6,Alpha catenin,IRF1,NFKB1,NFKBIA,NFkB (complex),REL,RELA,STAT1
A	phorbol esters		chemical - other		0.486	2.53e-06	ANXA1,FOS,IL10,IL1B,IL4,IL8,NFKB1,PTGDS,TNF	Ap1,EGR1,ESR2,FOS,FOXO3,Fcer1,HDAC3,JUN,MYC,NFKB1,NFKBIA,NFkB (complex),NOTCH1,Nfat (family),PRKCD,PRKCE,RELA,STAT1,STAT3,TP53,phorbol esters
A	capsaicin		chemical drug		-0.192	2.66e-06	CXCL3,CYP3A4,FOS,IL1B,IL8,NOS2,TNF	ATP,Ap1,EP300,ESR1,HMGB1,JUN,L-glutamic acid,NFATC2,NFKB1,NFKBIA,NFkB (complex),Nfat (family),RELA,STAT1,STAT3,TAC1,TP53,capsaicin,melatonin
A	sodium arsenite		chemical toxicant		-1.134	2.66e-06	ABCC1,BIRC5,CDK6,CDKN1B,FOS,MAT2B,SOCS3	Ap1,EGFR,ERBB2,ESR1,HDAC3,JAK2,JUN,MYC,NFKB1,NFKBIA,NFkB (complex),RELA,RNA polymerase II,Ras,SP1,STAT1,STAT3,STAT5A,caspase,sodium arsenite
A	glucocorticoid		chemical drug		-0.016	2.69e-06	ANXA1,CYP27B1,CYP3A4,GRIK2,IL10,IL1B,IL6R,IL8,MAOA,SFTPB,SGK1,SOCS3,TNF	ATF2,CEBPB,CREBBP,DUSP1,EP300,ESR1,ESR2,FOS,IL12B,IL6,IRF1,JUN,NFE2L2,NFkB (complex),NR3C1,RELA,STAT1,STAT3,TP53,glucocorticoid
A	PLP1		other		1.982	2.86e-06	CCL20,CDKN1B,ENPP1,IL10,IL4,TNF	Ap1,CEBPB,CREBBP,IL10,IL12 (complex),IL13,IL17A,IL4,IRF1,NFKB1,NFKBIA,NFkB (complex),PLP1,RELA,STAT1,STAT3,STAT6
A	TYROBP		transmembrane receptor		1.698	2.86e-06	CCR7,CD40,FCGR2B,ICAM1,IL8,TNF	Ap1,CCL2,CEBPB,CREBBP,CSF2,ERK1/2,IL1B,IRF8,JUN,NFKB1,NFKBIA,NFkB (complex),NR3C1,RELA,RNA polymerase II,SMAD3,STAT1,STAT3,TP53,TYROBP
A	Hsp70		group		0.443	2.86e-06	CD40,ICAM1,IL1B,IL8,NOS2,TNF	Ap1,Hsp70,JUN,Jnk,MAPK14,MYD88,NFE2L2,NFKB1,NFKBIA,NFkB (complex),P38 MAPK,PPARG,RELA,STAT1,STAT3,TLR2
A	CD200		other	Inhibited	-2.158	2.93e-06	IL10,IL1B,IL8,NOS2,TNF	Ap1,CD200,CEBPB,ERK1/2,HMGB1,IL13,IRF1,Interferon alpha,JUN,Jnk,NFKB1,NFKBIA,NFkB (complex),PPARG,REL,RELA,STAT1,STAT3,STAT6
A	XIAP		enzyme		1.98	2.93e-06	BIRC5,CDK6,CDKN1B,IL8,TNF	Akt,Ap1,IRF3,JUN,MAPK9,NFKB1,NFKB2,NFKBIA,NFkB (complex),PTEN,RELA,RIPK1,SP1,STAT3,TP53,XIAP,caspase
A	PDCD1		phosphatase		1.446	2.93e-06	IL10,IL13,IL4,NOS2,TNF	Ap1,CEBPB,CREBBP,IFNG,IL10,IL12 (complex),IL2,IRF1,IRF8,NFKB1,NFKBIA,NFkB (complex),PDCD1,RELA,RNA polymerase II,STAT1,STAT3,STAT5A
A	TNFRSF18		transmembrane receptor		0.152	2.93e-06	CXCL3,ICAM1,IL8,NOS2,TNF	Ap1,IL2,IRF1,Jnk,NFKB1,NFKBIA,NFkB (complex),P38 MAPK,PPARG,REL,RELA,STAT1,STAT3,STAT5A,TNFRSF18
A	NLRC5		other		-0.314	2.93e-06	CD40,IL10,IL1B,PSMB9,TNF	Ap1,CALR,CASP1,CREBBP,EP300,HMGB1,IL10,IL1B,IRF3,JUN,NFKB1,NFKBIA,NFkB (complex),NLRC5,NR3C1,RELA,STAT1,STAT3,TNF,TP53
A	lisinopril		biologic drug		-1.4	2.93e-06	FOS,IL13,IL1B,NOS2,TNF	ALB,Ap1,CTNNB1,IgG,NFKB1,NFKBIA,NFkB (complex),PRKCD,PRKCE,RELA,STAT1,STAT3,lisinopril
A	IL36B		cytokine			2.93e-06	CD40,IL1B,IL4,IL8,TNF	Ap1,CEBPB,CREBBP,ERK1/2,IL36B,IL6,IRF1,JUN,Jnk,NFKB1,NFKBIA,NFkB (complex),PPARG,RELA,STAT1,STAT3
A	salicylic acid		chemical drug	Inhibited	-2.588	3.08e-06	CFLAR,IFNB1,IL1B,IL4,IL8,NOS2,TNF	Ap1,CEBPB,CREBBP,EP300,ERK1/2,ESR1,IRF3,JUN,NFATC2,NFKB1,NFKBIA,NFkB (complex),Nfat (family),REL,RELA,STAT1,STAT3,TNFRSF1A,salicylic acid
A	PRKCA		kinase	Activated	2.397	3.1e-06	APOBEC3G,ARL4C,CXCL3,FOS,HS2ST1,ICAM1,IFNB1,NFKB1,NOS2,TNF	HMGB1,IKBKB,IL1A,NFKB1,NFKBIA,NFkB (complex),P38 MAPK,PARP1,PPARG,PRKCA,REL,RELA,RELB,STAT1,STAT3,TP53
A	trovafloxacin		chemical drug	Activated	2.138	3.19e-06	BIRC3,CXCL3,FOS,ICAM1,IRF1,SLC11A2,SOCS3,TNFAIP3	CEBPB,IFNG,IL1B,NFKB1,NFKBIA,NFkB (complex),NR3C1,RELA,STAT1,STAT3,TNF,trovafloxacin
A	reactive oxygen species		chemical toxicant	Activated	2.015	3.35e-06	ABCC1,CCL5,GLRX,IL13,IL1B,IL4,IL8,NFKB1,TNF	Ap1,ESR1,GATA3,IRF3,JUN,MAPK8,NFATC2,NFE2L2,NFKB1,NFKBIA,NFkB (complex),Nfat (family),PRKCD,RELA,STAT1,STAT3,TNFSF11,TP53,reactive oxygen species
A	bisindolylmaleimide I		chemical - kinase inhibitor		-1.504	3.35e-06	BAD,BIRC3,FOS,ICAM1,IL8,PCNA,PTGDS,SAMSN1,TNF	Ap1,CCL2,CEBPB,CREBBP,ESR1,ESR2,FOS,HDAC3,JUN,Jnk,MAP2K1,NFKB1,NFKBIA,NFkB (complex),PPARG,PRKCD,RELA,SMAD3,STAT1,STAT3,TP53,bisindolylmaleimide I
A	RGS10		other			3.55e-06	CASP1,CX3CL1,IL10,IL13,IL1B,IL4,TNF
A	TNFSF12		cytokine	Activated	2.124	3.57e-06	CCL5,CCR5,CSF2RA,CXCL3,ICAM1,IL1B,IL8,TNF	Ap1,CCL2,CCL5,CEBPB,ERK1/2,IL8,Ikb,JUN,NFKB1,NFKBIA,NFkB (complex),RELA,SMAD3,STAT1,STAT3,TNFSF12,TRAF2
A	Ighg2b		other	Inhibited	-2	3.61e-06	IL10,IL1B,IL4,TNF	CEBPB,ERK,FOSL1,Ighg2b,SP1,STAT1,TP53
A	Ferritin		complex		1.98	3.61e-06	CCL5,ICAM1,IL1B,NOS2	CEBPB,ERK1/2,Ferritin,IRF1,JUN,NFKB1,NFKBIA,NFkB (complex),RELA,STAT1,STAT3
A	C8		complex		1.715	3.61e-06	CFLAR,CXCL3,ICAM1,IL1B	C8,CCL13,CXCL2,ETS1,IL1B,NFKB1,NFKBIA,NFkB (complex),NR3C1,RELA,STAT3
A	C9		other		1.715	3.61e-06	CFLAR,CXCL3,ICAM1,IL1B	C9,CCL13,CXCL2,ETS1,IL1B,NFKB1,NFKBIA,NFkB (complex),NR3C1,RELA,STAT3
A	C7		other		1.715	3.61e-06	CFLAR,CXCL3,ICAM1,IL1B	C7,CCL13,CXCL2,ETS1,IL1B,NFKB1,NFKBIA,NFkB (complex),NR3C1,RELA,STAT3
A	LAT2		other		-1.604	3.61e-06	IL10,IL4,IL8,TNF	Ap1,CEBPB,CEBPD,ERK1/2,FCER1G,IRF3,JUN,LAT,LAT2,MAPK8,NFKBIA,NFkB (complex),RELA,STAT1,STAT3,SYK,TP53,VAV1
A	EDN1		cytokine		1.553	3.97e-06	ANXA1,CCR7,CDC42,CDKN1B,FOS,ICAM1,IL8,MYL6,NUPR1,RAMP3,SELL,SOCS3	Ap1,CEBPB,CREBBP,EDN1,ESR2,FOS,FOXO3,HDAC3,JUN,Jnk,NFKB1,NFKBIA,NFkB (complex),PI3K (complex),PPARG,RELA,RHOA,Rock,STAT1,STAT3,TP53
A	NFKB2		transcription regulator		0.958	4.08e-06	BIRC3,CCL20,CCL5,CFLAR,FOS,IL8,TNF	FAS,HMGB1,IRF1,NFKB1,NFKB2,NFKBIA,NFkB (complex),REL,RELA,STAT1,STAT3,TNFRSF1A
A	Lh		complex		0.555	4.19e-06	ARL4C,ATP9A,AXL,BAD,CFLAR,FOS,IL8,MAPK14,P4HA2,RASAL2,SGK1,TNFAIP3,TNFAIP6,TUBA1A
A	FGF2		growth factor		-0.351	4.2e-06	BAD,BIRC5,CDKN1B,CFLAR,CTSK,ENPP1,FOS,FOXO1,ICAM1,IL1B,LRP6,NOS2,PCNA,SLC20A1,SOCS3,TNF	Akt,CEBPB,CREBBP,FGF2,GSK3B,HRAS,IGF1,JUN,NFKBIA,NFkB (complex),P38 MAPK,PPARG,RELA,RNA polymerase II,STAT1,STAT3,TP53
A	niacinamide		chemical - endogenous mammalian	Inhibited	-2.406	4.2e-06	ICAM1,IL1B,IL8,IRF1,NOS2,TNF	IL8,IRF1,JUN,NFKB1,NFKBIA,NFkB (complex),NR1H3,PPARA,PPARG,REL,RELA,SREBF1,STAT1,STAT3,fatty acid,niacinamide
A	cycloheximide		chemical reagent		-1.037	4.38e-06	BAD,BIRC3,CDKN1B,CFLAR,CXCL3,EEF1A1,FOS,GNAI3,ICAM1,IL1B,IL4R,IL8,NOS2,PTGDS,TNF,TNFAIP3,TNFAIP6	Ap1,CEBPD,CREBBP,ESR1,ESR2,FOS,HDAC3,HDAC4,IRF1,JUN,MAPK9,NFKB1,NFKBIA,NFkB (complex),REL,RELA,SP1,STAT3,TP53,cycloheximide
A	bleomycin		chemical drug	Activated	2.821	4.65e-06	CCL5,CCR5,CTSK,ICAM1,IL13,IL1B,IL4,IL4R,PCNA,SDC4,TNF	CEBPB,CREBBP,ESR1,HGF,IFNG,IL4,IL6,NFKBIA,NFkB (complex),NOTCH1,RELA,STAT1,STAT3,STAT6,TGFB1,bleomycin
A	F2R		G-protein coupled receptor		1.619	4.67e-06	BIRC2,CXCL3,FOS,ICAM1,IL1B,IL8,TNFAIP3	ATP,Ap1,CEBPB,ERK1/2,F2R,Fibrinogen,HMGB1,IL17A,IRF1,JUN,NFKB1,NFKBIA,NFkB (complex),RELA,STAT1,STAT3
A	MMP9		peptidase		-0.507	4.67e-06	FOS,ICAM1,IFNB1,IL10,IL13,IL4,TNF	CEBPB,ERK1/2,HMGB1,IRF1,JUN,MMP9,NFKB1,NFKBIA,NFkB (complex),P38 MAPK,PARP1,PPARG,REL,RELA,STAT1,STAT3,TP53
A	Ins1		other		-0.071	4.75e-06	BAD,CCL5,CDKN1B,ERP29,FOS,IL10,IL1B,IL4,MARCKS,NOS2,PCNA,SFTPB,SLC27A1,SOCS3,TNF,UGT8	Akt,CEBPB,CEBPD,CREBBP,ERK1/2,HMGB1,IRF1,Ins1,JUN,NFKB1,NFKBIA,NFkB (complex),PARP1,RELA,RNA polymerase II,STAT1,STAT3,TP53,cyclic AMP
A	CYLD		transcription regulator		-0.034	5.05e-06	CD40,IFNB1,IL10,IL1B,IL8,SLAMF1	Ap1,CYLD,IRF1,IRF3,Jnk,MAP3K7,NFKB1,NFKBIA,NFkB (complex),PPARG,REL,RELA,STAT1,STAT3,TBK1,TRAF6
A	BRAF		enzyme			5.05e-06	BIRC2,BIRC3,CDKN1B,IL1B,IL8,PCNA	BRAF,CEBPB,CREBBP,ERK1/2,ESR1,FOS,IRF1,IRF3,JUN,MAP2K1,MAP3K1,NFKB1,NFKBIA,NFkB (complex),REL,RELA,STAT3,TSC22D1,ZFP36
A	PF4		cytokine	Activated	2.165	5.19e-06	CXCL3,ICAM1,IL1B,IL8,TNF	Ap1,CAMP,CEBPB,Creb,ERK1/2,JUN,Jnk,LDLR,NFKB1,NFKBIA,NFkB (complex),P38 MAPK,PF4,PPARG,RELA,SP1,SREBF1,STAT1,STAT3
A	mir-146		microRNA		-1.308	5.19e-06	IL10,IL1B,IL8,TNF,TRAF6	CEBPB,IFNG,IL1B,IL8,IRF1,NFKB1,NFKBIA,NFkB (complex),NR3C1,REL,RELA,STAT1,STAT3,mir-146
A	berberine		chemical drug		0.221	5.48e-06	CDKN1B,CFLAR,CYP3A4,ICAM1,IL1B,IL8,NOS2,PCNA	APOA1,Akt,CEBPB,CREBBP,ERK1/2,HRAS,JUN,NFKBIA,NFkB (complex),P38 MAPK,PPARG,RELA,RNA polymerase II,SREBF1,STAT1,STAT3,TP53,berberine
A	arsenite		chemical toxicant		0.563	5.7e-06	ABCC1,CXCL3,FOS,GPC1,IER3,IL10,IL8,IRF1,TXNRD1	ATF2,Ap1,CEBPB,Creb,DUSP1,EP300,ERK,ETS1,FOSL1,IRF1,JUN,MAPK3,NFKB1,NFKBIA,NFkB (complex),REL,RELA,SP1,STAT1,STAT3,TP53,arsenite
A	4-hydroxytamoxifen		chemical drug		-0.227	5.7e-06	CDKN1B,CYP3A4,FOS,IER3,IL10,IL4,MAPK14,SGK1,SLC39A8	4-hydroxytamoxifen,Akt,Ap1,CEBPB,ERK1/2,ESR1,ESR2,JUN,MAPK14,MYC,NFE2L2,NFKBIA,NFkB (complex),NOTCH1,RELA,SP1,STAT1,STAT3,TP53,TP73
A	mastoparan		chemical toxicant	Inhibited	-2	5.95e-06	IFNB1,IL1B,NOS2,TNF	ABCA1,Ap1,CEBPB,CTNNB1,ERK1/2,FOS,IRF3,JUN,NFKBIA,NFkB (complex),P38 MAPK,PPARG,RELA,STAT1,STAT3,TBK1,histamine,mastoparan
A	LY96		other		1.981	5.95e-06	CD40,IL8,NFKB1,TNF	Ap1,IRF3,IRF5,LY96,MYD88,NFATC2,NFKB1,NFKBIA,NFkB (complex),P38 MAPK,PPARG,PRKCE,RELA,STAT1,STAT3,TICAM1,TLR4
A	C19orf10		cytokine		1.949	5.95e-06	IL10,IL13,IL4,MAF
A	Ifi204 (includes others)		transcription regulator		1.246	5.95e-06	CCL5,IFNB1,PCNA,TNF	CREBBP,EP300,HDAC1,IFNB1,IRF1,IRF3,Ifi204 (includes others),JUN,NFKB1,NFKBIA,NFkB (complex),REL,RELA,STAT1,STAT3
A	albuterol		chemical drug		0.555	5.95e-06	CCL5,CCR5,IL13,TNF	IRF1,NFKB1,NFKBIA,NFkB (complex),REL,RELA,STAT3,TNF,albuterol
A	HSPA1A/HSPA1B		other		-0.145	5.95e-06	FOS,IL1B,IL8,TNF	ATF2,Ap1,CEBPB,EGR1,ERK,FOSL1,HSPA1A/HSPA1B,IL12 (complex),IRF1,JUN,Jnk,MAP2K3,MAPK14,NFE2L2,NFkB (complex),PPARG,RELA,SP1,STAT1,STAT3,TP53
A	NFKBIE		transcription regulator			5.95e-06	CXCL3,ICAM1,IL8,TNF	Ap1,CEBPB,IRF1,NFKB1,NFKBIA,NFKBIE,NFkB (complex),REL,RELA,STAT1
A	lysophosphatidylcholine		chemical - other		1.98	6.03e-06	CCL5,ICAM1,IL1B,IL8,NOS2,TNF	Ap1,CEBPB,ERK1/2,JAK2,JUN,Jnk,LDL,NFKB1,NFKBIA,NFkB (complex),P38 MAPK,PPARG,RELA,STAT1,STAT3,STAT5A,lysophosphatidylcholine
A	CD80		transmembrane receptor		1.617	6.03e-06	ICAM1,IL10,IL1B,IL4,TNF,TNFRSF9	Ap1,CD80,CTLA4,IL13,IL2,IL4,NFKB1,NFKBIA,NFkB (complex),Nfat (family),RELA,STAT1,STAT3,STAT5A,STAT6,VAV
A	pimagedine		chemical drug		-1.408	6.03e-06	CASP1,CFLAR,ICAM1,IL8,NOS2,TNF	CALR,CASP1,CASP3,HDAC4,HMGB1,IRF1,NFKB1,NFKBIA,NFkB (complex),PARP1,PPARG,REL,RELA,SREBF1,STAT1,STAT3,TP53,advanced glycation end-products,pimagedine
A	IL12 (family)		group		0.596	6.07e-06	BAD,CCL5,CCR5,IL10,IL13,IL4,IRF1,TNF	CEBPB,FOXP3,IL12 (family),IL21,Ige,JUN,NFATC2,NFKB1,NFkB (complex),REL,RELA,STAT1,STAT3,STAT4,STAT6
A	IL33		cytokine	Activated	2.624	6.08e-06	CXCL3,IL10,IL13,IL1B,IL4,IL8,TNF	Ap1,CCL2,CEBPB,HMGB1,IL17A,IL1RL1,IL33,Ige,Immunoglobulin,JUN,NFATC2,NFKB1,NFKBIA,NFkB (complex),RELA,SMAD3,STAT1,STAT3
A	carbon monoxide		chemical - endogenous mammalian		-0.458	6.08e-06	CFLAR,ICAM1,IL10,IL1B,MAPK14,NOS2,TNF	CEBPB,ERK1/2,HMGB1,HMOX1,IL1B,JUN,NFKB1,NFKBIA,NFkB (complex),NR3C1,P38 MAPK,PPARG,RELA,SP1,STAT1,STAT3,carbon monoxide
A	RNA polymerase II		complex			6.28e-06	CCL5,CD40,FOS,ICAM1,IL1B,IL8,MEF2C,NOS2,PBX3,PCNA,PSMB9,SOCS3,TNF	FOXO3,JUN,MYC,NFKBIA,NOTCH1,RNA polymerase II,TP53
A	bucladesine		chemical toxicant		1.083	6.38e-06	ANXA1,CCR5,ENPP1,FOS,ICAM1,IL10,IL13,IL1B,IL4,IL8,MAN2A1,NFKB1,NOS2,SOCS3,TNF	Akt,Ap1,ESR1,Histone h3,JUN,MAPK14,NFE2L2,NFKB1,NFKBIA,NFkB (complex),P38 MAPK,PPARG,REL,RELA,RNA polymerase II,SP1,STAT1,STAT3,TP53,bucladesine
A	sorafenib		chemical drug	Inhibited	-2.194	6.74e-06	CDK6,CFLAR,IL1B,IL8,TNF	Akt,CEBPB,ERK1/2,FAS,JAK2,JUN,NFKB1,NFKB2,NFKBIA,NFkB (complex),REL,RELA,STAT1,STAT3,STAT5A,TP53,sorafenib
A	fisetin		chemical toxicant	Inhibited	-2.236	6.74e-06	BIRC2,BIRC3,BIRC5,ICAM1,IL13	FOXO3,HDAC3,IKK (complex),IRF1,JUN,MYC,NFKB1,NFKBIA,NFKBIB,NFkB (complex),NOTCH1,REL,RELA,STAT1,STAT3,TP53,fisetin
A	PGF		growth factor		1.961	6.74e-06	BIRC2,BIRC5,IL1B,IL8,TNF	Akt,Ap1,CCL2,CEBPB,ERK1/2,IL8,JUN,NFKBIA,NFkB (complex),PGF,RELA,SMAD3,SP1,STAT3,TP53,nitric oxide
A	GJA1		transporter		-0.994	6.74e-06	CD40,CDKN1B,FOXO1,IL10,NOS2	Akt,GJA1,NFKB1,NFKBIA,NFkB (complex),PTEN,RELA,STAT3,TP53
A	ilomastat		chemical drug		-1.731	6.74e-06	CCL5,CXCL3,IL1B,IL8,TNF	Ap1,CAMP,CEBPB,Creb,ERK1/2,HMGB1,JUN,Jnk,NFKB1,NFKBIA,NFkB (complex),P38 MAPK,PARP1,PPARG,RELA,STAT1,STAT3,TP53,ilomastat
A	BCL2		transporter		1.992	6.75e-06	ABCC1,CDKN1B,FOS,ICAM1,IL10,IL1B,IL4,IL8,TNF	Ap1,BCL2,CEBPB,CTNNB1,Ca2+,ERK1/2,FOSL1,FOXO3,IRF3,JUN,MAPK8,MYC,NFKB1,NFKBIA,NFkB (complex),NOTCH1,PRKCD,RELA,SP1,STAT3,TP53
A	PIK3R1		kinase		0.516	6.91e-06	CDKN1B,FOS,FOXO1,ICAM1,IL8,NOS2,TNF	CEBPB,CREBBP,ERK,ERK1/2,FOSL1,FOXO3,JUN,MYC,NFKB1,NFKBIA,NFkB (complex),NOTCH1,PI3K (complex),PIK3R1,PTEN,RELA,SP1,STAT1,STAT3,TP53
A	Ige		complex		1.56	7.15e-06	IL10,IL13,IL1B,IL4,IL8,TNF	ATF2,Ap1,CEBPB,CEBPD,CTNNB1,Creb,EGR1,ETS1,FCER1G,FOS,Fcer1,IL25,Ige,MAPK3,NFKB1,NFKBIA,NFkB (complex),Nfat (family),RELA,STAT1,STAT3,histamine
A	IL25		cytokine		0.903	7.15e-06	IL10,IL13,IL1B,IL4,IL8,TNF	Ap1,CCL2,CTNNB1,IL12 (complex),IL13,IL25,IRF1,IgG,Ige,JUN,NFATC2,NFKBIA,NFkB (complex),RELA,SMAD3,STAT1,STAT3,STAT6
A	ethanol		chemical - endogenous mammalian		0.32	7.24e-06	BAD,CCL5,CDKN1B,CYP3A4,FOS,HSD17B10,ICAM1,IFNB1,IL10,IL1B,IL4,IL8,NOS2,SLC11A2,TNF	Ap1,CEBPA,CEBPB,CREBBP,ERK1/2,IRF1,IRF8,JUN,NFKB1,NFKBIA,NFkB (complex),PRKCD,REL,RELA,RNA polymerase II,STAT1,STAT3,ethanol
A	IFNA2		cytokine		1.604	7.3e-06	ANXA1,BIRC5,CDKN1B,EMR1,ENPP1,IFNB1,IL10,IL1B,IL4,IRF1,SAMSN1,SOCS3,TNF	CEBPB,CREBBP,FOXO3,IFNA2,IRF1,IRF8,JUN,NFKB1,NFKBIA,NFkB (complex),PI3K (complex),REL,RELA,RNA polymerase II,STAT1,STAT3,TYK2
A	prednisolone		chemical drug		-1.947	7.3e-06	BAD,BIRC2,BIRC3,CDKN1B,CFLAR,IL10,IL1B,MAPK14,NFKB1,PRDX1,SGK1,TNF,TNFAIP3	Ap1,ESR2,FAS,FOS,HDAC3,IRF1,IRF3,JUN,MAPK8,NFKB1,NFKB2,NFKBIA,NFkB (complex),REL,RELA,STAT1,STAT3,TP53,prednisolone
A	RET		kinase		0.861	7.33e-06	ANXA1,AUH,CCL20,CDKN1B,FOS,IFNB1,IL1B,IL8,SELL	CEBPB,CREBBP,CTNNB1,ERK,ERK1/2,ESR2,FOS,FOSL1,FOXO3,HDAC3,HIF1A,ITGB1,JUN,NFkB (complex),PI3K (complex),RELA,RET,SP1,STAT1,STAT3,STAT5A,TP53
A	N-nitro-L-arginine methyl ester		chemical drug		0.16	7.42e-06	CCR5,CXCL3,ICAM1,IL13,IL1B,IL8,NOS2,TNF	Ap1,HMGB1,IL8,IRF1,JUN,MAPK14,N-nitro-L-arginine methyl ester,NFE2L2,NFKB1,NFKBIA,NFKBIB,NFkB (complex),P38 MAPK,PPARG,RELA,STAT1,STAT3,Tnf (family)
A	IRF7		transcription regulator		1.992	7.58e-06	APOBEC3G,CCL5,CD40,GBP5,IFNB1,IRF1,PSMB10,PSMB9,TLR8,TNFSF13B	HDAC1,HMGB1,IFN alpha/beta,IFNB1,IL1B,IRF1,IRF7,Interferon alpha,NFKB1,NFKBIA,NFkB (complex),NR3C1,RELA,STAT1,STAT3
A	FOXL2		transcription regulator		1.818	7.83e-06	CCL20,CXCL3,FOS,ICAM1,IER3,IFNB1,TNFAIP3
A	PIK3CG		kinase		1.744	8.44e-06	CTSK,ICAM1,IL1B,IL4,OSCAR,TNF	CEBPB,CTNNB1,Ca2+,ERK,FOSL1,ICAM1,Ige,JUN,NCF1,NFATC2,NFkB (complex),NOTCH1,PIK3CG,SP1,STAT1,STAT3,TP53
A	NQO1		enzyme		1.633	8.44e-06	BIRC2,BIRC3,BIRC5,CCL5,CFLAR,NOS2	Akt,FOXO3,IRF1,JUN,MYC,NFKB1,NFKBIA,NFkB (complex),NOTCH1,NQO1,REL,RELA,STAT1,STAT3,TNF,TP53
A	TANK		other		0.394	8.44e-06	CXCL3,IFNB1,IL8,NFKB1,NOS2,TNF	IKBKB,IRF1,IRF3,Ikb,NFKB1,NFKBIA,NFkB (complex),REL,RELA,STAT1,STAT3,TANK,TBK1,TRAF2,TRAF6
A	SB 216763		chemical toxicant		-0.314	8.44e-06	CD40,IL1B,IL8,NOS2,RGS1,TNF	Ap1,CEBPB,ERK1/2,IL12B,IRF1,JUN,MAPK14,NFE2L2,NFKB1,NFKBIA,NFkB (complex),PRKCD,REL,RELA,SB 216763,STAT1,STAT3
A	ICOSLG		other	Activated	2.224	8.63e-06	IL10,IL13,IL1B,IL4,TNF	Ap1,CEBPB,CREBBP,ESR1,ICOSLG,IFNG,IL10,IL2,IL4,NFKB1,NFKBIA,NFkB (complex),RELA,STAT1,STAT3,STAT5A,STAT6,TGFB1
A	UCN		other	Inhibited	-2.16	8.63e-06	CCL5,CXCL3,FOS,IL1B,TNF	Ap1,CEBPB,CEBPD,CREBBP,Creb,ERK1/2,ESR1,JUN,MAPK1,NFATC2,NFkB (complex),Nfat (family),RELA,STAT1,STAT3,UCN,cyclic AMP,norepinephrine
A	SLPI		other	Inhibited	-2.2	8.63e-06	CCL5,CD40,ICAM1,IL4,TNF	CEBPB,CREBBP,CTNNB1,IL6,IRF1,MMP9,NFKB1,NFKBIA,NFKBIB,NFkB (complex),NOTCH1,REL,RELA,SLPI,STAT1,STAT3
A	ITK		kinase		1.577	8.63e-06	BAD,IL10,IL13,IL4,TNF	ATF2,Ap1,BTK,CSF2,Creb,ETS1,ITK,LAT,MAPK3,NFE2L2,NFKB1,NFKBIA,NFkB (complex),RELA,STAT1,STAT3,TP53,VAV,VAV1
A	BGN		other		1.446	8.63e-06	CXCL3,IL1B,IL8,LRP6,TNF	BGN,CALR,CASP1,CEBPB,ERK,FOSL1,HMGB1,IRF1,NFKB1,NFKBIA,NFkB (complex),P38 MAPK,PPARG,RELA,SP1,STAT1,STAT3,TNF,TP53
A	cis-urocanic acid		chemical drug		1.387	8.63e-06	GLRX,IL8,PPIF,TNF,TNFAIP3	IRF1,NFKB1,NFKBIA,NFkB (complex),RELA,STAT1,cis-urocanic acid
A	3-methyladenine		chemical toxicant		0.294	8.63e-06	CD40,IFNB1,IL1B,NOS2,TNF	3-methyladenine,Ap1,HMGB1,IL1,IRF3,IRF8,Jnk,NFKB1,NFKBIA,NFkB (complex),P38 MAPK,PPARG,RELA,SQSTM1,STAT1,STAT3,TBK1
A	JAK inhibitor I		chemical - kinase inhibitor		-1.342	8.63e-06	CDKN1B,CXCL3,IL13,NOS2,SGK1	CEBPB,FOXP3,JAK inhibitor I,NFKB1,NFkB (complex),REL,RELA,STAT1,STAT3,STAT6
A	paclitaxel		chemical drug		1.955	8.78e-06	BIRC3,BIRC5,CD40,CYP3A4,EMR1,ICAM1,IER3,IL1B,IL8,PCNA,PTPN12,TMEM158,TNF,UGCG	Ap1,IRF1,Jnk,NFKB1,NFKBIA,NFkB (complex),P38 MAPK,PPARG,REL,RELA,STAT1,STAT3,paclitaxel
A	CRH		cytokine		0.124	8.85e-06	FOS,IL10,IL1B,IL4,SGK1,SOCS3,TNF	Ap1,CEBPB,CEBPD,CRH,Creb,ERK1/2,JUN,LEP,MAPK14,NFE2L2,NFkB (complex),RELA,RNA polymerase II,STAT1,STAT3,cyclic AMP,norepinephrine
A	mir-155		microRNA		-1.846	8.85e-06	CCL5,IL10,IL1B,MAF,NOS2,SOCS3,TNF	Akt,CEBPB,CREBBP,ERK1/2,IL6,IRF1,JUN,NFATC2,NFKB1,NFKBIA,NFkB (complex),REL,RELA,STAT1,STAT3,TLR4,TP53,mir-155
A	miR-124-3p (and other miRNAs w/seed AAGGCAC)		mature microRNA		-1.444	8.88e-06	ACTR8,ALDH9A1,BTG3,CD164,CDK6,CLDND1,ERH,G3BP1,GNAI3,GNG10,MAN2A1,MAPK14,PTPN12
A	SARM1		transmembrane receptor			9.12e-06	CCL5,IFNB1,TNF	CREBBP,EP300,IRF,IRF1,IRF3,IRF7,JUN,NFKB1,NFKBIA,NFkB (complex),RELA,SARM1,STAT1
A	SCAVENGER receptor CLASS A		group			9.12e-06	CCL5,IL8,TNF	APP,NFKB1,NFKBIA,NFkB (complex),RELA,SCAVENGER receptor CLASS A,STAT1,STAT3,poly rI:rC-RNA
A	PARG		enzyme			9.12e-06	IL1B,NOS2,TNF	HMGB1,NFKB1,NFkB (complex),PARG,PARP1,RELA,TP53
A	TRPM2		ion channel			9.12e-06	CXCL3,IL8,NOS2	CEBPB,ERK1/2,IRF1,JUN,NFKB1,NFKBIA,NFkB (complex),REL,RELA,STAT3,TRPM2
A	IGBP1		phosphatase			9.12e-06	CASP1,IRF1,NOS2
A	CLEC4E		other			9.12e-06	CXCL3,IL10,TNF	Ap1,CCL13,CCL5,CEBPB,CLEC4E,CREBBP,CXCL2,ETS1,IL10,IL6,NFkB (complex),RELA,STAT1,STAT3
A	roflumilast		chemical drug			9.12e-06	IL1B,NOS2,TNF	Ap1,CXCL2,IRF1,Jnk,NFKB1,NFKBIA,NFkB (complex),P38 MAPK,PPARG,REL,RELA,STAT1,STAT3,roflumilast
A	TLR2/3/4/9		group		1.982	9.26e-06	CCR7,CD40,FCGR2B,ICAM1
A	SAA1		other		1.954	9.26e-06	IL10,IL1B,IL8,TNF	Akt,CEBPB,ERK1/2,IL8,JUN,NFKBIA,NFkB (complex),NOTCH1,NR5A2,P38 MAPK,PPARG,RELA,SAA1,SREBF1,STAT1,STAT3,TP53,cholesterol
A	OSCAR	2.15	other		0.762	9.26e-06	CD40,ICAM1,IL8,TNF	Ap1,CCL2,IL1B,IL8,IRF1,NFKB1,NFKBIA,NFkB (complex),NR3C1,OSCAR,REL,RELA,SMAD3,STAT1,STAT3
A	Traj18		other		-0.218	9.26e-06	CCL5,CD40,CXCL3,TNF
A	ebselen		chemical drug		-1.982	9.26e-06	ICAM1,IL1B,NOS2,TNF	Ap1,CEBPB,EGFR,ERK1/2,ESR1,HDAC3,HMGB1,HMOX1,IRF3,JUN,MAPK8,MYC,NFKBIA,NFkB (complex),RELA,SP1,STAT1,STAT3,TP53,curcumin,ebselen
A	MAVS		other	Activated	2.178	9.91e-06	CCL5,IFNB1,IL8,NFKB1,SOCS3,TNF	Ap1,DDX58,IFIH1,IKBKB,IRF,IRF3,IRF7,JUN,MAVS,NFKB1,NFKB2,NFKBIA,NFkB (complex),RELA,RIPK1,STAT1,STAT3,TBK1
A	FCER1G		transmembrane receptor		1.081	9.91e-06	CCL5,IL10,IL13,IL1B,IL8,TNF	Ap1,CEBPB,CTNNB1,FCER1G,FOS,IL12B,IRF1,NFKB1,NFKBIA,NFkB (complex),PPARG,REL,RELA,STAT1,STAT3,SYK,histamine,prostaglandin D2
A	corticosteroid		chemical drug		0	9.91e-06	IL10,IL13,IL4,IL8,NOS2,TNF	Akt,Ap1,CEBPB,CREBBP,CTNNB1,FOS,HMGB1,IL1,IL6,IRF1,NFKB1,NFKBIA,NFkB (complex),RELA,STAT1,STAT3,TP53,corticosteroid,histamine
A	S-nitrosoglutathione		chemical toxicant		-1.109	9.91e-06	BIRC2,BIRC3,CCL5,ICAM1,IL13,TNF	Ap1,CCL2,IRF1,IRF3,Jnk,MAPK8,NFKB1,NFKBIA,NFkB (complex),PPARG,REL,RELA,S-nitrosoglutathione,SMAD3,STAT1,STAT3,TP53
A	miR-146a-5p (and other miRNAs w/seed GAGAACU)		mature microRNA		-1.129	9.92e-06	CD40,IFNB1,IL10,IL8,METTL7A,NOS2,TNF,TRAF6	Ap1,CCL2,IRF1,JUN,Jnk,MAPK14,NFE2L2,NFKB1,NFKBIA,NFkB (complex),P38 MAPK,PPARG,RELA,SMAD3,STAT1,STAT3,miR-146a-5p (and other miRNAs w/seed GAGAACU)
A	RELB		transcription regulator		0.365	9.98e-06	CCL20,CD40,IL1B,IL4,IL8,NOS2,TNF	Ap1,CEBPB,CRH,FOS,IRF1,JUNB,NFKB1,NFKB2,NFKBIA,NFkB (complex),REL,RELA,RELB,SPI1,STAT1
A	KRAS		enzyme		0.5	1.01e-05	ACTR3,BIRC3,CASP1,CDKN1B,CX3CL1,EEF1A1,FOS,IL1B,IL8,IRF1,MAN2A1,MAPK14,NOS2,PAK1,SDC4	Ap1,BRAF,FOXO3,GSK3B,IRF3,JUN,KRAS,MAPK8,MYC,NFKB1,NFKBIA,NFkB (complex),NOTCH1,REL,RELA,STAT3,TP53,TSC22D1
A	CARD11		kinase	Activated	2.183	1.09e-05	CCL5,IL13,IL4,NFKB1,TNF	Ap1,CARD11,IKBKB,IL2,IRF3,Ige,JUN,MAPK8,NFATC2,NFKB1,NFKBIA,NFkB (complex),Nfat (family),PRKCQ,RELA,RXRA,STAT3,STAT5A,THRA,TP53
A	ARRB2		other		-0.283	1.09e-05	CXCL3,IL13,IL1B,IL4,TNF	ARRB2,Akt,CCR5,CEBPB,ERK1/2,IRF1,JUN,NFKB1,NFKBIA,NFkB (complex),REL,RELA,STAT1,STAT3,STAT5B,TP53
A	miR-200b-3p (and other miRNAs w/seed AAUACUG)		mature microRNA		-0.931	1.09e-05	CDKN1B,ERBB2IP,MARCKS,PTPN12,ZEB2
A	rimonabant		chemical drug		-1.446	1.09e-05	FOS,IL1B,IL8,NOS2,TNF	Akt,Ap1,Creb,ESR1,JUN,Jnk,L-glutamic acid,Mapk,NFKBIA,NFkB (complex),PPARG,RELA,SP1,STAT1,STAT3,TP53,nitric oxide,rimonabant
A	hemocyanin		biologic drug			1.09e-05	IL10,IL13,IL4,NOS2,TNF	Ap1,CEBPB,CREBBP,CTNNB1,IFNG,IL10,IL4,IL5,IgG,NFkB (complex),RELA,STAT1,STAT3,STAT6,hemocyanin
A	lipoteichoic acid		chemical - endogenous non-mammalian		1.832	1.12e-05	CCR5,ICAM1,IL10,IL1B,IL8,NOS2,TNF	CEBPB,HMGB1,IL12 (complex),IL12B,IRF1,IRF3,NFKB1,NFKBIA,NFkB (complex),RELA,SP1,STAT1,STAT3,TLR2,TRAF6,lipoteichoic acid
A	MAPK3		kinase		1.109	1.12e-05	B4GALT5,FOS,IL10,IL13,IL4,IL8,TNF	Akt,Ap1,BCL2,CREBBP,CREM,Creb,EP300,ESR1,FOS,IRF3,JUN,MAPK3,MAPKAPK2,NFATC2,NFKBIA,NFKBIB,NFkB (complex),Nfat (family),RELA,STAT3,TP53
A	IRF2		transcription regulator		0.394	1.12e-05	CASP1,CDKN1B,IFNB1,IL1B,IRF1,PSMB10,PSMB9	CREBBP,IRF1,IRF2,IRF8,NFKB1,NFkB (complex),RELA,RNA polymerase II,STAT1,STAT3
A	CTLA4		other	Inhibited	-2.348	1.16e-05	CD40,CDKN1B,ICAM1,IL10,IL13,IL4	CTLA4,IL2,IL4,IRF1,IRF8,LAT,NFKB1,NFKBIA,NFkB (complex),Nfat (family),REL,RELA,STAT1,STAT3,STAT5A,STAT6,VAV1
A	D-galactosamine		chemical - endogenous mammalian		1.856	1.16e-05	CASP1,FOS,ICAM1,IL10,NOS2,TNF	Ap1,CEBPB,CREBBP,D-galactosamine,HMGB1,IFNG,IL1,IL12 (complex),IL6,IRF1,Jnk,NFKB1,NFkB (complex),PPARG,RELA,STAT1,STAT3
A	IFNGR1	2.35	transmembrane receptor		1.6	1.16e-05	CCL5,CXCL3,ICAM1,IL1B,IRF1,TNF	Ap1,CREBBP,HMGB1,IFNGR1,IRF1,IRF8,Immunoglobulin,JAK1,MYD88,NFKB1,NFKBIA,NFkB (complex),RELA,RNA polymerase II,STAT1,STAT3,STAT5A
A	ICAM1	3.2	transmembrane receptor		1.24	1.16e-05	CCL5,CXCL3,FOS,ICAM1,IL1B,TNF	Ap1,CEBPB,ERK1/2,ICAM1,IL17A,IL2,JUN,Jnk,NFKB1,NFKBIA,NFkB (complex),P38 MAPK,PPARG,RELA,STAT1,STAT3,STAT5A
A	EIF2AK2		kinase		1.635	1.2e-05	FOS,IFNB1,IL1B,NOS2,PSMB10,SOCS3,TNF,TUBA1A	Ap1,CEBPB,CREBBP,EIF2AK2,ERK1/2,IKBKB,IRF8,JUN,Jnk,NFKB1,NFKBIA,NFkB (complex),P38 MAPK,PPARG,RELA,RNA polymerase II,STAT1,STAT3
A	actinomycin D		chemical drug	Inhibited	-2.23	1.2e-05	BIRC2,BIRC5,CDKN1B,CFLAR,FOS,IFNB1,IL8,IRF1,NOS2,SLC20A1,SLC27A1,TNF	ADIPOQ,CEBPB,CREBBP,EP300,ERK1/2,HDAC6,JAK2,JUN,NFKB1,NFKBIA,NFkB (complex),PPARA,PPARG,REL,RELA,STAT1,STAT3,STAT5A,actinomycin D
A	AGT		growth factor	Activated	2.608	1.21e-05	ACAT2,CCL5,CCR7,CDKN1B,CXCL3,EMR1,FOS,FOXN3,ICAM1,IL13,IL8,NOS2,SELL,SGK1,SOCS3,TNF,UGCG,ZEB2	AGT,Ap1,CEBPB,ERK1/2,IKBKB,JUN,Jnk,NFKB1,NFKBIA,NFkB (complex),P38 MAPK,PPARG,PTGS2,RELA,STAT1,STAT3,TP53
A	SOD1		enzyme		-1.067	1.22e-05	BAD,CASP1,FOS,ICAM1,IL10,IL1B,NOS2,SLC11A2,TNF,TNFAIP3	Ap1,CREBBP,ETS2,HMGB1,HMOX1,IRF1,IRF3,IRF8,MAPK8,NFKB1,NFKBIA,NFkB (complex),RELA,RNA polymerase II,SOD1,SP1,STAT1,STAT3,TP53
A	fulvestrant		chemical drug		1.97	1.24e-05	AXL,BIRC5,CCL5,CDKN1B,FOS,ICAM1,IER3,IL1B,IRF1,MAPK14,NOS2,PCNA,TNF	CEBPB,CREBBP,EGFR,ESR1,ESR2,HDAC3,IGF1,IRF1,JUN,MYC,NFKB1,NFKBIA,NFkB (complex),REL,RELA,RNA polymerase II,SP1,STAT1,STAT3,TP53,fulvestrant
A	8-bromo-cAMP		chemical reagent		1.211	1.24e-05	ALDH2,CDC42,CDKN1B,FOS,FOXO1,GNAI3,IFNB1,IL1B,NOS2,SGK1,TNF	8-bromo-cAMP,AHR,CEBPB,CEBPD,CTNNB1,Creb,EP300,ESR2,FOS,FOXO1,HDAC3,JUN,NFKBIA,NFkB (complex),PIK3R1,PLAT,RELA,SMAD4,SP1,STAT1,STAT3,TP53,ZFP36,cyclic AMP
A	FSH		complex		-0.115	1.3e-05	ARL4C,ATP9A,AXL,BAD,CDK6,CFLAR,CLIP1,CX3CL1,FOS,MAPK14,P4HA2,PCNA,RASAL2,SGK1,TNFAIP3,TNFAIP6,TUBA1A
A	MAPK9		kinase	Activated	2.06	1.3e-05	BIRC3,CDKN1B,FOS,IFNB1,IL1B,IL4,IL8,NOS2,TNF,TNFAIP3	Ap1,ESR1,IRF1,IRF3,JUN,Jnk,MAPK8,MAPK9,NFATC2,NFKB1,NFKBIA,NFkB (complex),Nfat (family),PPARG,PRKCD,REL,RELA,STAT1,STAT3,TP53
A	SPP1		cytokine		1.133	1.31e-05	CCL5,CXCL3,ICAM1,IL10,IL1B,IL8,NOS2,TNF	Ap1,CCL2,CEBPB,ERK1/2,JUN,NFKB1,NFKBIA,NFkB (complex),P38 MAPK,PLAU,PPARG,REL,RELA,SMAD3,SP1,SPP1,STAT1,STAT3
A	PRKD1		kinase	Activated	2.219	1.36e-05	BIRC5,CFLAR,IL13,TNF,TNFAIP3	Ap1,IRF1,IRF3,LEP,MAPK8,NFKB1,NFKBIA,NFkB (complex),P38 MAPK,PPARG,PRKD1,RELA,RNA polymerase II,STAT1,STAT3,TNF,TP53
A	indole-3-carbinol		chemical drug		1.023	1.36e-05	ANXA1,CDK6,CDKN1B,CYP3A4,FOS
A	CXCL2		cytokine		1.969	1.37e-05	CCL5,CXCL3,IL1B,TNF	CXCL2,ICAM1,IRF1,NFKB1,NFKBIA,NFkB (complex),NOTCH1,REL,RELA,STAT1
A	HAVCR2		other		-0.577	1.37e-05	CCR5,IL13,IL4,TNF	CEBPB,HAVCR2,IFNG,IL2,NFKB1,NFKBIA,NFkB (complex),RELA,STAT1,STAT3,STAT5A,TNF
A	SR 144528		chemical reagent		-1.246	1.37e-05	ICAM1,IL1B,IL8,TNF	Ap1,CEBPB,CREBBP,CTNNB1,Ca2+,FOSL1,IL10,IL12B,IL2,IRF1,JUN,NFKB1,NFKBIA,NFkB (complex),RELA,SMAD3,SP1,SR 144528,STAT1,STAT3,STAT5A,Tgf beta
A	CCL19		cytokine			1.37e-05	CCR7,IL10,IL13,IL4	Akt,CCL19,CEBPB,ERK1/2,IRF1,JUN,NFKB1,NFKBIA,NFkB (complex),RELA,STAT1,STAT3,TP53
A	A23187		chemical reagent	Activated	2.2	1.38e-05	AMD1,CD40,FOS,ICAM1,IFNB1,IL13,IL4,IL8,TNF	A23187,Ap1,CEBPB,CTNNB1,ESR1,FOS,IRF1,JUN,MAPK14,NFATC2,NFE2L2,NFKB1,NFKBIA,NFkB (complex),Nfat (family),REL,RELA,STAT1,STAT3,histamine
A	carbon tetrachloride		chemical toxicant		1.407	1.4e-05	ABCC1,CCL5,CCR5,CDKN1B,FOS,ICAM1,IL13,IL1B,MAPK14,NOS2,PCNA,TNF	Ap1,CEBPA,CEBPB,CREBBP,HMGB1,IL6,JUN,Jnk,NFKB1,NFkB (complex),PARP1,PPARG,REL,RELA,RNA polymerase II,STAT1,STAT3,TP53,carbon tetrachloride
A	methamphetamine		chemical drug		1.718	1.41e-05	ABCC1,BAD,EMR1,FOS,ICAM1,IL1B,TNF	Ap1,CEBPB,CTNNB1,ERK,ESR1,FOSL1,HMGB1,JUN,L-glutamic acid,MMP9,NFATC2,NFKB1,NFKBIA,NFkB (complex),NOTCH1,Nfat (family),PARP1,RELA,SP1,STAT1,TP53,methamphetamine
A	trichostatin A		chemical drug		1.034	1.49e-05	APPBP2,BAD,CCR7,CDKN1B,CFLAR,CXCL3,CYP3A4,EMR1,FOS,ICAM1,IL10,IL13,IL8,IRF1,MAF,NOS2,SGK1,TMEM164,TNF,WTAP	CEBPB,CREBBP,ERK1/2,IL6,IRF1,JUN,NFKB1,NFKBIA,NFkB (complex),P38 MAPK,PPARG,REL,RELA,STAT1,STAT3,trichostatin A
A	ADM		other	Inhibited	-2.166	1.56e-05	FOS,ICAM1,IL1B,NOS2,RAMP3,TNF	ADM,Ap1,CEBPB,ERK1/2,JUN,Jnk,NFKB1,NFKBIA,NFkB (complex),P38 MAPK,POMC,PPARG,REL,RELA,REN,STAT1,STAT3
A	acetaminophen		chemical drug	Activated	2.292	1.68e-05	ABCC1,CXCL3,ICAM1,IL1B,NOS2,PCNA,PRDX1,SOCS3,TNF,TUBA1A	Ap1,Jnk,NFKB1,NFKBIA,NFkB (complex),NOS2,PPARG,PTGS2,REL,RELA,STAT1,STAT3,TP53,acetaminophen,prostaglandin E2
A	pioglitazone		chemical drug		-1.011	1.68e-05	CDKN1B,CYP3A4,FOS,ICAM1,IL1B,IL8,NOS2,PCNA,SLC27A1,TNF	Ap1,BCL2,CEBPA,CEBPB,CREBBP,ERK1/2,ESR1,FOS,Histone h3,JUN,NFKBIA,NFkB (complex),PPARG,PTGS2,RELA,RNA polymerase II,SP1,STAT3,TP53,pioglitazone
A	bryostatin 1		chemical drug	Activated	2.201	1.69e-05	BIRC3,CD40,IL1B,IL8,TNF	Ap1,CCL2,IL2,IRF1,NFKB1,NFKBIA,NFkB (complex),PRKCD,PRKCE,RELA,SMAD3,STAT1,STAT3,STAT5A,bryostatin 1
A	vinblastine		chemical drug		1.432	1.69e-05	CD40,CYP3A4,FOS,IL1B,TNF	Ap1,CEBPB,ERK1/2,ESR1,IRF1,JUN,Jnk,MAPK14,NFATC2,NFE2L2,NFKB1,NFKBIA,NFkB (complex),Nfat (family),PPARG,RELA,STAT1,STAT3,vinblastine
A	PRL		cytokine		0.845	1.71e-05	ACTR3,FOS,IRF1,MARCKS,NFKB1,NOS2,NUPR1,PCNA,PIM3,SOCS3,TNF,TNFSF13B	CEBPB,CREBBP,FOSL1,Ins1,JAK2,MAP2K1/2,NFKB1,NFKBIA,NFkB (complex),NR3C1,PPARG,PRL,REL,RELA,SMAD3,STAT,STAT1,STAT3,STAT5A,TP53
A	tributyrin		chemical drug	Activated	2.619	1.75e-05	BIRC3,CCL20,CXCL3,IL1B,IL8,TNFAIP3,UGCG
A	CD86		transmembrane receptor		1.673	1.8e-05	ICAM1,IL10,IL4,TNF,TNFAIP3,TNFRSF9	Ap1,CCL11,CD86,IL2,IRF1,NFKB1,NFKBIA,NFkB (complex),REL,RELA,STAT3,STAT5A,TNF,VAV
A	Gsk3		group		1.453	1.8e-05	CD40,CFLAR,FOS,ICAM1,IL10,NOS2	Ap1,CEBPB,CREBBP,ERK1/2,ESR2,FOS,Gsk3,HDAC3,IRF8,JUN,NFKB1,NFKBIA,NFkB (complex),PRKCD,REL,RELA,RNA polymerase II,STAT1,STAT3,TP53
A	LPL		enzyme		0.511	1.8e-05	CX3CL1,ICAM1,IL1B,IL8,SLC27A1,TNF	APOA1,HDL,JAK2,JUN,LPL,NFKB1,NFKBIA,NFkB (complex),NR1H3,PPARA,PPARG,REL,RELA,SREBF1,STAT1,STAT3,STAT5A,fatty acid
A	anisomycin		chemical - endogenous non-mammalian		-0.063	1.8e-05	CFLAR,FOS,IL10,IL8,IRF1,TNF	ATF2,Ap1,BCL2,CEBPB,Creb,ERK1/2,ESR1,ESR2,ETS1,FOS,HDAC3,JUN,MAPK3,Mapk,NFkB (complex),RELA,STAT3,TP53,anisomycin
A	mifepristone		chemical drug		1.276	1.81e-05	ANXA1,CASP1,CDKN1B,CYP3A4,FCGR2B,FOS,ICAM1,IL10,IL1B,IL4R,PCNA,RAMP3,TNF,TNFAIP6	Ap1,CDKN2A,CEBPB,ESR2,FOS,FOXO3,HDAC3,JUN,MYC,NFKB1,NFKBIA,NFkB (complex),NOTCH1,NPPA,OSM,POMC,REL,RELA,STAT1,STAT3,TP53,mifepristone
A	Ras		group		0.42	1.84e-05	B4GALT5,CDK6,CDKN1B,FOS,IL4,IL8,NFKB1,PRDX1,TNF	ATF2,Akt,Ap1,BCL2,Creb,ESR1,ETS1,FOS,FOSL1,IRF3,JUN,MAPK3,MAPK8,NFKBIA,NFkB (complex),Pkc(s),RELA,Ras,STAT3,TP53
A	MAPK1		kinase		-0.904	1.87e-05	BIRC5,CCL5,CDKN1B,CFB,ERP29,FOS,GBP5,IL13,IL1B,NOS2,NUPR1,PSMB9,TMEM158,TNF,TNFRSF9	CEBPB,CREBBP,GSK3B,IRF1,IRF8,JUN,MAPK1,NFKB1,NFKBIA,NFkB (complex),REL,RELA,RNA polymerase II,STAT1,STAT3,TP53
A	calphostin C		chemical - kinase inhibitor		-1.584	1.95e-05	APOBEC3G,BIRC5,FOS,ICAM1,IL8,NOS2,TNF	Ap1,EGFR,ESR1,HDAC3,JUN,MYC,NFKB1,NFKBIA,NFkB (complex),P38 MAPK,PPARG,PRKCA,PRKCD,PRKCE,RELA,STAT1,STAT3,calphostin C
A	PP2/AG1879 tyrosine kinase inhibitor		chemical - kinase inhibitor		-1.763	1.95e-05	BIRC3,FOS,ICAM1,IFNB1,IL10,IL1B,IL8	Ap1,IKBKB,IRF1,Jnk,NFKB1,NFKBIA,NFkB (complex),PP2/AG1879 tyrosine kinase inhibitor,PPARG,PRKCD,REL,RELA,STAT1,STAT3
A	PTGER1		G-protein coupled receptor	Activated	2	1.96e-05	FOS,ICAM1,IL10,IL8	AGT,EGFR,ESR1,HDAC3,JUN,MYC,NFKB1,NFKBIA,NFkB (complex),POMC,PPARG,PTGER1,PTGS2,REL,RELA,STAT1,STAT3,TP53,prostaglandin E2
A	LILRA2		other		1.131	1.96e-05	CD40,IL10,IL8,TNF	Ap1,CTNNB1,FOS,LILRA2,NFKBIA,NFkB (complex),histamine
A	silicon dioxide		chemical drug		1.121	1.96e-05	FOS,IL1B,IL8,TNF	ALB,Ap1,CEBPB,CTNNB1,Ca2+,ESR1,FOSL1,IRF3,JUN,MAPK8,MAPK9,NFATC2,NFKB1,NFKBIA,NFkB (complex),Nfat (family),RELA,SP1,STAT3,TP53,silicon dioxide
A	salmeterol		chemical drug		-0.261	1.96e-05	IL10,IL13,SOCS3,TNF	Ap1,CFTR,HDAC2,IRF1,Jnk,NFKB1,NFKBIA,NFkB (complex),P38 MAPK,PPARG,REL,RELA,STAT1,STAT3,TNF,salmeterol
A	cyclomaltodextrin		chemical - endogenous non-mammalian		-0.555	1.96e-05	CTSK,CXCL3,IL1B,TNF	NFKBIA,NFkB (complex),NOTCH1,NR5A2,P38 MAPK,PPARG,SREBF1,STAT1,STAT3,cholesterol,cyclomaltodextrin
A	sulfasalazine		chemical drug		-1.94	1.96e-05	ICAM1,IER3,IL1B,IL8	EGFR,ESR1,HDAC3,IL8,IRF1,JUN,MYC,NFKB1,NFKBIA,NFkB (complex),REL,RELA,STAT1,STAT3,sulfasalazine
A	glycochenodeoxycholate		chemical - endogenous mammalian			1.96e-05	BIRC2,BIRC3,BIRC5,NOS2	CASP3,HDAC4,IRF1,MYC,NFKB1,NFKBIA,NFkB (complex),PPARG,REL,RELA,SREBF1,STAT1,TP53,TP73,glycochenodeoxycholate
A	CaMKII		complex			1.96e-05	BIRC3,CDKN1B,IL10,IRF1	CEBPB,CREBBP,CTNNB1,Ca2+,CaMKII,FOSL1,IRF1,IRF3,IRF8,MAP3K7,NFKB1,NFKBIA,NFkB (complex),REL,RELA,RNA polymerase II,SP1,STAT1,STAT3
A	mannosylated lipoarabinomannan		chemical - endogenous non-mammalian			1.96e-05	IL10,IRAK3,NOS2,TNF	CEBPB,CEBPD,IRAK1,IRF1,IRF3,JUN,LAT,NFKB1,NFKBIA,NFkB (complex),REL,RELA,SP1,STAT3,TP53,TRAF6,VAV1,mannosylated lipoarabinomannan,nitric oxide
A	SERPINB5		other			1.96e-05	CDC42,CDKN1B,IL13,IL4	EP300,HDAC1,HDAC2,NFKB1,PPARG,RELA,SERPINB5
A	auranofin		chemical drug			1.96e-05	IFNB1,IL8,NOS2,TNF	Ap1,CREBBP,Creb,EP300,ESR1,GATA3,IRF3,JUN,Mapk,NFATC2,NFE2L2,NFKB1,NFKBIA,NFKBIB,NFkB (complex),REL,RELA,STAT1,STAT3,TLR4,auranofin
A	docosahexaenoic acid		chemical drug		-1.256	1.98e-05	BAD,CD40,CDKN1B,IFNB1,IL10,IL8,NFKB1,NOS2,TNF	AKT1,Akt,CEBPB,ERK1/2,ESR1,FOSL1,FOXO3,JUN,NFKB1,NFKBIA,NFkB (complex),Pkc(s),RELA,STAT1,STAT3,TLR2,TP53,docosahexaenoic acid
A	NfkB1-RelA		complex	Activated	2.201	2.06e-05	CCL5,ICAM1,IL8,NOS2,TNF
A	IL27RA		transmembrane receptor	Inhibited	-2.066	2.06e-05	IL13,IL1B,IL4,SOCS3,TNF	IL12 (complex),IL13,IL27RA,IL4,IRF1,Ige,JUN,NFATC2,NFKB1,NFKBIA,NFkB (complex),REL,RELA,STAT1,STAT3,STAT6
A	ozone		chemical toxicant		1.129	2.06e-05	CXCL3,FOS,IL1B,NFKB1,TNF	CCL13,CXCL2,CXCL3,ETS1,HMGB1,IRF1,NFKB1,NFKBIA,NFkB (complex),RELA,SFTPA1,STAT1,STAT3,ozone
A	bisindolylmaleimide		chemical - kinase inhibitor		-1.342	2.06e-05	FOS,IL8,NOS2,PRDX1,TNF	Ap1,CTNNB1,ESR1,FOSL1,HIF1A,ITGB1,JUN,NFATC2,NFKB1,NFKBIA,NFkB (complex),Nfat (family),PRKCD,Pkc(s),RELA,SP1,STAT1,STAT3,STAT5A,TP53,bisindolylmaleimide,nitric oxide
A	17-alpha-ethinylestradiol		chemical drug		-0.513	2.15e-05	CCL5,CCR5,CCR7,CXCL3,EMR1,FOS,PCNA,PTGDS,SGK1,TNF	17-alpha-ethinylestradiol,Ap1,CEBPB,CREBBP,ESR1,ESR2,IL6,IRF1,NFKB1,NFKBIA,NFkB (complex),RELA,SMAD4,SP1,STAT1,STAT3,beta-estradiol,lipopolysaccharide
A	6-mercaptopurine		chemical - endogenous mammalian			2.26e-05	CCR7,CDKN1B,PCNA
A	BIRC3	2.34	enzyme			2.26e-05	IFNB1,IL1B,TNF	Ap1,BIRC3,HMGB1,HMOX1,IKBKB,IKBKG,IRF3,JUN,NFKB1,NFKB2,NFKBIA,NFkB (complex),RELA,RIPK1,SP1,STAT1,STAT3,TRAF1
A	ATPase		group			2.26e-05	CD40,CTSK,ICAM1
A	Trbv13-1		other			2.26e-05	IL10,IL4,TNF
A	TLR10		transmembrane receptor			2.26e-05	IL1B,IL8,TNF	Ap1,CEBPB,CEBPD,IRAK1,IRAK4,IRF1,IRF3,MYD88,NFKB1,NFKBIA,NFkB (complex),RELA,STAT1,STAT3,TLR10,TRAF6
A	Tlr12		other			2.26e-05	IL1B,IL8,TNF	Ap1,Creb,ESR1,IRF1,IRF3,JUN,MYD88,Mapk,NFKB1,NFKBIA,NFkB (complex),RELA,STAT1,STAT3,TRAF6,Tlr12
A	Sfk		group			2.26e-05	ICAM1,IL1B,NOS2	Ap1,CEBPB,EGFR,ERK1/2,ESR1,HDAC3,IRF3,JUN,MYC,NFKB1,NFKBIA,NFkB (complex),P38 MAPK,PPARG,PRKCD,RELA,STAT1,STAT3,Sfk,TRAF6
A	HRSP12		other			2.26e-05	IL10,IL4,TNF
A	IL22RA2		transmembrane receptor			2.26e-05	IL13,IL4,SOCS3	IL22,IL22RA2,NFKB1,NFkB (complex),REL,RELA,STAT1,STAT3
A	RNF41		enzyme			2.26e-05	IFNB1,IL1B,TNF	Ap1,CEBPB,CREBBP,EP300,ERK1/2,ESR1,IRF3,JUN,MYD88,NFATC2,NFKB1,NFKBIA,NFkB (complex),Nfat (family),RELA,RNF41,STAT1,STAT3,TBK1
A	Mcpt1		peptidase			2.26e-05	IL10,PCNA,TNF
A	ARF6		transporter			2.26e-05	IFNB1,IL1B,TNF	ARF6,CEBPB,ERK1/2,IRF1,IRF3,JUN,NFKB1,NFKBIA,NFkB (complex),P38 MAPK,PPARG,REL,RELA,STAT1,STAT3,TIRAP,TLR9
A	RTKN		other			2.26e-05	BIRC3,FOS,TNFAIP3	IRF1,NFKB1,NFKBIA,NFkB (complex),REL,RELA,RTKN,STAT1,STAT3
A	CXCL16		cytokine			2.26e-05	IL4,IL8,TNF	CXCL16,IL4,IRF1,NFKB1,NFKBIA,NFkB (complex),RELA,STAT1,STAT3,STAT6
A	TPCA-1		chemical - kinase inhibitor			2.26e-05	IL1B,IL8,TNF	IKBKB,IRF1,NFKB1,NFKBIA,NFkB (complex),REL,RELA,STAT3,TPCA-1
A	SD-282		chemical - kinase inhibitor			2.26e-05	IL8,NOS2,TNF	Ap1,CSF2,DUSP1,EP300,ESR1,JUN,NFATC2,NFkB (complex),Nfat (family),SD-282,STAT1,STAT3,TP53
A	grepafloxacin		chemical drug			2.26e-05	IL1B,IL8,TNF	NFKBIA,NFkB (complex),P38 MAPK,PPARG,STAT1,STAT3,grepafloxacin
A	titanium dioxide		chemical drug			2.26e-05	IL13,IL8,TNF	Ap1,NFE2L2,NFKB1,RELA,STAT3,reactive oxygen species,titanium dioxide
A	IL1RN		cytokine	Inhibited	-2.355	2.28e-05	CCL20,CXCL3,ICAM1,IL10,IL1B,IL8,IRF1,RARRES1,TNF	CEBPB,HMGB1,IL1,IL17A,IL1RN,IRF1,NFKB1,NFKBIA,NFkB (complex),REL,RELA,STAT3
A	RAF1		kinase		1.463	2.28e-05	ACAT2,AMD1,ANXA1,CDKN1B,CXCL3,FOS,IER3,IL10,IL1B,NFKB1,RGS1,TNF	Ap1,BCL2,CEBPA,CEBPB,CREBBP,ESR2,FOS,FOSL1,HDAC3,IRF1,JUN,MAP2K1/2,NFKB1,NFKBIA,NFkB (complex),NR3C1,RAF1,REL,RELA,RNA polymerase II,SMAD3,TP53
A	3-methylcholanthrene		chemical toxicant			2.37e-05	CYP3A4,FOS,IL10,IL1B,IL4,TNF	3-methylcholanthrene,AHR,Ap1,CEBPB,ESR1,ESR2,FOXO3,IRF1,JUN,MAPK14,MYC,NFE2L2,NFKB1,NFKBIA,NFkB (complex),NOTCH1,RELA,SMAD4,SP1,STAT1,STAT3,TP53,ZFP36
A	TGFBR2		kinase		0.262	2.4e-05	BIRC5,CASP1,CDKN1B,ICAM1,IFNB1,IL10,IL1B,NFIB,SOCS3,TNF,UBE3A	Ap1,CEBPB,ESR1,JUN,NFKB1,NFKBIA,NFkB (complex),REL,RELA,SMAD3,SMAD4,SP1,STAT1,STAT3,STAT6,TGFB1,TGFBR2,Tgf beta
A	PRKCE		kinase		1.709	2.4e-05	BIRC5,FOS,IL1B,IL8,NFKB1,NOS2,TNF	Akt,ESR1,FOSL1,GSK3B,JUN,NFKB1,NFKBIA,NFkB (complex),P38 MAPK,PPARG,PRKCE,Pkc(s),REL,RELA,STAT1,STAT3,TP53
A	SMAD7		transcription regulator	Inhibited	-2.38	2.44e-05	BIRC2,CCL5,CDKN1B,CFLAR,ICAM1,IL1B,NOS2,PCNA,TNF	Akt,EGFR,ESR1,FAS,HDAC3,HMGB1,JUN,MYC,NFKB1,NFKB2,NFKBIA,NFkB (complex),P38 MAPK,PARP1,PPARG,RELA,SMAD7,STAT1,STAT3,TP53
A	FOS	-3.01	transcription regulator		0.697	2.47e-05	ABCC1,CD164,CFLAR,CLIP1,FOS,GRIK2,HSD17B10,ICAM1,IFNB1,IL10,IL8,MAOA,PRDX1,PTGDS,PTPN12,SOCS3,TBL1X,TNF,UGCG	Ap1,CEBPB,CREBBP,ESR1,ESR2,FOS,GATA3,HDAC3,Histone h3,IRF1,IRF3,JUN,NFE2L2,NFKB1,NR5A2,RELA,RNA polymerase II,SP1,STAT1,STAT3,TP53
A	U73122		chemical reagent	Inhibited	-2.201	2.51e-05	ICAM1,IL13,NOS2,PCNA,TNF	Ap1,CHUK,CTNNB1,FOS,HGF,NFKB1,NFKBIA,NFkB (complex),NOTCH1,PRKCD,REL,RELA,SMAD3,STAT3,U73122,histamine
A	IL17F		cytokine		1.521	2.51e-05	CCL20,CXCL3,ICAM1,IL8,TRAF6	CEBPB,CREBBP,ERK1/2,IL17A,IL17F,IL1B,IL6,IL8,JUN,NFKB1,NFKBIA,NFkB (complex),NR3C1,RELA,STAT1,STAT3
A	JAK3		kinase		-0.293	2.51e-05	CDK6,CDKN1B,IL10,IRF1,MAF	Ap1,CEBPB,CREBBP,ESR2,FOXP3,IL10,JAK3,NFKB1,NFkB (complex),REL,RELA,STAT1,STAT3,STAT5A,STAT5B,STAT5a/b,STAT6,TCF3,TP53
A	GNAI2		enzyme		-0.425	2.51e-05	CCR5,CCR7,GNAI3,IL4,SELL	GNAI2,IL2,NFKB1,NFKBIA,NFkB (complex),STAT3,STAT5A
A	L-glutamic acid		chemical - endogenous mammalian		0.818	2.6e-05	CETN2,CYP3A4,FOS,IL1B,NOS2,PCNA,SLC27A1,TNF	Ap1,CAV1,CSK,CTNNB1,Creb,ESR1,FN1,L-glutamic acid,LEP,NFKB1,NFKBIA,NFkB (complex),POMC,REL,RELA,RNA polymerase II,SMAD3,STAT1,STAT3
A	imiquimod		chemical drug		1.876	2.66e-05	ICAM1,IFNB1,IL10,IL1B,IL8,SELL,TNF	CEBPB,ERK1/2,IL8,IRF1,IRF3,IRF5,Ikb,JUN,NFKBIA,NFkB (complex),P38 MAPK,PPARG,RELA,STAT1,STAT3,TBK1,TLR7,imiquimod
A	FLT3LG		cytokine		1.744	2.71e-05	CCR5,CCR7,CD40,CDKN1B,ICAM1,IL10	CEBPB,ERK1/2,FLT3LG,HMGB1,IL12 (complex),IL4,IRF1,Interferon alpha,JUN,NFKB1,NFkB (complex),REL,RELA,STAT1,STAT3,STAT6
A	TNFSF4		cytokine		1.985	2.72e-05	IL10,IL13,IL4,TNF	HMGB1,IL2,IL4,IRF1,Immunoglobulin,NFKB1,NFKBIA,NFkB (complex),RELA,STAT1,STAT3,STAT5A,STAT6,TNFRSF4,TNFSF4
A	monophosphoryl lipid A		chemical reagent		1.961	2.72e-05	IFNB1,IL10,IL1B,TNF	CEBPB,CREBBP,EP300,ERK1/2,IL23A,IRF3,IRF8,JUN,NFKBIA,NFkB (complex),P38 MAPK,PPARG,RELA,RNA polymerase II,STAT1,STAT3,STAT4,monophosphoryl lipid A
A	IKK (complex)		complex		1.103	2.72e-05	BIRC3,CCL5,CFLAR,ICAM1	ESR2,FOS,HDAC3,IKK (complex),IRF1,JUN,NFKB1,NFKBIA,NFKBIB,NFkB (complex),REL,RELA,STAT1,STAT3,TP53,curcumin
A	peroxynitrite		chemical toxicant		0.958	2.72e-05	FOS,IL8,NOS2,TNF	Akt,Ap1,CEBPB,CREBBP,Creb,ESR1,IRF3,JUN,MAP2K1,MAPK14,MAPK8,Mapk,NFE2L2,NFKBIA,NFkB (complex),RELA,STAT1,STAT3,TP53,peroxynitrite
A	S1PR1		G-protein coupled receptor		0.849	2.72e-05	IFNB1,IL4,MAF,TNF	Ap1,CEBPB,CEBPD,CTNNB1,GATA3,IL4,IRF3,NFKB1,NFKBIA,NFkB (complex),REL,RELA,S1PR1,SMAD3,STAT1,STAT3,STAT6,sphingosine-1-phosphate
A	CD47		other		-0.333	2.72e-05	IL10,IL1B,NOS2,TNF	APP,Ap1,BCL2,CD47,FOS,IL12 (complex),IL2,IRF1,NFKB1,NFKBIA,NFkB (complex),RELA,STAT1,STAT3,STAT5A,SYK,TP53
A	HRH2		G-protein coupled receptor		-0.706	2.72e-05	IL10,IL13,IL4,TNF	Ap1,CEBPB,CEBPD,CREBBP,CTNNB1,FOS,HRH2,IL10,IL12 (complex),IL12 (family),IRF1,IRF4,JUN,NFKBIA,NFkB (complex),RELA,STAT1,STAT3,STAT4,STAT6,cyclic AMP,histamine
A	ketamine		chemical drug		-1.732	2.72e-05	FOS,IL8,NOS2,TNF	Ap1,IRF1,IRF3,JUN,L-glutamic acid,MAPK8,NFKB1,NFKBIA,NFkB (complex),P38 MAPK,PPARG,RELA,SP1,STAT1,STAT3,TP53,ketamine,nitric oxide
A	neuroprotectin D1		chemical - endogenous mammalian		-1.982	2.72e-05	BAD,CCL20,IL1B,TNF	Ap1,BCL2,BCL2L1,FOS,IRF1,NFATC2,NFKB1,NFKBIA,NFkB (complex),RELA,STAT1,TP53,neuroprotectin D1
A	LBP		transporter			2.72e-05	CXCL3,IL1B,IL8,TNF	CEBPB,CREBBP,ERK1/2,HMGB1,IRF8,JUN,LBP,NFATC2,NFKB1,NFKBIA,NFKBIB,NFkB (complex),P38 MAPK,PPARG,RELA,RNA polymerase II,STAT1,STAT3,TLR4,lipoteichoic acid
A	GHRHR		G-protein coupled receptor			2.72e-05	FOS,IL1B,PCNA,TNF	Ap1,CEBPB,CEBPD,CREBBP,Creb,EP300,ESR1,GHRHR,Growth hormone,JUN,Mapk,STAT1,STAT3,TP53,cyclic AMP
A	STAT4		transcription regulator		1.956	2.76e-05	BAD,CCR5,CDKN1B,CXCL3,IER3,IL10,IL13,IRF1,P4HA2,PDK1,SOCS3,TNF	CEBPB,IFNG,IL12 (complex),IL4,IRF1,NFKB1,NFKBIA,NFkB (complex),REL,RELA,STAT1,STAT3,STAT4,STAT6
A	CTNNB1		transcription regulator		1.179	2.84e-05	ABCC1,ACTR3,ANXA1,ARL4A,BIRC5,ENPP1,FOS,GNG10,IFNB1,IL10,IL13,IL1B,IL4,IL8,NOS2,NRG1,PCNA,SGK1,UGCG	ATF2,Akt,Ap1,CEBPB,CEBPD,CTNNB1,ESR1,Histone h3,NFKB1,NFKBIA,NFkB (complex),NOS2,PPARG,PTGS2,RELA,RNA polymerase II,SMAD3,SP1,STAT3,TP53
A	thalidomide		chemical drug	Inhibited	-2.172	3.02e-05	BIRC3,ICAM1,IL1B,IL8,TNF	CEBPB,ERK1/2,IKBKB,IL1B,IRF1,JUN,NFKB1,NFKBIA,NFkB (complex),NR3C1,REL,RELA,STAT1,STAT3,thalidomide
A	diclofenac		chemical drug		0.44	3.02e-05	FOS,IL10,NOS2,SELL,TNF	Ap1,CEBPB,CSF2,CSF3,IRF3,JUN,NFKB1,NFKBIA,NFkB (complex),PPARG,PTGS2,RELA,STAT1,STAT3,STAT5A,TP53,diclofenac,morphine,prostaglandin E2
A	NPPA		other		-0.266	3.02e-05	CDKN1B,IL10,IL1B,NOS2,TNF	Akt,Ap1,CEBPB,CEBPD,ERK1/2,IRF3,JUN,MAPK8,NFKB1,NFKBIA,NFkB (complex),NPPA,POMC,REL,RELA,STAT1,STAT3,TP53,cyclic AMP
A	luteolin		chemical - endogenous non-mammalian		-1.982	3.02e-05	FOS,ICAM1,IFNB1,NOS2,TNF	Ap1,CEBPB,ERK1/2,ESR1,ETS2,HMGB1,JUN,Jnk,NFATC2,NFKBIA,NFkB (complex),Nfat (family),P38 MAPK,PPARG,RELA,SOD1,STAT1,STAT3,TP53,luteolin
A	stallimycin		chemical drug		1.499	3.08e-05	IFNB1,IL1B,IL8,IRF1,NOS2,TNF	CREBBP,FOXO3,IRF8,JUN,MYC,NFKB1,NFKBIA,NFkB (complex),NOTCH1,REL,RELA,RNA polymerase II,STAT1,STAT3,TP53,stallimycin
A	miR-155-5p (miRNAs w/seed UAAUGCU)		mature microRNA	Inhibited	-2.596	3.25e-05	ATP6V1C1,CASP1,CCL20,CXCL3,IL1B,IL8,MAF,METTL7A,TNF,TXNRD1
A	LEP		growth factor		1.513	3.4e-05	ACSL5,BIRC5,CD40,CYP27B1,EMR1,FOS,ICAM1,IL10,IL13,IL1B,IL4,NOS2,PRDX1,SLC27A1,SOCS3,TNF	Ap1,CEBPB,CEBPD,ESR1,Histone h3,JUN,LEP,MAPK14,NFATC2,NFE2L2,NFKBIA,Nfat (family),RELA,RNA polymerase II,SOCS3,SP1,STAT1,STAT3,STAT5A,cyclic AMP
A	hydrocortisone		chemical - endogenous mammalian		-0.579	3.42e-05	CD40,CYP3A4,ERP29,ICAM1,IL10,IL1B,IL4,IL8,TNFAIP3	Ap1,CEBPA,CEBPB,CREBBP,CSF2,ESR1,Histone h3,IL1A,IRF1,JUN,NFKB1,NFKBIA,NFkB (complex),RELA,RELB,RNA polymerase II,SP1,STAT1,STAT3,TP53,hydrocortisone
A	ALB		transporter	Activated	2.2	3.61e-05	CCL5,CX3CL1,IL1B,IL8,TNF	ALB,Ap1,CCL5,CEBPB,IL12B,IRF1,IRF3,Jnk,MAPK8,NFKB1,NFKBIA,NFkB (complex),PPARG,REL,RELA,STAT1,STAT3,TP53
A	IRAK1		kinase		1.172	3.61e-05	IL10,IL1B,IL8,TNF,TRAF6	CEBPD,CREBBP,HDAC1,HDAC4,IFNB1,IRAK1,IRF1,IRF3,MAP3K7,NFATC2,NFKB1,NFKBIA,NFkB (complex),RELA,STAT1,STAT3,TLR4,TRAF6
A	CGS 21680		chemical reagent		0.737	3.61e-05	CCL5,FOS,IL10,IL4,NOS2	ADORA2A,Ap1,CEBPB,CGS 21680,Creb,ERK1/2,JUN,MAPK14,NFE2L2,NFKB1,NFKBIA,NFkB (complex),REL,RELA,SP1,STAT1,STAT3,TP53,nitric oxide
A	IRF9		transcription regulator		0.047	3.61e-05	IFNB1,IL8,IRF1,SOCS3,TNF	CREBBP,IRF8,IRF9,NFkB (complex),RNA polymerase II,STAT1,STAT3
A	S-adenosylmethionine		chemical - endogenous mammalian		-0.851	3.61e-05	FOS,IL10,MAF,NOS2,TNF	ADIPOQ,Ap1,CASP8,CEBPB,ERK1/2,JUN,Jnk,NFKB1,NFKBIA,NFkB (complex),PPARA,PPARG,REL,RELA,S-adenosylmethionine,STAT1,STAT3
A	omega-N-methylarginine		chemical drug		-1.26	3.61e-05	CXCL3,FOS,IL10,PRDX1,TNF	Ap1,CEBPB,CRH,ERK1/2,HMGB1,JUN,JUNB,NFKB1,NFKBIA,NFkB (complex),PARP1,PPARG,PTGS2,RELA,SPI1,STAT1,STAT3,TP53,omega-N-methylarginine,prostaglandin E2
A	dimethyl sulfoxide		chemical drug		0.029	3.65e-05	ANXA1,FOS,IL1B,IL8,MEF2C,NUPR1,SGMS2,SLC11A2,TNF	Ap1,ESR1,ESR2,FOS,HDAC3,IL8,IRF3,JUN,MAPK14,MAPK8,NFATC2,NFE2L2,NFKBIA,NFkB (complex),Nfat (family),RELA,STAT1,STAT3,TP53,dimethyl sulfoxide
A	picryl chloride		chemical toxicant		1.993	3.67e-05	CXCL3,IL1B,IL4,TNF
A	CFLAR	2.83	other		-0.52	3.67e-05	FOS,IL4,IL8,NFKB1	Ap1,CFLAR,FADD,IRF1,IRF3,Ikb,MAPK8,NFKB1,NFKBIA,NFkB (complex),REL,RELA,STAT1,STAT3,TP53,TRAF2
A	clodronic acid		chemical drug		-0.683	3.67e-05	ICAM1,IL10,IL1B,TNF	ATP,Ap1,CEBPB,E. coli lipopolysaccharide,ESR1,FGF2,HMGB1,JUN,NFKB1,NFKBIA,NFkB (complex),RELA,RNA polymerase II,STAT1,STAT3,STAT6,TGFB1,TNF,TP53,clodronic acid
A	ITGAL		other			3.67e-05	IL10,IL13,IL4,TNF	Ap1,CEBPB,CREBBP,CTNNB1,Ca2+,ERK1/2,FOSL1,IL10,IL12 (complex),IL2,IRF1,ITGAL,JUN,NFKB1,NFKBIA,NFkB (complex),RELA,SP1,STAT1,STAT3,STAT5A
A	ATF2		transcription regulator	Activated	2.173	3.91e-05	IFNB1,IL10,IL13,IL8,MAPK14,NOS2,TNF	ATF2,Ap1,ESR2,FOS,HDAC3,JUN,Jnk,MAPK9,NFKB1,NFKBIA,NFkB (complex),P38 MAPK,PPARG,RELA,STAT1,STAT3,TAC1,TP53
A	palmitic acid		chemical - endogenous mammalian		1.759	4.15e-05	BIRC3,CXCL3,FOS,ICAM1,IL6R,IL8,NOS2,SOCS3,TNF	Ap1,Creb,EP300,FOXO1,IKBKB,Jnk,MYD88,NFKB1,NFKBIA,NFkB (complex),PIK3R1,PPARG,REL,RELA,STAT1,STAT3,TP53,palmitic acid
A	STAT5B		transcription regulator		1.211	4.15e-05	BIRC3,CDK6,CFLAR,FOS,IL4,IRF1,MAF,SOCS3,TNF	AKT1,CEBPB,CREBBP,FOXO3,IGF1,IL6,IRF1,NFKB1,NFKBIA,NFkB (complex),RELA,STAT1,STAT3,STAT5B,STAT5a/b,TP53
A	HIF1A		transcription regulator	Activated	2.151	4.24e-05	BIRC2,BIRC5,CCR5,CCR7,CD164,CDKN1B,FOS,GCHFR,IL8,MEF2C,NOS2,P4HA2,PDK1,SDC4	Akt,CREBBP,CTNNB1,EP300,ESR2,FOS,HDAC3,HDAC6,HIF1A,JUN,MYC,NFKB1,NFKBIA,NFkB (complex),PPARG,PTEN,RELA,STAT1,STAT3,TP53,VEGFA
A	ABCA1		transporter	Inhibited	-2.198	4.28e-05	ANXA1,CXCL3,IL1B,NOS2,TNF	ABCA1,APOA1,APOE,ATP,Ap1,CEBPB,ERK1/2,HMGB1,IL1B,JUN,NFKB1,NFKBIA,NFkB (complex),NR3C1,RELA,SP1,SREBF1,STAT1,STAT3
A	RPSA		translation regulator	Inhibited	-2.2	4.28e-05	CCL5,CXCL3,IL1B,NOS2,TNF	CEBPB,ERK1/2,IRF1,JUN,NFKB1,NFKBIA,NFkB (complex),P38 MAPK,PPARG,REL,RELA,RPSA,STAT1,STAT3
A	Hsp27		group		1.406	4.28e-05	FOS,IL10,IL6R,IL8,NOS2	Ap1,CAV1,CTNNB1,Creb,DUSP1,EP300,ESR1,Hsp27,IRF3,JUN,MAPK8,NFKB1,NFKBIA,NFkB (complex),REL,RELA,RHOA,SMAD3,STAT1,STAT3,TP53
A	budesonide		chemical drug		-0.713	4.29e-05	BTG3,CDKN1B,IL13,IL4,IL8,MAF,PCNA	CEBPB,CREBBP,IL17A,IL6,NFKB1,NFKBIA,NFkB (complex),RELA,STAT1,STAT3,budesonide
A	arsenic trioxide		chemical drug		0.998	4.42e-05	ACAT2,BAD,CDK6,GLRX,IL8,IRF1,MAF,TNF,TXNRD1	ATF2,Ap1,CEBPB,CREBBP,Histone h4,IL10,JUN,NFE2L2,NFKB1,RELA,SP1,STAT1,STAT3,arsenic trioxide,caspase,hydrogen peroxide,reactive oxygen species
A	WNT5A		cytokine		1.165	4.45e-05	CD40,IL10,IL8,IRF1,SOCS3,TNF	Ap1,CEBPB,CREBBP,IL1B,IL6,IRF1,JUN,JUNB,MAPK14,NFATC2,NFATC3,NFE2L2,NFKB1,NFKBIA,NFkB (complex),NR3C1,RELA,STAT1,STAT3,STAT5A,WNT5A
A	glutathione		chemical - endogenous mammalian		0.277	4.45e-05	ABCC1,CDKN1B,IL1B,IL4,PCNA,TNF	Akt,Ap1,BCL2,FOS,IRF3,JUN,MAPK8,NFE2L2,NFKB1,NFKBIA,NFkB (complex),RELA,SP1,STAT3,TP53,glutathione,nitric oxide,reactive oxygen species
A	HDAC3		transcription regulator			4.45e-05	BIRC3,CDKN1B,FOS,ICAM1,IL8,TNF	Akt,Ap1,ESR1,HDAC3,Histone h3,IRF1,IRF3,MAPK8,NFKB1,NFKBIA,NFkB (complex),REL,RELA,RNA polymerase II,SP1,STAT1,STAT3,STAT5A,TP53,vorinostat
A	psychosine		chemical - endogenous mammalian			4.47e-05	IL1B,NOS2,TNF	Ap1,CAV1,CEBPB,CEBPD,CTNNB1,Creb,ERK1/2,ESR1,IRF3,JUN,MAPK8,NFATC2,NFKBIA,NFkB (complex),Nfat (family),RELA,SMAD3,STAT1,STAT3,TP53,cyclic AMP,psychosine
A	VAV		group			4.47e-05	IL10,IL4,TNF	Ap1,BTK,CEBPB,CTNNB1,Ca2+,FOSL1,JUN,MAPK14,NFE2L2,NFKB1,NFKBIA,NFkB (complex),Nfat (family),PRKCQ,REL,RELA,RXRA,SP1,STAT1,STAT3,THRA,VAV
A	glycitein		chemical drug			4.47e-05	IL1B,NOS2,TNF	Ap1,JUN,NFE2L2,NFKB1,RELA,SP1,STAT3,TP53,glycitein,nitric oxide,reactive oxygen species
A	oligodeoxynucleotide		chemical - endogenous non-mammalian			4.47e-05	CD40,IL10,TNF
A	Tlr11		other			4.47e-05	IL1B,IL8,TNF	Ap1,CEBPB,CEBPD,IRAK1,IRAK4,IRF1,IRF3,MYD88,NFKB1,NFKBIA,NFkB (complex),RELA,STAT1,STAT3,TRAF6,Tlr11
A	CLEC6A		other			4.47e-05	IL10,IL1B,TNF	Ap1,CEBPB,CLEC6A,CREBBP,IL10,IL12B,IL17A,IRF1,NFKB1,NFKBIA,NFkB (complex),RELA,STAT1,STAT3
A	peptide T		chemical drug			4.47e-05	ICAM1,IL10,TNF
A	HLA-DQ		complex			4.47e-05	IL10,IL1B,TNF	Ap1,HLA-DQ,JUN,MAPK14,NFE2L2,STAT1,STAT3
A	SMPD2		enzyme			4.47e-05	IL1B,NOS2,TNF	CEBPB,ERK1/2,IRF1,JUN,NFKB1,NFKBIA,NFkB (complex),REL,RELA,SMPD2,STAT1,STAT3
A	UBA1		enzyme			4.47e-05	BIRC2,BIRC3,CDKN1B	ESR2,FOS,HDAC3,JUN,RELA,TP53,UBA1
A	5,6-dimethylxanthenone-4-acetic acid		chemical drug			4.47e-05	CCL5,IFNB1,TNF	5,6-dimethylxanthenone-4-acetic acid,CREBBP,EP300,IRF1,IRF3,JUN,NFKB1,NFKBIA,NFkB (complex),NOD2,P38 MAPK,PPARG,REL,RELA,STAT1,STAT3
A	RWJ 67657		chemical - kinase inhibitor			4.47e-05	IL1B,IL8,TNF	Ap1,ESR2,FOS,HDAC3,JUN,MAPK14,NFE2L2,NFKBIA,NFkB (complex),P38 MAPK,PPARG,RELA,RWJ 67657,STAT1,STAT3,TP53
A	AGI-1067		chemical drug			4.47e-05	IL1B,NOS2,TNF
A	poly(U)RNA		chemical reagent			4.47e-05	IFNB1,IL8,TNF	EIF2AK2,HMGB1,IRF1,IRF8,NFKB1,NFKBIA,NFkB (complex),RELA,STAT1,STAT3,Tlr,poly(U)RNA
A	nifedipine		chemical drug		-0.045	4.69e-05	BIRC5,CYP3A4,FOS,IL1B,NOS2,SGK1,TNF	Akt,Ap1,CASP3,CEBPB,CREBBP,ERK1/2,HDAC4,JUN,MAPK1,NFKBIA,NFkB (complex),PPARG,REL,RELA,SP1,SREBF1,STAT1,STAT3,TP53,nifedipine,nitric oxide
A	DICER1		enzyme	Inhibited	-2.219	4.71e-05	APOBEC3G,CDKN1B,FOS,ICAM1,IL10,IL1B,IL8,SOCS3,TRIM6	ATF2,Akt,CD14,CREBBP,DICER1,ESR2,FOS,FOXO3,ICAM1,Ikb,JUN,MYC,NFE2L2,NFKBIA,NFkB (complex),NOTCH1,RELA,STAT3,TP53,VAV
A	TNFSF14		cytokine		1.953	4.85e-05	BIRC3,CD40,ICAM1,TNF	Ap1,CCL2,IL2,IRF1,NFKB1,NFKBIA,NFkB (complex),REL,RELA,SMAD3,STAT1,STAT3,STAT5A,TNFRSF6B,TNFSF14
A	Hmgb1		transcription regulator		1.944	4.85e-05	IL10,IL1B,NOS2,TNF	E. coli B4 lipopolysaccharide,HMGB1,Hmgb1,IL1A,IL1RN,IRF1,NFKB1,NFKBIA,NFkB (complex),Pam3-Cys-Ser-Lys4,RELA,RELB,STAT1
A	misoprostol		chemical drug		1	4.85e-05	IL10,IL1B,SOCS3,TNF	CEBPB,CEBPD,CREBBP,Creb,EP300,JUN,NFKB1,NFkB (complex),PTGER4,REL,RELA,STAT1,STAT3,TAC1,cyclic AMP,misoprostol
A	inosine		chemical - endogenous mammalian		0.277	5e-05	ALCAM,ANXA1,CFB,IRF1,TNF,TUBA1A
A	N-acetylmuramyl-L-alanyl-D-isoglutamine		chemical - endogenous non-mammalian	Activated	2.19	5.05e-05	CD40,CXCL3,IL1B,IL8,TNF	CCL5,CEBPB,ERK1/2,IL18,IL8,JUN,N-acetylmuramyl-L-alanyl-D-isoglutamine,NFKB1,NFKBIA,NFkB (complex),P38 MAPK,PPARG,RELA,STAT1,STAT3,STAT6
A	PTGER2		G-protein coupled receptor		-0.152	5.05e-05	CCR7,EMR1,IL10,IL8,TNFAIP6	CEBPB,ERK1/2,JUN,NFKB1,NFKBIA,NFkB (complex),PTGER2,RELA,STAT1,STAT3,prostaglandin E2
A	lactacystin		chemical - protease inhibitor		0.995	5.09e-05	BAD,CDKN1B,CFLAR,FOXO1,IL13,IL8,NOS2,P4HA2,SFTPB,TNF,TXNRD1	AKT1,Akt,FOXO3,IL2,IRF3,JUN,NFKB1,NFKB2,NFKBIA,NFKBIB,NFkB (complex),REL,RELA,RIPK1,STAT1,STAT3,STAT5A,TP53,lactacystin
A	epinephrine		chemical - endogenous mammalian		1.605	5.13e-05	CDKN1B,GNAI3,IL10,IL8,PCNA,SELL,TNF	Ap1,CDKN2A,CEBPB,CREBBP,Creb,ERK1/2,ESR1,ESR2,FOXO3,HMGB1,JUN,NFKB1,NFKBIA,NFkB (complex),NPPA,PI3K (complex),POMC,REL,RELA,STAT3,epinephrine,progesterone
A	GATA3		transcription regulator		1.354	5.19e-05	CCL5,FOS,IL10,IL13,IL4,MAF,NFKB1,TNF	Ap1,CEBPB,CREBBP,GATA3,IFNG,IL10,IL13,IL4,Ige,JUN,NFATC2,NFKBIA,NFkB (complex),RELA,STAT1,STAT3,STAT6
A	mir-21		microRNA		0.342	5.33e-05	GBP5,ICAM1,IFNB1,IL1B,IL4,IRF1,SLAMF1,TNF,TNFRSF9	Ap1,CEBPB,ESR1,IFNG,IL12 (family),IL4,IRF4,JUN,NFATC2,NFkB (complex),Nfat (family),RELA,STAT1,STAT3,STAT4,STAT6,mir-21
A	Vegf		group	Activated	2.986	5.59e-05	BIRC5,CD40,CFLAR,ICAM1,IL4,IL8,MAPK14,NFKB1,NRG1,PPAP2B,SGK1,SLC20A1,SOCS3,TMEM158,TNF	Ap1,CEBPB,ERK1/2,ESR1,Histone h3,JUN,MAPK14,NFE2L2,NFKB1,NFKBIA,NFkB (complex),P38 MAPK,PPARG,REL,RELA,RNA polymerase II,SP1,STAT1,STAT3,Vegf
A	E2F1		transcription regulator		0.759	5.59e-05	BAD,BIRC5,CDKN1B,CFLAR,CYP27B1,ERH,FOS,ICAM1,LACTB,MAF,MAPK14,PCNA,PSMB9,TNF,UNG	Akt,CASP8,CDKN1A,E2F1,EP300,Hdac,MYC,NFKBIA,NFkB (complex),RB1,RELA,RNA polymerase II,STAT1,STAT3,TP53
A	delta-9-tetrahydrocannabinol		chemical drug		0.876	5.6e-05	ALCAM,BIRC2,CFLAR,FOS,IL4,TNF	AKT1,Ap1,CEBPB,CRH,Creb,ERK1/2,ESR1,FOXO3,JUN,JUNB,Mapk,NFKBIA,NFkB (complex),RELA,SMAD3,SPI1,STAT1,STAT3,Tgf beta,delta-9-tetrahydrocannabinol
A	pravastatin		chemical drug		-1.969	5.6e-05	CD40,ICAM1,IL1B,NOS2,SDC4,TNF	Ap1,CD40LG,CREBBP,F2,IRF1,JUN,LDLR,NFKB1,NFKBIA,NFkB (complex),PPARG,REL,RELA,RNA polymerase II,SMAD3,SP1,SREBF1,STAT1,STAT3,pravastatin
A	geldanamycin		chemical - endogenous non-mammalian		-1.823	5.61e-05	BIRC5,CD40,CFLAR,IL8,IRF1,NOS2,TNF	CREBBP,HDAC2,Hsp70,IRF1,IRF8,NFKB1,NFKBIA,NFkB (complex),NR3C1,P38 MAPK,PPARG,REL,RELA,RNA polymerase II,STAT1,STAT3,geldanamycin
A	NLRP12		other	Inhibited	-2.2	5.92e-05	CASP1,ICAM1,IL1B,IL8,TNF	ATP,Ap1,CEBPB,CEBPD,HMGB1,IL1,IRAK1,IRF1,MAP3K14,NFKB1,NFKBIA,NFkB (complex),NLRP12,REL,RELA,STAT1,STAT3
A	SELPLG		other		1.342	5.92e-05	FOS,IL10,IL1B,IL4R,IL8	Ap1,CEBPB,ESR1,IFNG,IL17A,IL4,NFKB1,NFKBIA,NFkB (complex),RELA,SELPLG,STAT1,STAT3,STAT6,SYK,TGFB1
A	decitabine		chemical drug		1.063	6.02e-05	ABCC1,BIRC3,BTG3,CCR7,CDKN1B,CXCL3,CYP3A4,EEF1A1,GLRX,MAF,MSL3,NOS2,PCNA,RARRES1,SGK1,SOCS3,TNFRSF9	APC,Ap1,CTNNB1,ESR1,FOXO3,Histone h3,Histone h4,JUN,MYC,NFKBIA,NOTCH1,RELA,RNA polymerase II,SP1,TP53,decitabine
A	cholecalciferol		chemical - endogenous mammalian		1.069	6.12e-05	BIRC5,CCL5,CDKN1B,CTSK,IL10,SLC20A1,TNF	Ap1,CCL2,CEBPB,CREBBP,ERK1/2,ESR1,JUN,NFKB1,NFKBIA,NFkB (complex),P38 MAPK,PPARG,RELA,SMAD3,SMAD4,SP1,STAT1,STAT3,TNFSF11,cholecalciferol
A	CCL11		cytokine	Activated	2.111	6.26e-05	BIRC5,CXCL3,ICAM1,IL4,IL8,TNF	Ap1,CCL11,CCL2,CEBPB,ERK1/2,IL13,IL4,IRF1,JUN,NFKB1,NFKBIA,NFkB (complex),RELA,SMAD3,STAT1,STAT3,STAT6
A	PTPRJ		phosphatase		1.342	6.26e-05	CDKN1B,CXCL3,FOS,IFNB1,MERTK,TNF	Ap1,CEBPB,Creb,ERK1/2,ESR1,JAK2,JUN,MET,Mapk,NFKBIA,NFkB (complex),PTPRJ,RELA,Ras,SP1,STAT,STAT1,STAT3,STAT5A
A	TSH		complex		-0.562	6.26e-05	ERP29,FOS,IL8,NOS2,SOCS3,TNF	Ap1,CEBPB,CEBPD,CREBBP,Creb,ESR1,FOSL1,HRAS,JUN,Jnk,Mapk,NFkB (complex),PPARG,Pkc(s),RELA,RNA polymerase II,STAT1,STAT3,TSH,cyclic AMP
A	SCD		enzyme		-1.109	6.26e-05	CXCL3,IL1B,IL8,NOS2,SLC27A1,TNF	Ap1,CEBPB,CXCL2,ESR1,IL12B,IRF1,JUN,NFKB1,NFkB (complex),NOS2,NR1H3,PPARA,PPARG,PTPN1,RELA,SCD,SMAD3,SREBF1,STAT1,STAT3,TP53,fatty acid
A	IL-17f dimer		complex	Activated	2	6.27e-05	CCL5,IL10,IL13,IL1B
A	TLR6		transmembrane receptor		1.966	6.27e-05	CCL5,IL1B,IL8,TNF	Ap1,CEBPB,CEBPD,EGR1,IRAK1,IRF1,IRF3,Jnk,NFKB1,NFKBIA,NFkB (complex),PPARG,RELA,STAT1,STAT3,TIRAP,TLR6,peptidoglycan
A	LAT		other		1.673	6.27e-05	IL10,IL13,IL4,TNF	ATF2,Akt,Ap1,Creb,ETS1,IRF3,ITK,Ige,JUN,LAT,MAPK3,MAPK8,NFATC2,NFKBIA,NFkB (complex),Nfat (family),RELA,STAT3,TP53,VAV
A	TACR1		G-protein coupled receptor		0	6.27e-05	FOS,IL10,IL1B,TNF	Akt,Ap1,CEBPB,ERK1/2,JUN,NFKB1,NFKBIA,NFkB (complex),P38 MAPK,PPARG,PRKCD,PRKCE,RELA,STAT1,STAT3,TACR1,TP53
A	acetylcholine		chemical - endogenous mammalian		-1.067	6.27e-05	FOS,GNAI3,PCNA,TNF	Ap1,App,CEBPB,CREBBP,CTNNB1,Creb,Ins1,JUN,L-glutamic acid,NFKB1,NFKBIA,NFkB (complex),PLAT,POMC,PPARG,REL,RELA,SMAD3,STAT1,STAT3,TP53,acetylcholine
A	prostaglandin E1		chemical - endogenous mammalian		-1.192	6.27e-05	CD40,FOS,ICAM1,IL10	ATF2,Ap1,CEBPB,CEBPD,Creb,ESR1,ETS1,IGF1,JUN,MAPK3,NFKB1,NFKBIA,NFkB (complex),RELA,STAT1,STAT3,STAT6,TGFB1,TNF,TP53,cyclic AMP,prostaglandin E1
A	MC4R		G-protein coupled receptor			6.27e-05	FOS,IL10,IL13,TNF	Akt,Ap1,Creb,ESR1,JUN,MC4R,Mapk,NFKBIA,NFkB (complex),P38 MAPK,PPARG,RELA,STAT1,STAT3,TP53
A	PDGF BB		complex		1.175	6.3e-05	ACAT2,CCL20,CDKN1B,ENPP1,FOS,IER3,IL1B,IL8,NOS2,PCNA,RGS1,SGK1,SOCS3,TNFAIP3	Akt,CEBPB,CTNNB1,EGFR,ERK1/2,ESR1,HDAC3,HIF1A,ITGB1,JAK2,JUN,MYC,NFKBIA,NFkB (complex),PDGF BB,RELA,STAT1,STAT3,STAT5A,TP53
A	IRF4		transcription regulator		0.224	6.42e-05	CXCL3,GRB2,IL10,IL13,IL1B,IL4,PCNA,TNF	Ap1,CEBPB,ESR1,Histone h3,IL13,IL17A,IL21,IRF4,MYD88,NFKB1,NFKBIA,NFkB (complex),RELA,RNA polymerase II,SP1,STAT1,STAT3,STAT4,STAT6
A	EPO		cytokine		0.195	6.63e-05	CDKN1B,CTSK,ETF1,FOS,MAN2A1,NFIB,NUPR1,PCNA,SAMSN1,SLC11A2,SOCS3,TNF,UGCG	CASP8,CEBPB,CREBBP,EPO,EPOR,ERK,FOSL1,FOXO3,JUN,NFKBIA,PI3K (complex),RELA,SHC1,SP1,STAT1,STAT3,STAT5A,STAT5B,TP53
A	advanced glycation end-products		chemical - endogenous mammalian	Activated	2	6.9e-05	BAD,FOXO1,IL8,NOS2,TNF	Akt,Ap1,Creb,ESR1,FOSL1,IRF1,JUN,Mapk,NFKB1,NFKBIA,NFkB (complex),Pkc(s),RELA,SP1,STAT1,STAT3,TP53,advanced glycation end-products,nitric oxide
A	PLAU		peptidase		1.976	6.9e-05	CCL5,CXCL3,ICAM1,IL1B,TNF	App,CEBPB,CREBBP,Creb,ERK1/2,FN1,IRF8,JUN,NFKB1,NFKBIA,NFkB (complex),PLAU,RELA,RNA polymerase II,SMAD3,STAT1,STAT3,TP53,VTN
A	CYP27B1	4.91	enzyme		-1	6.9e-05	CCL20,CYP27B1,CYP3A4,IL10,IL4
A	pirinixic acid		chemical toxicant		0.846	6.95e-05	ABCC1,ACSL5,ALDH9A1,CCL5,CDKN1B,CXCL3,CYP3A4,GPD2,HSD17B10,IL1B,IL4,IL8,KLF11,NOS2,PCNA,SLC27A1,TNF	ADIPOQ,Ap1,CEBPA,CEBPB,CREBBP,ERK1/2,JUN,NFKB1,NFKBIA,NFkB (complex),PPARA,PPARG,RELA,RNA polymerase II,RXRA,SMAD3,SREBF1,STAT1,STAT3,pirinixic acid
A	TGFA		growth factor		0.199	7.24e-05	BIRC3,BIRC5,CASP1,CCL5,FOS,ICAM1,IL8	CREBBP,EGFR,ESR1,HDAC3,IRF8,JUN,MYC,NFKB1,NFKBIA,NFkB (complex),PPARG,PTGS2,REL,RELA,RNA polymerase II,STAT1,STAT3,TGFA,TP53,prostaglandin E2
A	UDP		chemical - endogenous mammalian			7.75e-05	IL8,NOS2,TNF	Ap1,CASP3,CEBPB,Creb,ERK1/2,ESR1,HDAC4,IL8,JUN,Mapk,NFATC2,NFKBIA,NFkB (complex),Nfat (family),PPARG,REL,RELA,SREBF1,STAT3,TP53,UDP
A	L-cysteine		chemical - endogenous mammalian			7.75e-05	FOS,IL8,NOS2	Akt,CEBPB,CREBBP,FOXO3,JUN,L-cysteine,NFKB1,NFKBIA,NFkB (complex),PI3K (complex),PTEN,RELA,STAT3,TP53
A	Aldose Reductase		group			7.75e-05	ICAM1,IL1B,TNF	Aldose Reductase,IRF1,LDL,NFKB1,NFKBIA,NFkB (complex),RELA,STAT1
A	triamcinolone hexacetonide		chemical drug			7.75e-05	ICAM1,IL1B,TNF
A	VRT-765		chemical drug			7.75e-05	CXCL3,IL1B,IL4	CALR,CASP1,HMGB1,NFkB (complex),STAT3,TP53,VRT-765
A	ibudilast		chemical drug			7.75e-05	IL10,IL1B,TNF	Ap1,CREBBP,IL10,IL1B,JUN,NFE2L2,NFKB1,NFKBIA,NFkB (complex),NR3C1,RELA,SP1,STAT1,STAT3,TP53,ibudilast,nitric oxide,reactive oxygen species
A	LTB4R2		G-protein coupled receptor			7.75e-05	IL13,IL4,IL8	LTB4R2,NFKB1,NFkB (complex),REL,RELA,STAT1,STAT3
A	LITAF		transcription regulator			7.75e-05	CCL5,IL10,TNF
A	HSPB1		other			7.75e-05	IL10,IL1B,TNF	Akt,Ap1,ESR2,FOS,HDAC3,HMGB1,HSPB1,JUN,MAPK14,NFE2L2,NFKB1,NFKBIA,NFkB (complex),PARP1,PRKCD,RELA,STAT1,STAT3,TP53
A	TOLLIP		other			7.75e-05	IL10,NFKB1,TNF	Ap1,CEBPB,CEBPD,IRAK1,IRAK2,IRF3,MYD88,NFATC2,NFKB1,NFKBIA,NFkB (complex),RELA,STAT3,TLR4,TOLLIP,TRAF6
A	Cr1l		other			7.75e-05	IL10,IL1B,TNF	Akt,CEBPB,Cr1l,ERK,FOSL1,IL4,NFKBIA,NFkB (complex),P38 MAPK,PPARG,RELA,SP1,STAT1,STAT3,STAT6,TP53
A	TPSD1		peptidase			7.75e-05	IL10,IL4,IL8	ATF2,Ap1,Creb,ESR1,ETS1,IRF3,JUN,MAPK14,MAPK3,MAPK8,NFATC2,NFE2L2,NFKB1,NFKBIA,NFkB (complex),Nfat (family),RELA,STAT1,STAT3,TAC1,TP53,TPSD1
A	GRM5		G-protein coupled receptor			7.75e-05	FOS,NOS2,TNF	Akt,Ap1,CEBPB,CREBBP,Creb,EP300,FOXO1,GRM5,Ins1,LEP,MAPK1,NFKBIA,NFkB (complex),PIK3R1,PPARG,RELA,RNA polymerase II,SMAD3,STAT1,STAT3,TP53
A	NMU		other			7.75e-05	IL10,IL13,IL4	Ap1,CEBPB,CREBBP,CRH,IL10,IL13,IL4,IL6,JUNB,NFKBIA,NFkB (complex),NMU,RELA,SPI1,STAT1,STAT3,STAT6
A	CD276		other			7.75e-05	IL4,IL8,TNF	CD276,IRF1,JAK2,NFKB1,NFKBIA,NFkB (complex),REL,RELA,STAT1,STAT3,STAT5A
A	CLIC4		ion channel			7.75e-05	CCL5,IL1B,TNF	CCL5,CLIC4,CREBBP,EP300,IL12 (family),IRF3,IRF4,JUN,NFkB (complex),STAT1,STAT3,STAT4,STAT6
A	NEO1		transcription regulator			7.75e-05	IL1B,PCNA,TNF	CXCL2,NEO1,NFkB (complex),RELA
A	TRAF1		other			7.75e-05	IFNB1,IL4,TNF	Ap1,CEBPB,ERK1/2,ESR1,IRF1,IRF3,IRF5,Ikb,JUN,NFATC2,NFKB1,NFKBIA,NFkB (complex),Nfat (family),RELA,STAT1,STAT3,TICAM1,TRAF1,TRAF2
A	LTC4S		enzyme			7.75e-05	IL10,IL13,IL4
A	DIABLO		other			7.75e-05	BIRC2,BIRC5,CFLAR
A	R59949		chemical - kinase inhibitor			7.75e-05	FOS,IL8,NOS2	Ap1,EP300,HIF1A,JUN,MYC,NFKBIA,NFkB (complex),PRKCA,R59949,RELA,TP53
A	hydroquinone		chemical - endogenous mammalian			7.75e-05	FOS,IL1B,TNF	ESR1,FOSL1,IL8,IRF1,JUN,NFKB1,NFKBIA,NFKBIB,NFkB (complex),Pkc(s),REL,RELA,STAT1,STAT3,hydroquinone
A	manidipine		chemical drug			7.75e-05	FOS,IL1B,IL8	Ap1,NFKB1,NFKBIA,NFkB (complex),PRKCD,PRKCE,RELA,STAT1,STAT3,manidipine
A	2,4-dinitrobenzenesulfonic acid		chemical reagent			7.75e-05	ICAM1,NOS2,TNF	2,4-dinitrobenzenesulfonic acid,CEBPB,CREBBP,IL6,RELA,STAT1,STAT3
A	MAP3K1		kinase		1.692	7.77e-05	BIRC2,BIRC3,FOS,IL8,PRDX1,TNF	ATF2,Ap1,CEBPB,CREBBP,ESR1,ESR2,FOS,HDAC3,JUN,MAP2K1,MAP2K4,MAP3K1,MAPK10,NFATC3,NFE2L2,NFKBIA,NFkB (complex),RELA,Ras,SP1,STAT3,STAT5A,TP53
A	ATM		kinase		1.067	7.77e-05	BIRC2,CFLAR,IL8,IRF1,PCNA,TNFAIP3	ATM,Akt,CEBPB,CREBBP,Creb,EP300,ERK1/2,IRF1,JUN,NFKB1,NFKBIA,NFkB (complex),REL,RELA,STAT1,STAT3,TP53
A	ATF3		transcription regulator		-1.257	7.77e-05	BIRC3,CCL5,IL4,NUPR1,SRI,TNF	ATF3,FOXO3,HMGB1,IRF1,Immunoglobulin,JUN,MYC,NFKB1,NFKBIA,NFkB (complex),NOTCH1,PARP1,REL,RELA,STAT1,TP53
A	CCL4		cytokine		1.951	7.98e-05	CCR5,CD40,IL4,TNF	ATF2,Ap1,CCL4,CCR5,CTNNB1,Creb,ETS1,IgG,Ige,JUN,MAPK14,MAPK3,NFATC2,NFE2L2,NFkB (complex),STAT1,STAT3,STAT5B
A	IL17R		complex		1.236	7.98e-05	CCL20,CCL5,CXCL3,IL8	CEBPB,ERK1/2,IL17R,IRF1,JUN,NFKB1,NFKBIA,NFkB (complex),P38 MAPK,PPARG,REL,RELA,STAT1,STAT3
A	TF		transporter		1	7.98e-05	CCL5,CX3CL1,ERP29,IL8
A	BCL2L11		other		0	7.98e-05	CCL5,IL10,IL1B,TNF	Ap1,BAK1,BCL2,BCL2L11,FOS,IRF1,IRF3,Jnk,NFKB1,NFKBIA,NFkB (complex),P38 MAPK,PPARG,RELA,STAT1,STAT3,TP53
A	Tnf receptor		group		-0.254	7.98e-05	CCL20,IL10,IL8,NOS2	Ap1,IRF1,IRF3,JUN,MAP3K7,MAPK14,MAPK8,NFE2L2,NFKB1,NFKBIA,NFkB (complex),RELA,STAT1,STAT3,TP53,TRAF6,Tnf receptor
A	CD274		enzyme		-0.589	7.98e-05	IL10,IL13,IL4,TNF	Ap1,CD274,CEBPB,CREBBP,CSF2,IL10,IL12 (family),IL17A,IL2,IRF4,NFKB1,NFKBIA,NFkB (complex),RELA,STAT1,STAT3,STAT4,STAT5A,STAT6,TP53
A	W7		chemical reagent		-1.686	7.98e-05	BIRC3,FOS,IL10,IL8	Akt,CREBBP,CaMKII,ESR2,FOS,HDAC3,IRF1,JUN,NFKB1,NFKBIA,NFkB (complex),REL,RELA,STAT1,STAT3,TP53,W7
A	NTN1		other		-1.98	7.98e-05	IL10,IL13,IL4,TNF	CEBPB,ERK1/2,FYN,JUN,NFE2L2,NFkB (complex),NTN1,RELA,STAT1,STAT3,VAV1
A	MARK2		kinase		1.342	8.01e-05	CXCL3,IFNB1,IL4,IRF1,TNF	CEBPB,IFNG,IL4,MARK2,NFkB (complex),RELA,STAT1,STAT3,STAT6
A	XDH		enzyme		-0.371	8.01e-05	CCR5,CXCL3,IL1B,IL8,TNF	CEBPB,ERK1/2,ESR1,FOSL1,IL1B,IRF1,JUN,NFKB1,NFKBIA,NFkB (complex),NR3C1,Pkc(s),REL,RELA,STAT3,TP53,XDH,curcumin
A	SQSTM1		transcription regulator		-1.38	8.01e-05	IFNB1,IL1B,IRF1,NOS2,TNF	IKBKB,IRF1,IRF3,IRF8,NFKB1,NFKBIA,NFkB (complex),REL,RELA,RNA polymerase II,SPI1,SQSTM1,STAT1,STAT3,TRAF6
A	FOSL1		transcription regulator		-0.12	8.62e-05	AXL,FOS,IL10,IL1B,IL8,TNF	Ap1,ESR1,FOSL1,GATA3,IRF3,JUN,NFATC2,NFE2L2,NFKB1,Nfat (family),RELA
A	PTPN11		phosphatase		-0.663	8.62e-05	FOS,IFNB1,IL8,SFTPB,SOCS3,TNF	Ap1,CEBPB,CREBBP,ESR1,FOXO3,JUN,Jnk,NFATC2,NFKB1,NFkB (complex),Nfat (family),PI3K (complex),PPARG,PTPN11,REL,RELA,RNA polymerase II,SOCS1,STAT1,STAT3
A	GH1		growth factor		0.823	8.8e-05	ABCC1,CYP27B1,CYP3A4,FOS,IL4R,IRF1,NOS2,PCNA,PRDX1,SOCS3,TUBA1A	CEBPA,CEBPB,CREBBP,GH1,Gh,Growth hormone,JUN,NFKBIA,NFkB (complex),PRL,RELA,RNA polymerase II,SOCS3,STAT,STAT1,STAT3,STAT5A,STAT5B,STAT5a/b
A	BAPTA-AM		chemical reagent		-0.577	9.24e-05	FOS,ICAM1,IL8,SOCS3,TNF	Ap1,BAPTA-AM,CEBPB,ERK1/2,ESR2,FOS,HDAC3,JAK2,JUN,Jnk,NFKBIA,NFkB (complex),PPARG,PTPN11,RELA,STAT,STAT1,STAT3,STAT5A,TP53
A	LDLR		transporter		-1.308	9.25e-05	ALCAM,CD40,ICAM1,IL10,IL1B,PSMB9,TNF	APOE,Ap1,HDL,IRF3,LDLR,LEP,MAPKAPK2,NFE2L2,NFKB1,NFKBIA,NFKBIB,NFkB (complex),RELA,RNA polymerase II,SP1,SPP1,SREBF1,STAT1,STAT3,TP53
A	MAP2K3		kinase	Activated	2.184	9.55e-05	IL1B,IL4,IL8,NOS2,SGK1,TNF	Ap1,CEBPB,EGR1,ERK1/2,IRF3,JUN,MAP2K3,MAPK14,MAPK8,MAPKAPK2,NFE2L2,NFKBIA,NFKBIB,NFkB (complex),RELA,SP1,STAT1,STAT3,TP53
A	IL22		cytokine		1.886	9.55e-05	IL10,IL13,IL4,IL8,NOS2,SOCS3	Akt,CEBPB,CREBBP,ERK1/2,IL22,IRF8,JUN,NFKB1,NFKBIA,NFkB (complex),P38 MAPK,PPARG,REL,RELA,RNA polymerase II,STAT1,STAT3,TP53
A	NFATC1		transcription regulator		1.306	9.55e-05	CD40,CTSK,IL4,OSCAR,PRKD3,SELL
A	SMAD4		transcription regulator		-0.129	9.82e-05	CDKN1B,FOS,ICAM1,IER3,IL10,IL1B,IRAK3,SFTPB,SGK1,TNF	Ap1,CEBPA,CEBPB,CREBBP,ERK1/2,JUN,MAPK14,NFE2L2,NFkB (complex),PPARG,Pka,RELA,RNA polymerase II,SMAD4,SP1,STAT1,STAT3,TP53,nitric oxide
A	RXRA		ligand-dependent nuclear receptor		-1.709	9.9e-05	ARL4C,CCL20,CYP3A4,FOS,IER3,IL10,IL13,IL4,PTGDS,SFTPB,SLC27A1,TNF	9-cis-retinoic acid,CEBPA,CEBPB,CREBBP,E2F1,Ige,JUN,NFATC2,NFKBIA,NFkB (complex),PPARA,PPARG,RELA,RNA polymerase II,RXRA,SREBF1,STAT1,STAT3,STAT5A,THRA,THRB
A	CASP1	2.3	peptidase		1.927	0.0001	IL1B,IL4,NOS2,TNF	Ap1,CASP1,HMGB1,IL18,IRF3,JUN,LEP,MAPK8,NFKB1,NFKBIA,NFkB (complex),PARP1,RELA,RNA polymerase II,SP1,STAT1,STAT3,STAT6,TP53,nitric oxide
A	hemozoin		chemical - endogenous non-mammalian		1.206	0.0001	CCR5,CXCL3,IL1B,TNF	Ap1,CEBPB,CREBBP,ERK1/2,IL10,IL1B,JUN,NFKB1,NFKBIA,NFkB (complex),NR3C1,RELA,STAT1,STAT3,TNF,hemozoin
A	IL2RA		transmembrane receptor		0	0.0001	FOS,IL10,IL4,TNF	Ap1,CEBPB,CREBBP,IL2,IL2RA,IL2RB,IL6,IRF3,JUN,MAPK8,MAPK9,NFKB1,NFKBIA,NFkB (complex),RELA,STAT1,STAT3,STAT5A,STAT5a/b,TP53
A	GADD45A		other		-0.152	0.0001	BIRC2,CXCL3,IL1B,PCNA	Akt,CXCL2,GADD45A,NFKBIA,NFkB (complex),P38 MAPK,PPARG,RELA,STAT1,STAT3,TP53
A	bafilomycin A1		chemical - endogenous non-mammalian		-0.762	0.0001	CD40,IFNB1,NOS2,TNF	Ap1,CREBBP,EP300,IRF1,IRF3,IRF8,JUN,Jnk,LDL,NFKB1,NFKBIA,NFkB (complex),PPARG,RELA,SQSTM1,STAT1,STAT3,bafilomycin A1
A	CEP-1347		chemical drug		-1.091	0.0001	BIRC2,CCL5,NOS2,TNF	Ap1,BCL2L11,CEP-1347,ESR2,FOS,HDAC3,IRF3,JUN,Jnk,MAPK8,NFKBIA,NFkB (complex),PPARG,RELA,SP1,STAT1,STAT3,TP53,nitric oxide
A	ZC3H12A		other		-1.97	0.0001	IL1B,MAF,NOS2,TNF	Ap1,CEBPB,HMGB1,IL12B,IRF1,IRF3,Immunoglobulin,Jnk,NFKB1,NFKBIA,NFkB (complex),PPARG,RELA,STAT1,STAT3,TRAF6,ZC3H12A,mir-146
A	PDPK1		kinase			0.0001	CCR7,IL4,SELL,TNF	Akt,Ap1,BCL10,CARD11,CREBBP,FOXO1,NFKBIA,NFkB (complex),Nfat (family),PDPK1,PPARG,PRKCQ,Pka,RELA,RXRA,STAT1,STAT3,THRA,TP53
A	eicosapentenoic acid		chemical drug		-1.369	0.0001	CD40,FOS,IL10,IL13,IL1B,NFKB1,TNF	Akt,Ap1,ESR1,IL2,IRF1,JUN,NFATC2,NFKB1,NFKBIA,NFkB (complex),Nfat (family),P38 MAPK,PPARG,REL,RELA,STAT1,STAT3,STAT5A,TP53,eicosapentenoic acid
A	Ap1		complex	Activated	2.411	0.000101	CD40,FOS,IFNB1,IL13,IL1B,IL4,IL8,NOS2,TNF	Ap1,CALCA,CCL2,CSF2,CTNNB1,Creb,IL2,NFKB1,NFKBIA,NFKBIB,NFkB (complex),RELA,SMAD3,STAT1,STAT3,STAT5A,TAC1,TP53
A	JAG2		growth factor	Inhibited	-2.224	0.000106	CCL20,CCL5,CXCL3,IL1B,TNF
A	STAT		group		1.257	0.000106	CASP1,FOS,IRF1,SOCS3,TNF
A	APOA1		transporter		-1.506	0.000106	CDC42,ICAM1,IL1B,NOS2,TNF	APOA1,ATP,Ap1,CAMP,CEBPB,CEBPD,Creb,HDL,HMGB1,JUN,NFKB1,NFKBIA,NFkB (complex),PPARG,RELA,SP1,SREBF1,STAT1,STAT3,cyclic AMP,lysophosphatidylcholine
A	EB-1089		chemical drug		0.963	0.000116	ACTR3,BIRC5,CDKN1B,G3BP1,PCNA,SGK1	CDKN1A,EB-1089,EP300,MYC,RB1,STAT3,TP53
A	thapsigargin		chemical toxicant		1.208	0.000119	BIRC2,BIRC3,FOS,ICAM1,IFNB1,IL8,MEF2C,PCNA,TNF	Ap1,CEBPB,ERK1/2,ESR2,FOS,HDAC3,JUN,Jnk,NFKB1,NFKBIA,NFkB (complex),PPARG,REL,RELA,RNA polymerase II,STAT1,STAT3,TP53,thapsigargin
A	dimethylnitrosamine		chemical toxicant		1.982	0.000121	ICAM1,IL1B,NOS2,PCNA,TNF	ALB,CEBPB,ESR1,IRF1,NFKB1,NFKBIA,NFkB (complex),RELA,SMAD4,SMAD7,STAT1,STAT3,STAT6,TGFB1,dimethylnitrosamine,hyaluronic acid
A	ganglioside GD1a		chemical - endogenous mammalian			0.000123	CD40,IL10,TNF	CEBPB,CEBPD,ERK1/2,IRAK1,IRF1,JUN,NFKB1,NFKBIA,NFkB (complex),P38 MAPK,PPARG,REL,RELA,STAT1,STAT3,TLR2,ganglioside GD1a
A	UCP2		transporter			0.000123	IL1B,NOS2,TNF	Ap1,CEBPB,CREBBP,CTNNB1,ERK1/2,ESR1,FOS,Ins1,JUN,NFKBIA,NFkB (complex),NR1H3,PPARA,PPARG,PTPN1,RELA,SMAD3,SREBF1,STAT1,STAT3,UCP2,fatty acid,histamine
A	CD244		transmembrane receptor			0.000123	CCL5,FOS,TNF	Ap1,CD244,CEBPB,CREBBP,ERK1/2,IRF3,JUN,MAPK1,MAPK8,NFKBIA,NFkB (complex),PTPN11,RELA,STAT,STAT1,STAT3,TP53,VAV1
A	THBD		transmembrane receptor			0.000123	CXCL3,IL1B,TNF	Ap1,CEBPB,CTNNB1,E. coli B4 lipopolysaccharide,ERK1/2,HMGB1,JUN,NFKB1,NFKBIA,NFkB (complex),PLAT,PROC,REL,RELA,STAT1,STAT3,THBD
A	ITGA4		other			0.000123	IL1B,TNF,TNFAIP3	ICAM1,ITGA4,NFkB (complex),NOTCH1
A	IL1R2		transmembrane receptor			0.000123	CCL20,IL8,TNF	Ap1,HMGB1,IL1,IL1A,IL1B,IL1R1,IL1R2,NFKB1,NFKBIA,NFkB (complex),NR3C1,RELA,RELB,STAT1,STAT3
A	TNFRSF25		transmembrane receptor			0.000123	IL13,IL8,TNF	Ap1,IL8,IRF1,IRF3,JUN,MAPK8,NFKB1,NFKB2,NFKBIA,NFkB (complex),REL,RELA,RIPK1,STAT1,STAT3,TNFRSF25,TP53
A	IL18R1		transmembrane receptor			0.000123	IL10,IL4,TNF	ATF2,Ap1,Creb,ESR1,IL18,IL18R1,IRF1,MYD88,Mek,NFKB1,NFKBIA,NFkB (complex),RELA,Ras,SP1,STAT1,STAT3,STAT5A,STAT6,TP53
A	CD48		other			0.000123	IL13,IL4,TNF
A	XCL1		cytokine			0.000123	CD40,IL10,TNF	IL2,NFKB1,NFKBIA,NFkB (complex),STAT3,STAT5A,XCL1
A	capsazepine		chemical toxicant			0.000123	FOS,IL8,NOS2	ATP,Ap1,CALCA,CTNNB1,Creb,ESR1,HMGB1,JUN,Jnk,NFATC2,NFKB1,NFKBIA,NFKBIB,NFkB (complex),Nfat (family),PPARG,RELA,STAT1,STAT3,TAC1,capsazepine
A	mechlorethamine		chemical drug			0.000123	CD40,IL1B,TNF	DUSP1,EP300,JUN,NFkB (complex),STAT1,STAT3,mechlorethamine
A	orlistat		chemical drug			0.000123	CYP3A4,ICAM1,IL8
A	25-hydroxy-vitamin D3		chemical - endogenous mammalian			0.000123	CYP27B1,PCNA,TNF
A	polymyxin B		chemical drug			0.000123	IL1B,IL8,TNF	Ap1,IL8,IRF1,NFE2L2,NFKB1,NFKBIA,NFkB (complex),REL,RELA,STAT1,STAT3,polymyxin B,reactive oxygen species
A	palmitoyl-Cys((RS)-2,3-di(palmitoyloxy)-propyl)-Ala-Gly-OH		chemical reagent			0.000123	ICAM1,IL8,TNF	Ap1,IL18,IL8,IRF1,JUN,MAP3K8,NFKB1,NFKBIA,NFkB (complex),RELA,STAT1,STAT3,STAT6,TLR2,palmitoyl-Cys((RS)-2,3-di(palmitoyloxy)-propyl)-Ala-Gly-OH
A	irinotecan		chemical drug			0.000123	IL1B,NOS2,TNF	Akt,Ap1,CREBBP,EGFR,ESR1,HDAC3,HGF,IRF3,IRF8,JUN,MYC,NFKBIA,NFkB (complex),NOTCH1,RELA,RNA polymerase II,STAT1,STAT3,TP53,irinotecan,morphine
A	S100A8		other		1.949	0.000124	ICAM1,IL1B,IL8,TNF	Ap1,CCL2,CEBPB,CTNNB1,Ca2+,FOSL1,ICAM1,MMP9,NFKB1,NFkB (complex),NOTCH1,REL,RELA,S100A8,SMAD3,SP1,STAT3
A	SOCS6		other		1	0.000124	CXCL3,IFNB1,IL1B,TNF	CEBPB,ERK1/2,JUN,NFKBIA,NFkB (complex),P38 MAPK,PPARG,RELA,SOCS6,STAT1,STAT3
A	SHC1		kinase		-0.277	0.000124	CDKN1B,FOS,ICAM1,PCNA	Akt,Ap1,CEBPB,Creb,EGFR,ERK,ERK1/2,ESR1,FOSL1,HDAC3,JUN,MYC,Mapk,NFKBIA,NFkB (complex),RELA,SHC1,SP1,STAT1,STAT3,TP53
A	dacinostat		chemical drug		-1.004	0.000124	BIRC5,CDKN1B,CFLAR,IL10	Akt,Ap1,ESR1,FLT3,FOXO3,Histone h3,JUN,MYC,NFKBIA,NFkB (complex),NOTCH1,RB1,RELA,RNA polymerase II,SP1,STAT3,STAT5A,TP53,TP73,dacinostat,imatinib
A	GRIP1		other		-1.944	0.000124	CCL5,IFNB1,IL1B,TNF
A	tosylphenylalanyl chloromethyl ketone		chemical - protease inhibitor		-1.997	0.000124	ICAM1,IL8,NOS2,TNF	APOA1,Ap1,CEBPB,ERK1/2,IL12B,IRF1,JUN,NFKB1,NFKBIA,NFkB (complex),REL,RELA,SREBF1,STAT1,STAT3,tosylphenylalanyl chloromethyl ketone
A	SCARB1		transporter			0.000124	IFNB1,IL10,IL1B,TNF	Ap1,CEBPB,ERK1/2,HDL,IRF1,JUN,Jnk,NFKB1,NFKBIA,NFkB (complex),P38 MAPK,PPARG,RELA,SCARB1,SREBF1,STAT1,STAT3
A	AGER		transmembrane receptor		1.706	0.000128	CTSK,CXCL3,ICAM1,IL1B,IL8,TNF	AGER,CEBPB,EGFR,ERK,ERK1/2,ESR1,FOSL1,HDAC3,JUN,MYC,NFKBIA,NFkB (complex),P38 MAPK,PPARG,PTGS2,RELA,SP1,STAT1,STAT3,TP53
A	sodium chloride		chemical - endogenous mammalian		1.285	0.000128	CCL5,FOS,ICAM1,IL8,NOS2,TNF	Ap1,CEBPB,CREBBP,ERK1/2,IRF8,JUN,Jnk,NFKB1,NFKBIA,NFkB (complex),P38 MAPK,PPARG,RELA,RNA polymerase II,STAT1,STAT3,prostaglandin E2,sodium chloride
A	ITGB3		transmembrane receptor		0.596	0.000128	BIRC2,CD40,FOS,IL10,IL1B,PCNA	Akt,CEBPB,CSF1,CTNNB1,ERK1/2,ITGAV,ITGB3,JUN,NFKBIA,NFkB (complex),P38 MAPK,PPARG,RELA,STAT1,STAT3,TP53
A	benzo(a)pyrene		chemical toxicant		-0.128	0.000129	ANXA1,BTG3,CYP3A4,FOS,GPC1,IER3,IL1B,MAF,PCNA,PPIF,TXNRD1	CEBPB,ERK,FOSL1,SP1,STAT1,TP53,benzo(a)pyrene
A	methylselenic acid		chemical reagent			0.000129	BIRC2,BIRC3,BIRC5,CDC42,CFLAR,IRF1,MAPK14,NFKB1,PCNA,RDH11,SGK1,TNFAIP3	Akt,E2F1,IRF1,NFKB1,NFKBIA,NFkB (complex),NQO1,RB1,RELA,RNA polymerase II,STAT1,STAT3,TP53,methylselenic acid
A	atorvastatin		chemical drug		-0.354	0.000132	ABCC1,CD40,CDKN1B,ICAM1,IL10,IL4,IL8,NOS2	Ap1,CEBPB,CREBBP,CTNNB1,ERK1/2,FOS,IL2,IRF1,IRF8,JUN,NFKB1,NFKBIA,NFkB (complex),REL,RELA,RNA polymerase II,STAT1,STAT3,STAT5A,atorvastatin,histamine
A	3M-001		chemical drug	Activated	2.219	0.000138	CD40,IFNB1,IL1B,IL8,TNF
A	MEOX2		transcription regulator	Inhibited	-2.2	0.000138	CCL20,CXCL3,ICAM1,IL8,TNFAIP3	IRF1,MEOX2,NFKB1,NFKBIA,NFkB (complex),RELA,STAT1
A	SMAD3		transcription regulator		-0.082	0.000143	CXCL3,FOS,IFNB1,IL13,IL1B,IL4,NOS2,PCNA,SFTPB,TNF	Akt,Ap1,CEBPB,ERK1/2,ESR1,JUN,NFATC2,NFKB1,NFKBIA,NFkB (complex),NOS2,Nfat (family),P38 MAPK,PPARG,RELA,SMAD3,STAT1,STAT3,TP53
A	EGR1		transcription regulator	Activated	2.496	0.000147	CXCL3,ICAM1,IL13,IL1B,IL4,IL8,NFKB1,SGK1,TNF	Ap1,CEBPB,CTNNB1,EGR1,ERK1/2,IRF1,JUN,MAPK14,MMP9,NFE2L2,NFKB1,NFKBIA,NFkB (complex),NOTCH1,REL,RELA,STAT1,STAT3,TNF
A	norepinephrine		chemical - endogenous mammalian		-1.435	0.000147	FOS,IL10,IL1B,IL4,MAN2A1,NOS2,PCNA,SGK1,TNF	Ap1,CEBPA,CEBPB,CEBPD,CREBBP,CRH,ERK1/2,ESR1,Histone h3,JUN,JUNB,NFKBIA,NFkB (complex),RELA,RNA polymerase II,SP1,SPI1,STAT1,STAT3,cyclic AMP,norepinephrine
A	C3AR1		G-protein coupled receptor		1.232	0.000151	CD40,IL1B,IL8,TNF	ARRB2,C3AR1,CTNNB1,IL12 (complex),IL4,IRF1,NFKB1,NFKBIA,NFkB (complex),RELA,STAT1,STAT3,STAT6
A	FABP4		transporter		1.154	0.000151	IL1B,NOS2,SOCS3,TNF	Ap1,CEBPB,CREBBP,FABP4,Ins1,JAK2,JUN,Jnk,NFKBIA,NFkB (complex),NR1H3,PPARA,PPARG,RNA polymerase II,SMAD3,SREBF1,STAT1,STAT3,STAT5A,fatty acid
A	PARK2		enzyme		0	0.000151	CDK6,GLO1,MAOA,PRDX1
A	desipramine		chemical drug		-0.064	0.000151	FOS,IL10,IL1B,TNF	Ap1,CEBPB,Creb,ERK,ESR2,FOS,FOSL1,HDAC3,IRF3,JUN,MAPK8,NFKBIA,NFkB (complex),RELA,SP1,STAT1,STAT3,TP53,desipramine,norepinephrine,rolipram
A	MBP		other			0.000151	CD40,IL10,IL4,TNF	Ap1,CCL13,CEBPB,CREBBP,ETS1,IFNG,IL13,IL6,LEP,MBP,NFKBIA,NFkB (complex),RELA,RNA polymerase II,STAT1,STAT3,STAT6
A	VEGFA		growth factor		1.515	0.000152	ALDH2,BIRC5,CDKN1B,FOS,ICAM1,IL8,MEF2C,NOS2,PCNA,PPAP2B,SFTPB	Creb,EP300,FN1,FOXO1,HIF1A,JUN,MYC,NFKB1,NFKBIA,NFkB (complex),PIK3R1,RELA,RHOA,SHC1,SMAD3,STAT3,TP53,VEGFA
A	DNMT1		enzyme	Inhibited	-2.213	0.000157	BIRC5,CDKN1B,IL10,IL13,IL4	Akt,Ap1,DNMT1,ESR1,Histone h3,NFKBIA,NFkB (complex),RELA,RNA polymerase II,SP1,STAT3,TP53
A	chloropromazine		chemical drug			0.000157	ACAT2,FOS,IL10,RDH11,TNF	ESR1,FOSL1,JUN,Pkc(s),RELA,STAT3,chloropromazine
A	EPAS1		transcription regulator	Activated	2.219	0.000163	BIRC3,CCR5,FOS,GCHFR,PAN2,SFTPB,SLC11A2,TNFAIP3,UNG
A	EP300		transcription regulator	Activated	2.362	0.000164	BIRC5,CDKN1B,CFLAR,CXCL3,IFNB1,IL8,MEF2C,NOS2,SOCS3,TNF	Ap1,CEBPB,CREBBP,EP300,ESR2,FOS,HDAC3,HDAC6,IRF1,IRF3,JUN,NFKB1,NFkB (complex),PPARG,REL,RELA,RNA polymerase II,SMAD3,STAT1,STAT3,TP53
A	HDAC2		transcription regulator		-0.762	0.000169	CDKN1B,CYP27B1,IL13,IL8,NOS2,TNF	Ap1,CREBBP,EP300,ESR1,FOXO3,HDAC2,HDAC6,Histone h3,IRF1,JUN,MYC,NFKB1,NFKBIA,NFkB (complex),NOTCH1,PPARG,REL,RELA,RNA polymerase II,SP1,STAT1,STAT3,STAT5A,TP53,vorinostat
A	SB 220025		chemical - kinase inhibitor			0.000175	IL8,NOS2	Ap1,Jnk,NFkB (complex),PPARG,SB 220025,STAT1,STAT3
A	diphosphoryl lipid A		chemical toxicant			0.000175	IL1B,TNF
A	1,4-glucan		chemical - endogenous mammalian			0.000175	IL8,TNF
A	syringin		chemical - endogenous non-mammalian			0.000175	IL1B,TNF
A	PLA2		group			0.000175	FOS,TNF	App,Creb,ESR1,FOSL1,JUN,PLA2,Pkc(s),RELA,STAT3,TP53
A	SENP7		peptidase			0.000175	BIRC2,IL8
A	POPDC2		other			0.000175	IL1B,TNF
A	CERS6		transcription regulator			0.000175	NOS2,TNF	CERS6,JUN,RELA,SP1,STAT3,TP53,nitric oxide
A	STAB1		transporter			0.000175	IL10,TNF
A	SENP5		peptidase			0.000175	BIRC2,IL8
A	RAP1GAP		other			0.000175	CDKN1B,FOS	Akt,Ap1,CEBPB,CREBBP,CTNNB1,HRAS,JUN,KRAS,MAPK1,NFKB1,NFKBIA,NFkB (complex),RAF1,RAP1GAP,RELA,RNA polymerase II,STAT1,STAT3,TP53
A	MEFV		other			0.000175	CASP1,IL1B
A	TRAF4		other			0.000175	IFNB1,IL4	Ap1,IRF3,IRF5,JUN,MAPK9,NFKB1,NFkB (complex),RELA,STAT1,STAT3,TICAM1,TRAF4
A	SIGLEC11		other			0.000175	IL1B,NOS2	NFKBIA,RELA,SIGLEC11,SOCS3,STAT1,STAT3,STAT5A
A	PIM3	2.19	kinase			0.000175	IL1B,TNF
A	SENP6		peptidase			0.000175	BIRC2,IL8
A	CD8B		other			0.000175	IL1B,TNF
A	ACP5		phosphatase			0.000175	IL1B,TNF	ACP5,Ap1,NFE2L2,NFKBIA,NFkB (complex),NOTCH1,NR5A2,RELA,SPP1,SREBF1,cholesterol
A	trimellitic anhydride		chemical toxicant			0.000175	IL10,IL1B
A	Ro 32-0432		chemical - kinase inhibitor			0.000175	APOBEC3G,IL13
A	modafinil		chemical drug			0.000175	CYP3A4,FOS
A	Z-YVAD-FMK		chemical reagent			0.000175	IL1B,IL8	Ap1,ESR1,JUN,Jnk,NFATC2,NFkB (complex),Nfat (family),PPARG,STAT1,STAT3,Z-YVAD-FMK
A	tyrphostin B56		chemical - kinase inhibitor			0.000175	ICAM1,TNF
A	trehalose dimycolate		chemical - other			0.000175	NFKB1,TNF
A	D-erythro-C16-ceramide		chemical - endogenous mammalian			0.000175	NOS2,TNF	CEBPB,D-erythro-C16-ceramide,ERK1/2,JUN,NFkB (complex),RELA,SP1,STAT3,TP53,nitric oxide
A	remifentanil		chemical drug			0.000175	FOS,NOS2
A	flunisolide		chemical drug			0.000175	ICAM1,NOS2	IL5,STAT3,flunisolide
A	ESR2		ligand-dependent nuclear receptor		-0.116	0.000179	CDKN1B,FOS,IL1B,IL8,NOS2,PTGDS,SOCS3,TNF	AHR,Akt,CEBPB,CEBPD,ERK1/2,ESR1,ESR2,FOS,HDAC3,JUN,NFKBIA,NFkB (complex),RELA,STAT1,STAT3,TP53,apigenin,cyclic AMP
A	H89		chemical - kinase inhibitor		-0.741	0.000179	CYP27B1,FOS,IL10,IL1B,IL8,NOS2,TNF,TNFAIP6	Ap1,CEBPB,CEBPD,CTNNB1,Ca2+,ESR1,FASLG,FOSL1,H89,JUN,NFATC2,NFKB1,NFkB (complex),Nfat (family),Pkc(s),RELA,SP1,STAT1,STAT3,cyclic AMP
A	CXCL12		cytokine		1.179	0.00018	AXL,BAD,CTSK,FOS,ICAM1,IL8,MARCKS,SOCS3,TNF	Ap1,CXCL12,EGFR,ESR1,ESR2,FOS,HDAC3,JAK2,JUN,Jnk,MYC,NFKBIA,NFkB (complex),PPARG,PTPN11,RELA,STAT,STAT1,STAT3,STAT5A,TP53
A	ganglioside		chemical - endogenous mammalian			0.000182	ICAM1,NOS2,TNF	Ap1,CEBPB,FGF2,IRF1,JAK2,JUN,MAPK14,NFE2L2,NFKB1,NFKBIA,NFkB (complex),P38 MAPK,PPARG,REL,RELA,RNA polymerase II,STAT1,STAT3,STAT5A,TP53,ganglioside
A	ganglioside GD3		chemical - endogenous non-mammalian			0.000182	CD40,ICAM1,IL10	Ap1,BCL2,FOS,IRF1,NFKB1,NFKBIA,NFkB (complex),REL,RELA,TP53,ganglioside GD3
A	(E)-4-hydroxy-3-methyl-but-2-enyl pyrophosphate		chemical - endogenous non-mammalian			0.000182	CCR7,IL13,TNF
A	IRF3 dimer		complex			0.000182	CCL5,IFNB1,IL10
A	CTSC		peptidase			0.000182	CXCL3,IL1B,TNF	CTSC,ELANE,NFKBIA,NFkB (complex),RELA,RNA polymerase II,STAT3
A	TIGIT		other			0.000182	IL10,IL13,IL4	Ap1,CREBBP,IL10,RELA,STAT1,STAT3,TIGIT
A	SASH3		other			0.000182	IL10,IL4,TNF	Ap1,CREBBP,IL10,IL2,IL4,NFKB1,NFKBIA,NFkB (complex),RELA,SASH3,STAT1,STAT3,STAT5A,STAT6
A	CXCL9		cytokine			0.000182	IFNB1,IL10,IL4	CCL19,CEBPB,CXCL9,ERK1/2,IL4,JUN,NFkB (complex),RELA,STAT1,STAT3,STAT6
A	SELE		transmembrane receptor			0.000182	FOS,IL1B,TNF	Ap1,CEBPB,CTNNB1,Ca2+,ERK,FOSL1,IL17A,JUN,MAPK14,NFE2L2,NFKB1,NFKBIA,NFkB (complex),RAF1,RELA,SELE,SP1,STAT1,STAT3,TP53
A	ABCG1		transporter			0.000182	CXCL3,IL1B,TNF	ABCG1,APOE,APP,NFKB1,NFKBIA,NFkB (complex),NOTCH1,NR5A2,RELA,SP1,SREBF1,STAT1,STAT3,cholesterol
A	IL1RAP		transmembrane receptor			0.000182	IL13,IL4,TNF	Ap1,IL1RAP,IL1RL1,IL2,IRF1,Ige,JUN,MYD88,NFATC2,NFKB1,NFKBIA,NFkB (complex),RELA,STAT1,STAT3,STAT5A
A	CRLF2		transmembrane receptor			0.000182	IL10,IL13,IL4
A	GNA13		enzyme			0.000182	FOS,IL8,NOS2	ATP,Ap1,CEBPB,CREBBP,ESR1,GNA13,HMGB1,JUN,Jnk,MAP2K1,MAP2K4,NFE2L2,NFKB1,NFKBIA,NFkB (complex),PPARG,RELA,RHOA,STAT1,STAT3
A	IRAK3	1.97	kinase			0.000182	CXCL3,IFNB1,TNF	Ap1,CEBPB,ERK1/2,IRAK3,IRAK4,IRF8,JUN,MYD88,NFKB1,NFKBIA,NFkB (complex),P38 MAPK,PPARG,RELA,STAT1,STAT3,Tlr
A	PNPT1		enzyme			0.000182	CCL5,CDKN1B,IL8	IRF1,NFKB1,NFKBIA,NFkB (complex),PNPT1,REL,RELA
A	MAP3K11		kinase			0.000182	BIRC5,IL4,IL8	ATF2,Ap1,Creb,EGR1,ETS1,IRF3,JUN,MAP2K3,MAP2K4,MAP2K6,MAP2K7,MAP3K11,MAPK3,NFE2L2,NFKBIA,NFkB (complex),Nfat (family),RELA,STAT3,TP53
A	ammonium trichloro(dioxoethylene-O,O'-)tellurate		chemical drug			0.000182	CDKN1B,IL10,IL1B	Akt,Ap1,CEBPB,CREBBP,ERK,ERK1/2,FOSL1,IL10,JUN,NFKB1,NFKBIA,NFkB (complex),REL,RELA,SP1,STAT1,STAT3,TP53,ammonium trichloro(dioxoethylene-O,O'-)tellurate
A	tyrphostin AG 127		chemical - kinase inhibitor			0.000182	IL1B,NOS2,TNF	CALR,CASP1,CASP3,CEBPB,CEBPD,HDAC4,HMGB1,IL18,IRAK1,JUN,NFKB1,NFKBIA,NFKBIB,NFkB (complex),PPARG,REL,RELA,SREBF1,STAT3,STAT6,TNFRSF1B,TP53,tyrphostin AG 127
A	F3		transmembrane receptor		1	0.000183	IL10,IL1B,IL8,TNF	Akt,Ap1,CEBPB,ERK1/2,F2,F2RL1,F3,JUN,NFE2L2,NFKB1,NFKBIA,NFkB (complex),RELA,STAT3,TP53,reactive oxygen species
A	MAP3K3		kinase		0.655	0.000183	FOS,IL10,IL8,TNFAIP3	ATF2,Ap1,CHUK,Creb,ETS1,IRF1,IRF3,MAP3K3,MAPK3,MAPK8,Mek,NFKB1,NFKBIA,NFkB (complex),REL,RELA,SMAD3,SP1,STAT1,STAT3,TP53
A	ALOX15		enzyme		0.564	0.000183	ICAM1,IL1B,NOS2,TNF	ALOX15,Ap1,CEBPB,CREBBP,ERK,ERK1/2,FOSL1,JUN,LDL,NFKB1,NFKBIA,NFkB (complex),PPARG,RELA,RHOA,RNA polymerase II,SMAD3,SP1,STAT1,STAT3,TP53
A	SFTPD		other		-0.577	0.000183	CXCL3,IL10,IL1B,TNF	CD14,CTNNB1,CXCL3,IRF1,Ikb,MMP9,NFKB1,NFKBIA,NFkB (complex),NOTCH1,RELA,SFTPD,STAT1,VAV
A	IL10RA		transmembrane receptor		-0.832	0.000183	CD40,IL1B,SOCS3,TNF	Ap1,CREBBP,IL10,IL10RA,IRF8,JAK1,NFKB1,NFkB (complex),REL,RELA,RNA polymerase II,STAT1,STAT3,STAT5A,TYK2
A	paroxetine		chemical drug		-1.98	0.000183	IL1B,NOS2,PDK1,TNF
A	GABA		chemical - endogenous mammalian		-1.982	0.000183	FOS,IL1B,IL4,TNF	ATP,Akt,Ap1,CEBPB,ERK1/2,GABA,HMGB1,JUN,L-glutamic acid,NFKB1,NFKBIA,NFkB (complex),RELA,STAT1,STAT3,TP53
A	honokiol		chemical - endogenous non-mammalian			0.000183	CDK6,CDKN1B,FOS,NOS2	Akt,CASP8,CEBPB,CREBBP,ERK1/2,FOXO3,JUN,NFKBIA,NFkB (complex),PI3K (complex),RELA,STAT1,STAT3,TP53,honokiol
A	BTK		kinase	Activated	2.22	0.000185	CDK6,CXCL3,IL10,IL13,IL8,TNF	ATF2,Ap1,BTK,CREBBP,Creb,ETS1,GATA3,IL10,IL18,IL2,IRF3,MAPK3,NFE2L2,NFKB1,NFKBIA,NFkB (complex),RELA,STAT1,STAT3,STAT5A,STAT6
A	heparin		chemical - endogenous mammalian		0.298	0.000185	CD40,CDKN1B,FOS,ICAM1,NOS2,TNFAIP6	CEBPB,CTNNB1,EGFR,ERK1/2,ESR1,HDAC3,HGF,HIF1A,JUN,MYC,NFKBIA,NFkB (complex),NOTCH1,RELA,SHC1,STAT1,STAT3,VEGFA,heparin
A	POMC		other		-0.733	0.000195	CDKN1B,FOS,ICAM1,IL10,NOS2,PCNA,TNF	CEBPB,CEBPD,CREBBP,Creb,ERK1/2,ESR1,ESR2,HMGB1,IL6,JUN,NFKBIA,NFkB (complex),P38 MAPK,POMC,PPARG,RELA,STAT1,STAT3,cyclic AMP,progesterone
A	COL18A1		other		-1.026	0.000195	BAD,CCNDBP1,FOS,ICAM1,NOS2,TNF,TUBA1A	Akt,Ap1,CEBPB,COL18A1,CTNNB1,ERK,FOSL1,HIF1A,ITGB1,Jnk,NFKB1,NFKBIA,NFkB (complex),PPARG,RELA,RHOA,SP1,STAT1,STAT3,STAT5A,TP53
A	melatonin		chemical - endogenous mammalian		-1.947	0.000195	CDKN1B,FOS,IL13,IL1B,IL8,NOS2,TNF	Akt,Ap1,CREBBP,Creb,ESR1,FOSL1,JAK2,JUN,MAPK1,Mapk,NFKBIA,NFkB (complex),Pkc(s),RELA,STAT1,STAT3,STAT5A,TP53,melatonin
A	LTBR		transmembrane receptor		0.2	0.0002	CCL20,IFNB1,NOS2,TNF,TNFSF13B	CEBPB,IFNG,IRF1,LTBR,NFKB1,NFKB2,NFKBIA,NFkB (complex),REL,RELA,RELB,STAT1,STAT3
A	1-methyl-4-phenyl-1,2,3,6-tetrahydropyridine		chemical toxicant		1.685	0.000202	CASP1,EMR1,FOS,IL1B,NOS2,TNF	1-methyl-4-phenyl-1,2,3,6-tetrahydropyridine,Ap1,CREBBP,GSK3B,IRF3,JUN,Jnk,MAPK1,MAPK8,NFKB1,NFKBIA,NFkB (complex),PPARG,REL,RELA,STAT1,STAT3,TP53
A	SP3		transcription regulator			0.000204	BIRC5,CCL20,CD40,CDKN1B,FOS,IL10,MAT2B,SGK1,SLC39A8,TXNRD1	Ap1,ESR1,Histone h3,RELA,RNA polymerase II,SP1,SP3
A	Pdgf (complex)		complex		0.042	0.000208	CDK6,CDKN1B,CXCL3,FOS,ICAM1,IL13,PCNA	Ap1,CEBPB,CEBPD,CTNNB1,EGFR,ERK1/2,ESR1,HDAC3,JUN,MYC,NFKBIA,NFkB (complex),NOTCH1,Pdgf (complex),RELA,SHC1,SMAD3,SP1,STAT1,STAT3,TP53,TP73
A	CEACAM1		other	Activated	2	0.000219	CD40,CDKN1B,ICAM1,IL8	Ap1,CEACAM1,CEBPB,CREBBP,Creb,ERK1/2,ESR1,IFNG,IL6,JUN,Mapk,NFkB (complex),RELA,STAT1,STAT3
A	ITGA1		other		1.977	0.000219	IL10,IL1B,NOS2,TNF	Ap1,CEBPB,ERK1/2,FN1,ITGA1,JUN,MAPK14,NFE2L2,NFKB1,NFKBIA,NFkB (complex),P38 MAPK,PPARG,RAF1,RELA,SMAD3,STAT1,STAT3
A	selenium		chemical drug		-0.414	0.000219	CDKN1B,IFNB1,NOS2,TXNRD1
A	miR-141-3p (and other miRNAs w/seed AACACUG)		mature microRNA		-0.569	0.000219	CDK6,CDKN1B,ERBB2IP,ZEB2
A	conjugated linoleic acid		chemical drug		-1	0.000219	CTSK,FOS,IL8,TNF	ADIPOQ,D-glucose,ESR1,ESR2,FOS,HDAC3,JUN,NFKB1,NFKBIA,NFkB (complex),P38 MAPK,PPARA,PPARG,REL,RELA,RNA polymerase II,SP1,STAT1,STAT3,TP53,conjugated linoleic acid
A	2-aminopurine		chemical reagent		-1.972	0.000219	IFNB1,IL8,NOS2,TNF	2-aminopurine,Akt,EIF2AK2,HMGB1,IRF1,NFKB1,NFKBIA,NFkB (complex),PPARG,PTGS2,RELA,STAT1,STAT3,TP53
A	pregna-4,17-diene-3,16-dione		chemical - endogenous non-mammalian		-1.98	0.000219	BIRC2,BIRC5,CFLAR,NFKB1	IRF1,NFKB1,NFKBIA,NFkB (complex),REL,RELA,STAT1,STAT3,pregna-4,17-diene-3,16-dione
A	CSF1R		kinase			0.000219	CDKN1B,FOS,NOS2,PCNA	Akt,Ap1,CEBPB,CREBBP,CSF1R,ERK1/2,FOXO3,JUN,MAPK1,NFKBIA,NFkB (complex),PI3K (complex),RELA,SHC1,STAT1,STAT3,TP53
A	ATP-gamma-S		chemical reagent			0.00022	CCR5,CCR7,CD40,IL10,IL8,TNF	ATP-gamma-S,Ap1,CEBPB,CREBBP,ERK1/2,IL10,IL12 (complex),IL2,IRF1,JUN,NFKB1,NFKBIA,NFkB (complex),P38 MAPK,PPARG,RELA,STAT1,STAT3,STAT5A
A	LTA		cytokine	Activated	2.19	0.000225	CCL20,IL10,IL1B,IL4,SELL	Ap1,CCL2,CEBPB,CTNNB1,HMGB1,IFNG,IL1,IgG,LTA,NFKB1,NFkB (complex),RELA,SMAD3,STAT1,STAT3,Tnf receptor
A	SERPINF1		other		-1.387	0.000225	BAD,IL10,IL8,LRP6,NFKB1	Ap1,CFLAR,FASLG,IRF1,NFKB1,NFKBIA,NFkB (complex),Nfat (family),RELA,SERPINF1,STAT1
A	IL7		cytokine		1	0.000225	CDK6,CDKN1B,IL13,IL4,MAF,SELL,SOCS3,TNF	ESR2,FYN,IL2,IL4,IL7,NFE2L2,NFKB1,NFKBIA,NFkB (complex),RELA,STAT1,STAT3,STAT5A,STAT5B,STAT5a/b,STAT6,TCF3,TP53,VAV1
A	ERG		transcription regulator		-0.378	0.000238	BIRC3,CLIP1,FMNL3,ICAM1,IL8,PPAP2B,RASA2
A	AHR		ligand-dependent nuclear receptor	Activated	2.082	0.000246	ALDH2,CCL5,CDC42,CDKN1B,CYP3A4,FOS,HECTD2,IL10,IL1B,IRF1,NOS2,TNF,TUBA8	AHR,Ap1,CEBPA,CEBPB,CREBBP,CTNNB1,ERK1/2,FOS,IRF1,JUN,NFE2L2,NFKB1,NFKBIA,NFkB (complex),REL,RELA,RNA polymerase II,SPP1,STAT3,histamine
A	RXRB		ligand-dependent nuclear receptor	Inhibited	-2.236	0.000251	CCL20,IL10,IL13,IL4,TNF	CTNNB1,IgG,Ige,JUN,NFATC2,NFkB (complex),PPARA,RELA,RXRA,RXRB,STAT3,THRA
A	DCN		other		1.498	0.000251	CDKN1B,ICAM1,IL1B,NOS2,TNF	Ap1,CEBPB,CREBBP,DCN,EGFR,ERK1/2,ESR1,FN1,HDAC3,JUN,MAPK1,MYC,NFKB1,NFKBIA,NFkB (complex),RELA,SMAD3,SMAD4,STAT1,STAT3,TGFBR2
A	EBI3		cytokine		1.432	0.000251	FOS,ICAM1,IL13,IL4,IRF1	Ap1,CREBBP,EBI3,ESR2,IL10,IL27,NFKB1,NFkB (complex),REL,RELA,STAT1,STAT3,STAT4,STAT5A,STAT5B,STAT5a/b,STAT6,TP53
A	teriflunomide		chemical drug			0.000258	ICAM1,IL1B,TNF	CEBPB,CTNNB1,ERK1/2,JUN,MMP9,NFKB1,NFKBIA,NFkB (complex),NOTCH1,P38 MAPK,PPARG,RELA,STAT1,STAT3,teriflunomide
A	TPT1		other			0.000258	IL13,IL4,PCNA	Ap1,CTNNB1,FOS,NFKBIA,NFkB (complex),TPT1,histamine
A	trypsin		group			0.000258	FOS,IL8,PCNA	CEBPB,CHUK,ELANE,IGF1,JUN,NFKB1,NFKBIA,NFkB (complex),P38 MAPK,PPARG,RELA,RNA polymerase II,SMAD3,STAT1,STAT3,TP53,resveratrol,trypsin
A	ANKRD17		other			0.000258	CD40,IFNB1,SOCS3
A	NQO2		enzyme			0.000258	BIRC2,CFLAR,NOS2	Akt,CEBPB,ERK1/2,FOXO3,IRF1,JUN,MYC,NFKB1,NFKBIA,NFkB (complex),NOTCH1,NQO2,REL,RELA,STAT1,STAT3,TP53
A	IL20		cytokine			0.000258	CTSK,IL13,IL4	CEBPB,CREBBP,CTNNB1,IL20,IL6,IgG,NFkB (complex),RELA,STAT1,STAT3
A	CX3CL1	5.8	cytokine			0.000258	CX3CL1,ICAM1,TNF	Ap1,BCL2,CHUK,CX3CL1,FOS,IRF1,JAK2,NFKB1,NFKBIA,NFkB (complex),REL,RELA,SMAD3,STAT1,STAT3,STAT5A,TP53,adenosine
A	RPS6KA4		kinase			0.000258	FOS,IL10,TNF	ATF2,Ap1,CREBBP,Creb,EP300,ESR2,FOS,IL10,IL12A,IRF1,JUN,NFE2L2,NFKB1,NFKBIA,NFkB (complex),RELA,RPS6KA4,STAT1,STAT3,STAT4,TP53
A	PTAFR		G-protein coupled receptor			0.000258	IL1B,IL8,TNF	ARRB1,CEBPB,CTNNB1,Ca2+,ERK1/2,FOSL1,JAK2,JUN,NFKBIA,NFkB (complex),P38 MAPK,PPARG,PTAFR,RELA,SP1,STAT1,STAT3,STAT5A
A	TNNI3		transporter			0.000258	CCL5,CCR5,CXCL3
A	ZBTB32		transcription regulator			0.000258	IL10,IL13,IL4	IL2,IRF1,NFKB1,NFKBIA,NFkB (complex),RELA,STAT1,STAT3,STAT5A,ZBTB32
A	CRY1		enzyme			0.000258	FOS,IL1B,TNF	CEBPB,CEBPD,CRY1,JUN,STAT1,STAT3,cyclic AMP
A	FPR2		G-protein coupled receptor			0.000258	CCR5,IL10,IL8	CEBPB,CREBBP,FPR2,IL13,IL1B,IL2,IL4,IL6,NFKB1,NFKBIA,NFkB (complex),NR3C1,RELA,STAT1,STAT3,STAT5A,STAT6
A	KT5823		chemical - kinase inhibitor			0.000258	FOS,IL4,NOS2	ADM,AKT1,Akt,Ap1,FOXO3,IKBKB,JUN,KT5823,MAPK14,NFE2L2,NFKB1,NFKBIA,NFkB (complex),RELA,STAT1,STAT3,TP53
A	tripterine		chemical - endogenous non-mammalian			0.000258	IL1B,NOS2,TNF	HMGB1,HSPA1A/HSPA1B,IL18,IRF1,NFKB1,NFKBIA,NFkB (complex),REL,RELA,STAT1,STAT3,STAT6,TP53,tripterine
A	ADA		enzyme	Inhibited	-2	0.00026	CXCL3,IL13,IL4,TNF	ADA,Ap1,CTNNB1,FOS,NFATC2,NFKBIA,NFkB (complex),STAT3,STAT5A,STAT5B,STAT6,TCR,histamine
A	CASP3		peptidase		0.254	0.00026	BIRC5,CTSK,NOS2,TNF	Ap1,CASP3,CDKN1A,EGFR,EP300,ESR1,HDAC3,HDAC4,JUN,MYC,NFKB1,NFKBIA,NFkB (complex),PRKCE,RB1,SMPD2,STAT1,STAT3,TP53
A	DACH1		transcription regulator		-1	0.00026	CXCL3,FOS,MEF2C,TNFAIP3
A	arotinoid acid		chemical toxicant			0.00026	ALDH9A1,FOS,RARRES1,TNF
A	ionomycin		chemical reagent		1.832	0.000266	ENPP1,FOS,IL10,IL13,IL4,IL8,MAF,SGK1,TNF	ATF2,Ap1,CEBPB,CTNNB1,Ca2+,Creb,ETS1,FOS,FOSL1,JUN,MAPK14,MAPK3,NFE2L2,NFKB1,NFKBIA,NFkB (complex),REL,RELA,SP1,STAT1,STAT3,histamine,ionomycin
A	PPARD		ligand-dependent nuclear receptor		0.02	0.000266	ALDH2,ALDH9A1,BIRC5,CLEC7A,GPD2,MERTK,PCNA,SLC27A1,TNF	Ap1,CASP3,CREBBP,HDAC4,NFKBIA,PPARA,PPARD,PPARG,REL,RELA,RNA polymerase II,RXRA,SMAD3,SREBF1,STAT1,TP53
A	estrogen		chemical drug		0.785	0.000274	AXL,CDKN1B,FOS,ICAM1,IFNB1,IL10,IL1B,PCNA,PTGDS,SFTPB,TNF,UNG	ATF2,CEBPB,CTNNB1,Creb,ERK1/2,ESR2,FOS,HDAC3,IRF1,JUN,MMP9,Mek,NFKB1,NFKBIA,NFkB (complex),NOTCH1,REL,RELA,SP1,STAT1,STAT3,TP53,estrogen
A	thioctic acid		chemical drug		0.063	0.000281	ABCC1,FOS,ICAM1,IL10,TNF	ATF2,Ap1,CEBPB,CHUK,CTNNB1,Creb,ERK,ETS1,FOS,FOSL1,MAPK3,NFKB1,NFKBIA,NFkB (complex),RELA,SMAD3,SP1,STAT1,STAT3,TP53,histamine,prostaglandin E2,thioctic acid
A	DOCK8		other		0.816	0.000282	CD40,IFNB1,IRF1,MERTK,RGS1,TNF
A	corticosterone		chemical - endogenous mammalian		0.819	0.00029	ANXA1,CDKN1B,FOS,MAOA,NOS2,SGK1,TNF	Ap1,CDKN2A,CEBPB,CTNNB1,ERK1/2,ESR1,FOSL1,HIF1A,ITGB1,JUN,NFKB1,NFKBIA,NFkB (complex),NPPA,POMC,Pkc(s),REL,RELA,STAT1,STAT3,STAT5A,corticosterone
A	ADCYAP1		other		-1.228	0.000304	CCL5,CD40,CXCL3,FOS,IER3,IL10,IRF1,NOS2,SOCS3,TNF,TXNRD1	ADCYAP1,Ap1,CREBBP,IRF1,IRF8,NFKB1,NFKBIA,NFkB (complex),REL,RELA,RNA polymerase II,STAT1,STAT3,VIP
A	MAP2K6		kinase		1.014	0.000306	CD40,IL4,IL8,NOS2,OSCAR,PRDX1	Ap1,CEBPB,ERK1/2,ESR1,GATA3,IRF3,IRF8,JUN,MAP2K6,MAPK14,NFATC2,NFE2L2,NFKB1,NFkB (complex),Nfat (family),RELA,STAT1,STAT3
A	emodin		chemical drug	Inhibited	-2	0.000307	BIRC5,ICAM1,IL1B,IL8	Ap1,CEBPB,CTNNB1,EGFR,ESR1,FOS,HDAC3,IRF1,JUN,MYC,NFKB1,NFKBIA,NFkB (complex),P38 MAPK,PPARG,RELA,STAT1,STAT3,emodin,histamine,troglitazone
A	CCR1		G-protein coupled receptor		0	0.000307	CCL5,CTSK,FOS,TNF	CCL5,CCR1,CEBPB,ERK,ERK1/2,FOSL1,IFNG,JUN,NFKBIA,NFkB (complex),P38 MAPK,PPARG,RELA,SP1,STAT1,STAT3,TP53
A	FCGR2B	-1.92	transmembrane receptor		-0.958	0.000307	CCL5,IL10,SOCS3,TNF	Ap1,CEBPB,ERK1/2,FCGR2B,HMGB1,IL12 (complex),IL17A,IRF1,Ifn gamma,JUN,NFKB1,NFKBIA,NFkB (complex),RELA,SMAD3,STAT1,STAT3,Tgf beta
A	KN-62		chemical - kinase inhibitor		-1.974	0.000307	IL13,IL4,IL8,TNF	ATP,Akt,Ap1,CHUK,HMGB1,IKBKB,KN-62,NFKB1,NFKBIA,NFkB (complex),RELA,SMAD3,STAT1,STAT3,TAC1,TP53
A	TRA@		transmembrane receptor			0.000307	IL10,IL4,SOCS3,TNF	Ap1,CD3E,EGR1,FYN,JUN,LAT,MAPK14,NFATC2,NFE2L2,NFkB (complex),Nfat (family),REL,RELA,STAT1,STAT3,STAT6,TRA@,TRB@,VAV,VAV1
A	TYK2		kinase			0.000307	IFNB1,IL1B,IRF1,SOCS3	CREBBP,HMGB1,IFNA2,IRF1,IRF8,Interferon alpha,JAK1,NFKB1,NFkB (complex),REL,RELA,RNA polymerase II,STAT1,STAT3,STAT5A,STAT6,TYK2
A	tamoxifen		chemical drug		1.26	0.000311	CDK6,CDKN1B,CYP3A4,FOS,IER3,IL8,IRF1,NOS2,TNF,UGCG	Ap1,Creb,ESR1,ESR2,FOSL1,IRF1,JUN,Mapk,NFKB1,NFKBIA,NFkB (complex),NR5A2,Pkc(s),REL,RELA,SP1,STAT3,TP53,nitric oxide,tamoxifen
A	Mek		group		-0.384	0.000312	AXL,CDKN1B,FOS,IL10,IL8,TFB2M,TNF,UNG	ATF2,Ap1,Creb,EP300,ESR1,ETS1,FOSL1,FOXO1,IRF3,JUN,MAPK3,MAPK8,Mapk,Mek,NFKBIA,PIK3R1,Pkc(s),RELA,STAT3,TP53
A	ICOS		other	Activated	2.191	0.000312	IL10,IL13,IL4,MAF,TNF	BCL3,CEBPB,FOXP3,Gm-csf,ICOS,IL13,IL21,Ige,JUN,NFATC2,NFKBIA,NFkB (complex),RELA,STAT1,STAT3,STAT4,STAT6
A	diphenyleneiodonium		chemical reagent		-1	0.000312	CXCL3,FOS,IFNB1,IL1B,IL8	ATF2,Ap1,CEBPB,CREBBP,ERK1/2,ESR1,IRF8,JUN,NFATC2,NFKBIA,NFkB (complex),Nfat (family),P38 MAPK,PPARG,RELA,RNA polymerase II,STAT1,STAT3,diphenyleneiodonium,hydrogen peroxide
A	RHOA		enzyme		-0.422	0.000331	CDKN1B,FOS,ICAM1,IL8,NFKB1,NOS2	Akt,Ap1,CEBPB,CREBBP,ESR1,HRAS,Histone h3,IRF1,NFKB1,NFKBIA,NFkB (complex),REL,RELA,RHOA,RNA polymerase II,SP1,STAT1,STAT3,TP53
A	ritonavir		chemical drug		-1.147	0.000346	ACAT2,CYP3A4,ICAM1,IL1B,IL8,NCAPH,RDH11,TNF	CEBPB,HMGB1,IRF1,IRF3,JUN,NFKB1,NFKBIA,NFkB (complex),NR1H3,PARP1,PPARA,PPARG,RELA,SREBF1,STAT1,TP53,TRAF6,fatty acid,palmitic acid,ritonavir
A	FYN		kinase		1.091	0.000347	FOS,IL13,IL4,SOCS3,TNF	ATF2,Akt,Ap1,CD28,Creb,ETS1,FYN,GATA3,IKBKB,MAPK3,NFKB1,NFKBIA,NFkB (complex),Nfat (family),PRKCQ,RELA,RXRA,STAT3,STAT5B,THRA,TP53
A	miR-21-5p (and other miRNAs w/seed AGCUUAU)		mature microRNA		-0.562	0.000347	CDK6,IL6R,MARCKS,NFIB,TNF	SP1,caspase,miR-21-5p (and other miRNAs w/seed AGCUUAU)
A	PTGES		enzyme			0.000347	ANXA1,CXCL3,IL1B,NOS2,TNF	Ap1,CASP3,CREBBP,CTNNB1,HDAC4,Ige,JUN,LEF1,NFATC2,NFKB1,NFKBIA,NFkB (complex),PPARG,PTGES,REL,RELA,RNA polymerase II,SMAD3,SREBF1,STAT1,STAT3,TP53,prostaglandin E2
A	ETS1		transcription regulator		1.156	0.00035	ARL4C,B4GALT5,CASP1,HS2ST1,ICAM1,IL10,IL4,SELL,TNF,ZEB2	Ap1,CSF2,ETS1,NFkB (complex),STAT1,STAT3,TP53
A	Mapk		group		0.528	0.00035	CDKN1B,CFLAR,FOS,IL8,IRAK3,NOS2,TNF	Akt,CASP8,CEBPB,CREBBP,ESR1,ESR2,FOS,HDAC3,JUN,MAP2K1,Mapk,NFKB1,NFKBIA,NFkB (complex),RELA,STAT1,STAT3,TP53,tamoxifen
A	tanespimycin		chemical drug		-1.912	0.00035	BIRC3,BIRC5,CDKN1B,CFLAR,IL6R,IL8,TNFAIP3	Ap1,BRAF,Creb,ESR1,FOXO3,HDAC2,IRF3,JUN,MAPK8,MYC,Mapk,NFKB1,NFKB2,NFKBIA,NFkB (complex),RELA,RIPK1,STAT3,TP53,TSC22D1,tanespimycin
A	Rp-8-Br-cAMP		chemical - kinase inhibitor			0.000351	ANXA1,IL4,TNF	Ap1,CEBPB,CEBPD,CREBBP,JUN,PPARG,Pka,RELA,Rp-8-Br-cAMP,STAT1,STAT3,cyclic AMP
A	C1q		complex			0.000351	IL10,IL8,MERTK	ATF2,C1q,CREBBP,Creb,EP300,FOS,HMGB1,IRF3,JUN,NFKBIA,NFkB (complex),STAT1,TP53,lipid A
A	TNFAIP8L2		other			0.000351	IL10,IL1B,TNF	CEBPB,IL12 (family),IL17A,IL1B,IL2,IL4,IRF4,NFKB1,NFKBIA,NFkB (complex),NR3C1,RELA,STAT1,STAT3,STAT4,STAT5A,STAT6,TNFAIP8L2
A	APOA4		transporter			0.000351	FOS,IL4,TNF
A	CSK		kinase			0.000351	FOS,IL1B,TNF	Ap1,CSK,CTNNB1,FN1,FOS,FOSL1,GSK3B,IRF3,JUN,MAP2K1/2,MAPK8,NFKB1,NFKBIA,NFkB (complex),NR3C1,RELA,SMAD3,STAT3,TP53,histamine
A	CD19		transmembrane receptor			0.000351	IL10,IL4,TNF	Ap1,CD19,CEBPB,CTNNB1,Ca2+,ERK1/2,FOSL1,IRF3,JUN,MAPK8,NFKBIA,NFkB (complex),RELA,SP1,STAT3,TP53,VAV,VAV1
A	CRY2		enzyme			0.000351	FOS,IL1B,TNF	CREBBP,CRY2,Creb,EP300,TP53
A	MAPK10		kinase			0.000351	FOS,IL8,TNF	ATP,Ap1,BCL2,ESR1,ESR2,FOS,HDAC3,HMGB1,JUN,Jnk,MAPK10,NFATC2,NFKB1,NFkB (complex),Nfat (family),PPARG,RELA,STAT1,STAT3,TP53
A	DHX9		enzyme			0.000351	IFNB1,NOS2,TNF	ATF2,Ap1,CEBPB,CREBBP,DHX9,EP300,IRF1,IRF3,JUN,MAVS,NFKB1,NFKBIA,NFkB (complex),NOS2,REL,RELA,RNA polymerase II,STAT1,STAT3,TP53
A	IDO1		enzyme			0.000351	IFNB1,IL10,TNF	CTNNB1,HDAC1,HMGB1,IDO1,IFNB1,IRF1,IgG,Interferon alpha,NFkB (complex),RELA,STAT1,STAT3
A	PDCD1LG2		enzyme			0.000351	IL10,IL13,IL4	IL12 (complex),IL2,IL4,IRF1,NFKB1,NFKBIA,NFkB (complex),PDCD1LG2,RELA,STAT1,STAT3,STAT5A,STAT6
A	KLRC4-KLRK1/KLRK1		transmembrane receptor			0.000351	CCL5,IL10,TNF	Ap1,CEBPB,ERK1/2,IRF1,IRF3,JUN,KLRC4-KLRK1/KLRK1,MAP3K7,MAPK8,NFKB1,NFKBIA,NFkB (complex),RELA,STAT1,STAT3,TP53
A	oxophenylarsine		chemical reagent			0.000351	IL13,IL1B,NOS2	CEBPB,F2RL1,IL12B,IRF1,JUN,NFKB1,NFKBIA,NFkB (complex),REL,RELA,STAT1,STAT3,oxophenylarsine
A	quinacrine		chemical drug			0.000351	BIRC2,BIRC5,CFLAR	CDKN1A,EP300,FOXO3,IRF1,JUN,MYC,NFKB1,NFKBIA,NFkB (complex),NOTCH1,RB1,RELA,STAT1,STAT3,TNFSF10,TP53,quinacrine
A	D-sphingosine		chemical - endogenous mammalian			0.000351	IL4,IL4R,TNF	ATF2,Ap1,BCL2,Creb,D-sphingosine,ETS1,FOS,FOXO1,HMGB1,IL1,IRF3,MAPK3,NFKB1,NFKBIA,NFkB (complex),PDPK1,RELA,STAT3,TP53,sphingosine-1-phosphate
A	zearalenone		chemical toxicant			0.000351	CDKN1B,IL1B,TNF	Ap1,ESR1,ESR2,JUN,NFkB (complex),NR5A2,RELA,SP1,STAT3,zearalenone
A	prostaglandin		chemical drug			0.000351	IL4,NOS2,TNF	CALCA,CEBPB,CREBBP,CTNNB1,Creb,IL6,NFKBIA,NFKBIB,NFkB (complex),RELA,STAT1,STAT3,prostaglandin
A	chrysotile asbestos		chemical toxicant		1.973	0.000359	CTSK,IL13,IL1B,IL4	CCL13,CDKN1A,CTNNB1,EP300,ETS1,IL4,MMP9,MYC,NFKB1,NFkB (complex),NOTCH1,RB1,RELA,STAT1,STAT3,STAT6,TP53,chrysotile asbestos
A	ketoconazole		chemical drug		-1.944	0.000359	CYP27B1,CYP3A4,IL4,IL8	4-hydroxytamoxifen,CTNNB1,ESR1,HDAC1,Ige,JUN,MYC,NFATC2,NFKBIA,NFkB (complex),NR3C1,RELA,SMARCA4,STAT3,corticosteroid,dexamethasone,ketoconazole
A	IL29		other		1.72	0.000385	CCR7,CD40,IL10,IL13,IL8,PSMB9	Ap1,CCL2,CEBPB,CREBBP,IL29,IL6,IRF8,NFKB1,NFKBIA,NFkB (complex),REL,RELA,RNA polymerase II,SMAD3,STAT1,STAT3,TNF
A	GATA2		transcription regulator			0.000385	CCL5,CDC42,CDKN1B,FOXP1,IL13,MEF2C
A	S100A6		transporter	Inhibited	-2	0.000417	CCL20,IL8,NCAPH,TNFAIP3
A	BCL11B		other		0.686	0.000417	FOXP1,IL10,IL8,TNF
A	ANXA1	-2.14	other		0.083	0.000417	ANXA1,IL1B,NOS2,SELL	ANXA1,AR,Ap1,ESR1,JUN,NFATC2,NFKB1,NFkB (complex),NOS2,NR3C1,Nfat (family),RELA,TP53,corticosterone
A	PLAT		peptidase		-0.152	0.000417	FOS,IL1B,NOS2,TNF	Ap1,CDKN2A,CEBPB,ERK1/2,ESR2,FN1,FOS,HDAC3,HGF,JUN,NFKB1,NFKBIA,NFkB (complex),NOTCH1,NPPA,PLAT,RELA,SMAD3,STAT3,TP53
A	SPHK1		kinase		-0.892	0.000417	CCL5,IL1B,SOCS3,TNF	Ap1,CEBPB,ERK1/2,IKBKB,JUN,Jnk,LYN,NFKB1,NFKBIA,NFkB (complex),P38 MAPK,PPARG,RELA,SPHK1,STAT1,STAT3,VAV
A	CTF1		cytokine			0.000417	FOS,IRF1,SOCS3,TNF	CTF1,ESR2,JAK2,NFKBIA,NFkB (complex),RELA,SOCS3,STAT,STAT1,STAT3,STAT5A,STAT5B,STAT5a/b,TCF3,TP53
A	VAV1		transcription regulator			0.000417	CDKN1B,FOS,IL4,TNF	AKT1,Akt,Ap1,CEBPB,CHUK,CTNNB1,Ca2+,FOSL1,FOXO3,IRF3,MAPK8,NFKB1,NFKBIA,NFkB (complex),RELA,SMAD3,SP1,STAT1,STAT3,TP53,VAV1
A	JUNB		transcription regulator		1.165	0.00042	ACAT2,CDKN1B,CXCL3,IL10,IL4,SGK1,TNF	Ap1,CEBPB,CEBPD,CTNNB1,ESR2,FOS,FOXO1,FOXO3,HDAC3,IL4,JUN,JUNB,NFATC2,NFkB (complex),RELA,SMAD3,STAT1,STAT3,STAT6,TP53,Vegf
A	DDX58		enzyme	Activated	2.162	0.000424	CCL5,IFNB1,IRF1,SOCS3,TNF	ATF2,CHUK,DDX58,IKBKB,IRF1,IRF3,JUN,MAVS,NFKB1,NFKB2,NFKBIA,NFkB (complex),RELA,RIPK1,SMAD3,STAT1,STAT3
A	deferoxamine		chemical drug		1.195	0.000424	CCL20,CCR7,CYP3A4,FOS,ICAM1,IL8,MAPK14,NOS2	Ap1,CEBPB,ERK1/2,IRF1,JUN,Jnk,LDL,NFKB1,NFKBIA,NFkB (complex),PPARG,REL,RELA,STAT1,STAT3,deferoxamine
A	leukotriene C4		chemical - endogenous mammalian			0.000464	FOS,IL8,TNF	ATF2,Ap1,CREBBP,ESR2,FOS,HDAC3,IRF1,JUN,NFE2L2,NFKB1,NFKBIA,NFkB (complex),REL,RELA,STAT3,TP53,leukotriene C4,reactive oxygen species
A	puromycin		chemical - endogenous non-mammalian			0.000464	ABCC1,CD40,IL1B	Ap1,BCL2,FOS,NFkB (complex),RELA,TP53,puromycin
A	PTGDR2		G-protein coupled receptor			0.000464	CCL5,IL13,IL4	NFkB (complex),PPARG,PTGDR2,prostaglandin D2
A	PPP2CA		phosphatase			0.000464	CASP1,IRF1,NOS2	CREBBP,IRF8,NFkB (complex),PPP2CA,RNA polymerase II,STAT1,STAT3
A	IL36G		cytokine			0.000464	IL4,IL8,TNF	CEBPB,CREBBP,ERK1/2,IL36G,IL6,IRF1,JUN,NFKB1,NFKBIA,NFkB (complex),RELA,STAT1,STAT3
A	CD1D		other			0.000464	CD40,IL10,IL4	Ap1,BCL3,CD1D,CREBBP,Gm-csf,IL10,IL2,IL4,NFKB1,NFKBIA,NFkB (complex),RELA,STAT1,STAT3,STAT5A,STAT6,galactosylceramide-alpha
A	NLRC4		other			0.000464	CXCL3,IL1B,NOS2	ATP,Ap1,CALR,CASP1,HMGB1,IL18,NFKB1,NFKBIA,NFkB (complex),NLRC4,PARP1,RELA,SP1,STAT1,STAT3,STAT6,TP53
A	CNR2		G-protein coupled receptor			0.000464	IL1B,IL8,TNF	Ap1,CCL2,CEBPB,CNR2,ERK,FOSL1,IL1RN,IL8,JUN,NFKB1,NFKBIA,NFkB (complex),RELA,SMAD3,SP1,STAT1,STAT3,TP53,nitric oxide
A	IL37		cytokine			0.000464	CXCL3,IL1B,TNF	Ap1,CREBBP,IL10,IL18,IL1B,IL37,NFKB1,NFKBIA,NFkB (complex),NR3C1,RELA,STAT1,STAT3,STAT6
A	NRTN		growth factor			0.000464	IL13,IL4,TNF	Akt,NFKBIA,NFkB (complex),NRTN,RELA,STAT3,TP53
A	IL19		cytokine			0.000464	IL13,IL4,TNF	Ap1,CEBPB,CREBBP,CTNNB1,FOXP3,IL19,IL6,IgG,NFE2L2,NFKB1,NFkB (complex),REL,RELA,STAT1,STAT3,STAT6,reactive oxygen species
A	N,N-dimethylsphingosine		chemical reagent			0.000464	FOS,ICAM1,TNF	Ap1,CEBPB,ERK1/2,IRF3,JUN,Jnk,LDL,N,N-dimethylsphingosine,NFKB1,NFKBIA,NFkB (complex),PPARG,PRKCD,RELA,STAT1,STAT3,sphingosine-1-phosphate
A	loxoribine		chemical drug			0.000464	IFNB1,IL8,TNF	IRF1,IRF3,IRF5,Ikb,NFKB1,NFKBIA,NFkB (complex),REL,RELA,TLR7,TLR8,loxoribine
A	chitin		chemical - endogenous non-mammalian			0.000464	CCL5,IL13,IL4
A	CEBPE		transcription regulator		0.124	0.000467	CDK6,CDKN1B,IL10,SELL,TNF
A	metribolone		chemical reagent		1.369	0.000468	CDKN1B,FOS,FOXO1,MAOA,MERTK,NOS2,RDH11,TNF	AKT1,CASP8,CEBPB,Creb,EP300,ESR1,ESR2,FOXO1,FOXO3,HDAC1,HMGB1,NFKBIA,NFkB (complex),PIK3R1,RELA,SMAD3,STAT1,STAT3,TP53,dihydrotestosterone,metribolone,progesterone
A	CGA		other		1.014	0.000481	BIRC3,GRB2,IL8,SGK1
A	fluvastatin		chemical drug		-0.277	0.000481	CD40,CDKN1B,IL8,NOS2	Ap1,CEBPB,ERK1/2,ESR1,HMGB1,JUN,MAPK9,NFATC2,NFKB1,NFKBIA,NFkB (complex),Nfat (family),RELA,RHOA,SP1,STAT3,fluvastatin
A	tempol		chemical drug		-1.982	0.000481	ICAM1,IL8,NOS2,SGK1	CEBPB,FOXO3,JUN,MYC,NFKB1,NFKBIA,NFkB (complex),NOTCH1,P38 MAPK,PPARG,REL,RELA,SP1,STAT1,STAT3,TP53,nitric oxide,palmitic acid,tempol
A	NOTCH3		transcription regulator			0.000481	CDKN1B,CFLAR,IL10,NOS2	IRF1,NFKB1,NFKBIA,NFkB (complex),NOTCH3,REL,RELA
A	morphine		chemical drug		1.063	0.000501	CCR5,CYP3A4,FOS,IL1B,IL4,NOS2,TNF	Ap1,CEBPB,CEBPD,CTNNB1,ESR1,IL12 (complex),IRF1,JUN,L-glutamic acid,NFATC2,NFKBIA,NFkB (complex),Nfat (family),PLAT,RELA,STAT1,STAT3,TP53,cyclic AMP,morphine
A	HBB		transporter		0	0.000513	CCR5,CLEC7A,ICAM1,IL1B,IL8	Ap1,ESR1,HBB,HMGB1,Histone h3,NFKB2,NFKBIA,NFkB (complex),RELA,RNA polymerase II,SP1,STAT1,STAT3,TNFSF12,carbon monoxide
A	tert-butyl-hydroquinone		chemical reagent		-0.186	0.000516	ABCC1,FOS,IL10,MAF,TNF,TXNRD1	AHR,Ap1,CEBPB,CREBBP,ESR1,GATA3,IRF3,JUN,MAPK8,NFE2L2,NFKB1,NFKBIA,NFkB (complex),RAF1,RELA,SMAD4,SP1,STAT3,TP53,ZFP36,tert-butyl-hydroquinone
A	FAM132A		other			0.000521	IL1B,TNF	CEBPB,ERK1/2,FAM132A,JUN,NFkB (complex),RELA,STAT3
A	ixabepilone		chemical drug			0.000521	BIRC2,BIRC5
A	(R)-limonene		chemical toxicant			0.000521	IL1B,TNF
A	tocilizumab		biologic drug			0.000521	CCL5,IL8	LDL,NFKB1,NFKBIA,NFkB (complex),RELA,STAT1,tocilizumab
A	TRIM38		other			0.000521	TNF,TRAF6
A	IRF2BP2		transcription regulator			0.000521	IL4,TNF
A	NFAM1		transmembrane receptor			0.000521	IL13,TNF	IRF8,NFAM1,Nfat (family)
A	Zfp35		other			0.000521	IL13,IL4
A	SERPING1		other			0.000521	IL10,TNF	F2,JUN,NFKB1,NFKBIA,NFkB (complex),RELA,SERPING1
A	FLII		other			0.000521	IL8,TNF	Ap1,FLII,MYD88,NFKB1,NFKBIA,NFkB (complex),STAT3
A	satratoxin G		chemical toxicant			0.000521	IL1B,TNF
A	GLRX	-1.86	enzyme			0.000521	CXCL3,ICAM1
A	GNLY		other			0.000521	CCL5,TNF
A	CNP		enzyme			0.000521	NOS2,PCNA	CEBPB,CNP,ERK1/2,JUN,NFkB (complex),RELA,STAT3
A	CD34		other			0.000521	IL10,TNF	Ap1,CD34,NFKBIA,NFkB (complex),RELA,STAT3,SYK
A	FGA		other			0.000521	IL1B,TNF
A	PRDX4		enzyme			0.000521	ICAM1,NOS2	Ap1,Jnk,NFkB (complex),PPARG,PRDX4,STAT1,STAT3
A	HSPB3		other			0.000521	ICAM1,IL8
A	LOC290071		other			0.000521	IL13,IL4
A	FANCD2		other			0.000521	TNF,TXNRD1
A	MEP1A		peptidase			0.000521	IL1B,IL8
A	OTUD7B		peptidase			0.000521	ICAM1,IL8	EGFR,ESR1,HDAC3,JUN,MYC,OTUD7B,STAT1
A	HSPB6		other			0.000521	ICAM1,IL8
A	F2RL3		G-protein coupled receptor			0.000521	FOS,TNF	Akt,CEBPB,ERK1/2,F2RL3,JUN,NFKBIA,NFkB (complex),RELA,STAT3,TP53
A	RAB10		enzyme			0.000521	IFNB1,TNF
A	USP19		peptidase			0.000521	BIRC2,BIRC3
A	CACNA1S		ion channel			0.000521	IL10,IL4	CACNA1S,CEBPB,CTNNB1,Ca2+,FOSL1,SP1,STAT3
A	HERC5		enzyme			0.000521	CCL5,IFNB1	CREBBP,EP300,HERC5,IRF3,JUN,NFkB (complex),STAT1
A	nitrous oxide		chemical drug			0.000521	FOS,TNF
A	ketotifen		chemical drug			0.000521	IL10,TNF
A	diacerein		chemical drug			0.000521	IL1B,TNF	Ap1,Jnk,NFkB (complex),PPARG,STAT1,STAT3,diacerein
A	cromolyn		chemical drug			0.000521	IL10,TNF	Ap1,CTNNB1,FOS,HMGB1,NFKB1,NFKBIA,NFkB (complex),RELA,SP1,cromolyn,histamine
A	TAPI		chemical - protease inhibitor			0.000521	IL6R,IL8
A	vitamin K		chemical - endogenous mammalian			0.000521	CYP3A4,TNF
A	ellipticine		chemical reagent			0.000521	CD40,IL1B
A	palmatine		chemical toxicant			0.000521	IL10,TNF
A	PP1		chemical - kinase inhibitor		-0.911	0.000552	FOS,IL1B,IL8,TNF	ATP,Ap1,CEBPB,CREBBP,ERK,FOSL1,HMGB1,HRAS,IRF3,JAK2,MAPK8,NFKB1,NFKBIA,NFkB (complex),PP1,RELA,RNA polymerase II,SP1,STAT1,STAT3,STAT5A,TP53
A	TRB@		transmembrane receptor			0.000552	IL10,IL13,IL4,TNF	Ap1,CD3E,EGR1,FYN,JUN,LAT,MAPK14,NFATC2,NFE2L2,NFkB (complex),Nfat (family),STAT1,STAT3,STAT6,TRB@,VAV,VAV1
A	CALR		transcription regulator			0.000552	CXCL3,ICAM1,IL4,TNF	Ap1,CALR,CEBPB,CTNNB1,Ca2+,FOSL1,JUN,LPL,MAPK14,NFE2L2,NFKBIA,NFkB (complex),RELA,SP1,STAT1,STAT3
A	MYB		transcription regulator	Activated	2.186	0.000553	BIRC3,BIRC5,ERBB2IP,IL13,IL4,PCNA	Ap1,ESR1,Histone h3,MYB,NFKB1,NFKBIA,NFkB (complex),PRKCD,RELA,RNA polymerase II,SP1
A	NOS2	3	enzyme		1.061	0.000562	BIRC5,CXCL3,FOXO1,IFNB1,IL10,IL1B,NOS2,PCNA,TNF	Akt,CEBPB,ERK1/2,GSK3B,HMGB1,HMOX1,JUN,NFKBIA,NFkB (complex),NOS2,PPARG,PTGS2,RELA,SP1,STAT1,STAT3,TP53
A	BAX		transporter		1.982	0.000563	BIRC2,CCL5,CTSK,IFNB1,TNF	Ap1,BAK1,BAX,BCL2L1,CREBBP,EP300,IRF3,Ikb,JUN,Jnk,NFATC2,NFKB1,NFKBIA,NFkB (complex),PPARG,RELA,STAT1,STAT3,TP53,TRAF2
A	PRKCB		kinase		1.264	0.000563	CD40,FOS,ICAM1,IL10,NOS2	Ap1,CEBPB,ERK1/2,ESR1,HMGB1,Histone h3,JUN,NFKB1,NFKBIA,NFkB (complex),P38 MAPK,PARP1,PPARG,PRKCB,RELA,RNA polymerase II,SP1,STAT1,STAT3,TP53,prostaglandin E2
A	imatinib		chemical drug		-0.653	0.000593	BIRC2,BIRC5,CDKN1B,IL1B,TNF,TNFSF13B	Akt,Ap1,BCL2L1,CREBBP,EGR1,GSK3B,JUN,KITLG,MAPK1,NFATC2,NFKB1,NFKBIA,NFkB (complex),Nfat (family),RELA,STAT1,STAT3,TP53,imatinib
A	amphotericin B		chemical drug			0.000597	IL1B,IL8,TNF	Akt,GSK3B,JUN,NFKBIA,NFkB (complex),RELA,STAT3,TP53,amphotericin B
A	clarithromycin		chemical drug			0.000597	IL1B,IL8,TNF	Ap1,BCL3,CEBPB,ERK,ERK1/2,ESR1,FOSL1,Gm-csf,IL8,JUN,NFATC2,NFKBIA,NFkB (complex),Nfat (family),RELA,SP1,STAT1,STAT3,TP53,clarithromycin
A	ADP		chemical - endogenous mammalian			0.000597	FOS,IL8,TNF	ADP,ATF2,ATP,Ap1,CTNNB1,Creb,ESR1,ETS1,FOSL1,HIF1A,HMGB1,ITGB1,JUN,MAPK3,Mapk,NFKB1,NFkB (complex),Pkc(s),RELA,STAT1,STAT3,STAT5A
A	Collagen type II		complex			0.000597	CXCL3,IL1B,TNF	CEBPB,Collagen type II,ERK1/2,JUN,NFkB (complex),RELA,STAT3
A	clobetasol propionate		chemical drug			0.000597	ABCC1,CD40,ICAM1
A	Ifna		other			0.000597	AXL,FOS,IRF1	CREBBP,IRF8,Ifna,NFkB (complex),RNA polymerase II,STAT1,STAT3
A	CLEC7A	-2.5	transmembrane receptor			0.000597	IL10,IL1B,TNF	Ap1,CEBPB,CLEC7A,ERK,FOSL1,IL12B,IL18,IL23A,IRF1,NFKB1,NFKBIA,NFkB (complex),RELA,SP1,STAT1,STAT3,STAT4,STAT6,SYK,TP53
A	CCL21		cytokine			0.000597	IL13,IL4,IL8	Akt,CCL19,CCL21,IRF1,NFKB1,NFKBIA,NFkB (complex),REL,RELA,STAT1,STAT3,TP53
A	FCGR1A		transmembrane receptor			0.000597	CXCL3,IL1B,TNF	ARF6,Ap1,CEBPB,ERK1/2,FCGR1A,HMGB1,IL1,JUN,NFKB1,NFKBIA,NFkB (complex),P38 MAPK,PPARG,RELA,STAT1,STAT3,SYK
A	EREG		growth factor			0.000597	CXCL3,TNF,TNFAIP6
A	CXCL3	3.44	cytokine			0.000597	CCL5,CXCL3,TNF	CEBPB,CXCL3,ERK1/2,IL8,IRF1,JUN,NFKB1,NFKBIA,NFkB (complex),P38 MAPK,PPARG,RELA,STAT1,STAT3
A	IL15RA		transmembrane receptor			0.000597	IL10,IL8,TNF	ATF2,Ap1,CREBBP,Creb,ESR2,ETS1,FOS,IL12 (complex),IL15,IL15RA,IRF1,IRF3,JUN,MAPK3,MAPK8,NFE2L2,NFKBIA,NFkB (complex),RELA,STAT1,STAT3,TP53
A	GAB1		other			0.000597	CCL5,IFNB1,IL1B	Ap1,CEBPB,ERK1/2,GAB1,IRF1,JUN,Jnk,NFKB1,NFKBIA,NFkB (complex),P38 MAPK,PPARG,REL,RELA,STAT1,STAT3
A	TRIM21		enzyme			0.000597	IFNB1,IL1B,TNF	CREBBP,CTNNB1,EP300,IKBKB,IRF1,IRF3,IRF8,IgG,JUN,NFKB1,NFKBIA,NFkB (complex),RELA,RNA polymerase II,SPI1,STAT1,STAT3,TRAF6,TRIM21
A	3-aminobenzamide		chemical toxicant			0.000597	ICAM1,IL1B,TNF	3-aminobenzamide,FOXO3,HMGB1,ICAM1,IRF1,JUN,MYC,NFKB1,NFKBIA,NFKBIB,NFkB (complex),NOTCH1,PARP1,REL,RELA,TP53
A	ethyl pyruvate		chemical drug			0.000597	IL10,NOS2,TNF	Akt,Ap1,HMGB1,JUN,NFKB1,NFKBIA,NFkB (complex),P38 MAPK,PPARG,RELA,SP1,STAT1,STAT3,TP53,ethyl pyruvate,nitric oxide,uric acid
A	isopentenyl diphosphate		chemical - endogenous mammalian			0.000597	CCR5,FCGR3A,TNF	CCL3,CCL5,NFKB1,NFkB (complex),STAT,STAT1,STAT3,ZFP36,isopentenyl diphosphate
A	D609		chemical reagent			0.000597	IL8,NOS2,TNF	Ap1,Creb,D609,ESR1,JAK2,JUN,Mapk,NFATC2,NFKB1,NFKBIA,NFKBIB,NFkB (complex),Nfat (family),PRKCE,REL,RELA,STAT1,STAT3,STAT5A
A	clenbuterol		chemical drug			0.000597	IL10,IL1B,SOCS3	Akt,CEBPB,CEBPD,CREBBP,ERK1/2,HDAC4,JUN,NFKBIA,NFkB (complex),RELA,STAT3,TP53,clenbuterol
A	N-carbobenzyloxy-leucine-leucine-norvalinal		chemical - protease inhibitor			0.000597	CFLAR,IL8,NOS2	FOXO3,IRF1,IRF3,JUN,MYC,N-carbobenzyloxy-leucine-leucine-norvalinal,NFKB1,NFKB2,NFKBIA,NFkB (complex),NOTCH1,REL,RELA,RIPK1,STAT1,STAT3,TP53
A	poly dA-dT		chemical reagent			0.000597	CCL5,IFNB1,IL8	BAX,CREBBP,EP300,IRF3,JUN,LDL,NFKB1,NFKBIA,NFkB (complex),RELA,STAT1,TBK1,poly dA-dT
A	TP73		transcription regulator		-0.406	0.000609	ABCC1,AUH,BIRC2,BIRC5,CASP1,CDKN1B,IER3,IL4R,TBL1X	CDKN1A,EP300,FOXO3,HIF1A,JUN,MYC,NFKBIA,NOTCH1,RB1,SP1,STAT3,TP53,TP73
A	CD5		transmembrane receptor		1.455	0.000616	CCR7,ICAM1,IL10,IL13,TLR8	CD5,IRF1,LAT,NFKB1,NFKBIA,NFkB (complex),RELA,STAT1,VAV1
A	BCR (complex)		complex		1.588	0.000627	CCR7,CDK6,CDKN1B,CFLAR,FOS,IL10,SELL	Akt,Ap1,BCR (complex),CD40,CREBBP,GSK3B,IL10,IL2,IRF1,JUN,NFKB1,NFKBIA,NFkB (complex),RELA,STAT1,STAT3,STAT5A,TP53
A	E. coli serotype 0127B8 lipopolysaccharide		chemical - endogenous non-mammalian		1.931	0.000631	CCL5,IFNB1,IL10,TNF	Ap1,CREBBP,E. coli serotype 0127B8 lipopolysaccharide,EP300,IL10,IRF1,IRF3,IRF8,JUN,NFKB1,NFKBIA,NFkB (complex),REL,RELA,RNA polymerase II,STAT1,STAT3
A	IFIH1		enzyme		1.191	0.000631	CCL5,IFNB1,IL8,TNF	ATF2,CREBBP,EP300,HDAC1,IFIH1,IFNB1,IKBKE,IRF1,IRF3,JUN,MAVS,NFKB1,NFKBIA,NFkB (complex),RELA,STAT1,STAT3,TBK1
A	ELANE		peptidase		1.105	0.000631	FOS,IL1B,IL8,TNF	Ap1,CEBPB,CEBPD,ELANE,ERK1/2,ICAM1,IRAK1,JUN,NFKBIA,NFkB (complex),NOTCH1,RELA,RNA polymerase II,SMAD3,STAT3,TP53,Tgf beta
A	INPP5D		phosphatase		0.304	0.000631	IFNB1,IL10,IRAK3,TNF	Ap1,CEBPB,CREBBP,ERK1/2,FOXO3,INPP5D,JUN,MYD88,NFATC2,NFKB1,NFKBIA,NFkB (complex),PI3K (complex),RELA,STAT3,TLR4,VAV
A	ribavirin		chemical drug		-0.741	0.000631	IL10,IL4,IL8,TNF	ATF2,Ap1,CEBPB,CREBBP,CTNNB1,Creb,ERK1/2,FOS,IL12 (complex),IRF1,IRF8,JUN,Mek,NFKBIA,NFkB (complex),RELA,RNA polymerase II,SP1,STAT1,STAT3,TP53,histamine,ribavirin
A	eplerenone		chemical drug		-1.982	0.000631	ICAM1,IL1B,NFKB1,TNF	IL1B,NFKB1,NFKBIA,NFkB (complex),NR3C1,RELA,STAT3,TNF,eplerenone
A	6-hydroxydopamine		chemical toxicant		1.98	0.000635	BAD,CCL5,FOS,IL10,IL1B,NOS2	6-hydroxydopamine,Akt,Ap1,CEBPB,ERK1/2,HMGB1,IRF1,JUN,NFKB1,NFKBIA,NFkB (complex),PARP1,PRKCD,RELA,STAT1,STAT3,TP53
A	cerivastatin		chemical drug		-1.507	0.000635	CD40,ICAM1,IL8,NOS2,PTGDS,TNF	Ap1,CCL2,CTNNB1,ESR1,FOS,IRF1,JUN,Jnk,NFATC2,NFKB1,NFKBIA,NFkB (complex),Nfat (family),PPARG,REL,RELA,SMAD3,STAT1,STAT3,cerivastatin,histamine
A	NR1H3		ligand-dependent nuclear receptor		-1.507	0.000635	ARL4C,CCL5,CDKN1B,IL1B,NOS2,TNF	ABCA1,APOE,AR,CEBPB,CREBBP,EGR1,IRF1,NFKB1,NFKBIA,NR1H3,NR3C1,PPARA,RELA,RNA polymerase II,SP1,STAT1,STAT3,corticosterone,gemfibrozil
A	green tea polyphenol		chemical drug	Inhibited	-2	0.000717	ANXA1,FOS,ICAM1,IL1B	Ap1,CEBPB,ERK,FOSL1,FOXO3,JUN,Jnk,LDL,MYC,NFKB1,NFKBIA,NFkB (complex),NOTCH1,PPARG,PRKCD,RELA,SP1,STAT1,STAT3,TP53,green tea polyphenol
A	PLG		peptidase		1.959	0.000717	BAD,CD40,IL1B,TNF	Ap1,CREBBP,CTNNB1,Fibrinogen,IRF8,IgG,JAK1,LDL,NFKB1,NFKBIA,NFkB (complex),PLG,RELA,RNA polymerase II,STAT1,STAT3,STAT5A
A	IL23A		cytokine		1.183	0.000717	IL10,IL13,IL1B,TNF	CEBPB,IL17A,IL23A,NFKB1,NFKBIA,NFkB (complex),P38 MAPK,PPARG,REL,RELA,STAT1,STAT3,STAT4
A	CD4		transmembrane receptor		1.067	0.000717	CFLAR,IL10,IL4,TNF	Ap1,CD3E,CD4,EGR1,FASLG,ITK,LAT,NFATC2,NFKB1,NFkB (complex),Nfat (family),RELA,STAT3,STAT6,VAV,VAV1
A	Ifnar		group		1.016	0.000717	CD40,IFNB1,IL1B,TNF	CALR,CASP1,CREBBP,CpG ODN 1668,HDAC1,HMGB1,IFNB1,IRF1,IRF8,IRF9,Ifnar,NFKB1,NFKBIA,NFkB (complex),RELA,RNA polymerase II,STAT1,STAT3,TP53,poly rI:rC-RNA
A	GAPDH		enzyme		0.958	0.000717	CCL20,ENPP1,IFNB1,IL10
A	prostaglandin J2		chemical - endogenous non-mammalian			0.000717	CFLAR,IL8,NOS2,TNF	Akt,Ap1,CEBPB,CREBBP,ERK1/2,FOXO3,IRF1,JUN,MYC,NFKB1,NFKBIA,NFkB (complex),NOTCH1,PPARG,RELA,RNA polymerase II,SMAD3,STAT1,STAT3,TP53,prostaglandin J2
A	HDAC6		transcription regulator			0.000717	BIRC5,IFNB1,NOS2,TNF	Ap1,CEBPB,CEBPD,CREBBP,CTNNB1,EP300,HDAC6,IRF3,JUN,Jnk,NFKBIA,NFkB (complex),P38 MAPK,PPARG,SMAD3,STAT1,STAT3,STAT5A,vorinostat
A	bromodeoxyuridine		chemical drug	Activated	2.195	0.000734	IFNB1,IL1B,IL8,IRF1,TNF	CREBBP,IRF8,NFKB1,NFkB (complex),REL,RELA,RNA polymerase II,STAT1,STAT3,bromodeoxyuridine
A	paraquat		chemical toxicant		0.849	0.000734	BAD,EMR1,IL13,IL8,SFTPB
A	GW3965		chemical reagent		-1.31	0.000734	CCL5,IL1B,IL8,NOS2,TNF	Ap1,GW3965,NFkB (complex),Nr1h,SREBF1
A	leukotriene B4		chemical - endogenous mammalian			0.000752	IL1B,IL8,TNF	Ap1,CAMP,CCL2,CEBPB,CTNNB1,Creb,ERK,FOSL1,HIF1A,ITGAM,ITGB1,NFKB1,NFKBIA,NFkB (complex),RELA,SMAD3,SP1,STAT1,STAT3,STAT5A,TP53,leukotriene B4
A	Cbp/p300		group			0.000752	IL4,IRF1,TNF	Ap1,CEBPB,CEBPD,CTNNB1,Cbp/p300,EP300,HDAC1,HDAC2,Histone h4,IRF1,NFKB1,NFKBIA,NFkB (complex),PPARG,REL,RELA,SMAD3,STAT1,STAT3
A	3M-002		chemical reagent			0.000752	CD40,IL1B,TNF	3M-002,Ap1,CEBPB,CREBBP,IL10,IL12B,IL1A,IRF1,Jnk,NFKB1,NFKBIA,NFkB (complex),PPARG,RELA,RELB,STAT1,STAT3
A	RNASEL		enzyme			0.000752	IFNB1,IL1B,TNF	Ap1,HMGB1,IRF1,Interferon alpha,Jnk,NFkB (complex),PPARG,RELA,RNASEL,STAT1,STAT3
A	CASP8		peptidase			0.000752	CDKN1B,FOS,TNF	Ap1,CASP8,CEBPB,ERBB2,ERK1/2,ESR1,FADD,IRF3,JUN,MAPK8,NFKB1,NFKBIA,NFkB (complex),RELA,RNA polymerase II,SP1,STAT3,TP53,caspase
A	FCER2		transmembrane receptor			0.000752	IL8,NOS2,TNF	FCER2,IL12 (complex),IRF1,JUN,NFKB1,NFKBIA,NFkB (complex),REL,RELA,SP1,STAT1,STAT3,TP53,nitric oxide
A	PIAS4		transcription regulator			0.000752	IFNB1,IL1B,IRF1	Ap1,CEBPB,CEBPD,CREBBP,CTNNB1,IRF1,IRF8,NFKB1,NFKBIA,NFkB (complex),PIAS4,REL,RELA,RNA polymerase II,SMAD3,STAT1,STAT3
A	NT5E		phosphatase			0.000752	IL13,IL1B,TNF	ATP,Ap1,HMGB1,NFKB1,NFKBIA,NFkB (complex),NT5E,REL,RELA,STAT1,STAT3,adenosine
A	CD180		other			0.000752	IL10,TNF,TNFSF13B	Ap1,CD180,CD19,STAT1,STAT3,VAV,VAV1
A	FCER1A		transmembrane receptor			0.000752	IL13,IL4,TNF	Ap1,FCER1A,IRF8,LAT,LCP2,LYN,NFKB1,NFKBIA,NFkB (complex),Nfat (family),PRKCD,RELA,STAT1,STAT3,VAV,VAV1
A	IL2RB		transmembrane receptor			0.000752	FOS,IL10,IL4	Ap1,HMGB1,IL2,IL2RB,Immunoglobulin,JUN,MAPK14,NFE2L2,NFKB1,NFKBIA,NFkB (complex),RELA,STAT1,STAT3,STAT5A,STAT5a/b
A	MGAT5		enzyme			0.000752	IL13,IL4,IL4R	ATF2,Ap1,Creb,ETS1,MAPK3,MGAT5,NFATC2,STAT3,STAT5A,STAT5B,STAT6,TCR
A	BCL10		transcription regulator			0.000752	CCL5,IL8,TNF	Ap1,BCL10,CHUK,IKBKG,IRF3,JUN,Jnk,MAP3K7,NFKB1,NFKBIA,NFkB (complex),P38 MAPK,PPARG,RELA,SMAD3,STAT1,STAT3
A	WIN 55,212-2		chemical - other			0.000752	NOS2,PCNA,TNF	Akt,Ap1,CEBPB,ERK1/2,JUN,L-glutamic acid,NFKBIA,NFkB (complex),P38 MAPK,PPARG,RELA,STAT1,STAT3,TP53,WIN 55,212-2,rimonabant
A	gossypol		chemical toxicant			0.000752	BIRC5,CFLAR,IL8	FOXO3,JUN,MYC,NFKBIA,NOTCH1,TP53,gossypol
A	cannabidiol		chemical drug			0.000752	BIRC5,NOS2,TNF	Ap1,EIF2AK2,HMGB1,IRF1,NFKB1,NFKBIA,STAT1,STAT3,anandamide,cannabidiol
A	D-glucose		chemical - endogenous mammalian		1.395	0.000758	ANXA1,BAD,CDKN1B,CFLAR,FOS,ICAM1,IL1B,IL8,PCNA,PDK1,PTGDS,SGK1,SLC39A8,TNF,TXNRD1	Ap1,CEBPB,D-glucose,ERK1/2,ESR1,ESR2,FOS,FOSL1,FOXO3,HDAC3,Histone h3,JUN,MAP2K1/2,MYC,NFKBIA,NFkB (complex),NOTCH1,NR3C1,RELA,RNA polymerase II,SMAD3,SP1,STAT3,TP53
A	TGM2		enzyme		1.201	0.000763	BIRC3,CDK6,CFLAR,IL1B,IL8,MERTK,PAK1,SELL,SLC20A1,TNF	Ap1,CREBBP,CTNNB1,Creb,EP300,FN1,HIF1A,Histone h4,ITGB1,JUN,NFKB1,NFKBIA,NFkB (complex),RELA,SMAD3,STAT1,STAT5A,TGM2,TP53,Tgf beta
A	losartan potassium		chemical drug		-1.025	0.000773	FOS,IL1B,IL8,NOS2,SOCS3,TNF	Ap1,CEBPB,CEBPD,CREBBP,FOXO3,JAK2,JUN,Jnk,NFKBIA,NFkB (complex),PI3K (complex),PPARG,SMAD3,STAT1,STAT3,STAT5A,Tgf beta,cyclic AMP,losartan potassium
A	alefacept		biologic drug		-1	0.000798	CCL5,FCGR3A,IL8,NOS2,SOCS3
A	STAT5a/b		group			0.000798	FOS,IL4,IL4R,IRF1,MAF
A	RETN		other		1.94	0.000811	CX3CL1,ICAM1,SOCS3,TNF	AR,Ap1,CEBPB,ERK1/2,JUN,LDL,LEP,LPL,NFKB1,NFKBIA,NFkB (complex),RELA,RETN,RNA polymerase II,SRC (family),STAT1,STAT3
A	F7		peptidase		1.122	0.000811	EEF1A1,FOS,IL1B,IL8	Ap1,CEBPB,ERK,ESR1,F2R,F7,FOSL1,IRF3,JUN,MAPK14,MAPK8,NFATC2,NFE2L2,NFKBIA,NFkB (complex),Nfat (family),SP1,STAT1,STAT3,TP53
A	IL9		cytokine		0.692	0.000811	CCL20,IL13,IL4,TNF	Ap1,CEBPB,CREBBP,ERK1/2,IL10,IL4,IL9,IRF1,JUN,NFKB1,NFKBIA,NFkB (complex),REL,RELA,STAT1,STAT3,STAT6
A	ITGAV		ion channel		-0.152	0.000811	BIRC2,CDKN1B,FOS,PCNA	Akt,Ap1,CEBPB,CREBBP,ERK1/2,ESR1,ITGAV,ITGB3,JUN,MAP2K1,NFKBIA,NFkB (complex),RELA,SHC1,SMAD4,STAT3,TP53
A	methylnitrosourea		chemical toxicant			0.000811	CCL5,CDKN1B,CXCL3,PCNA	CEBPB,IGF1,NFkB (complex),STAT1,STAT3,TP53,methylnitrosourea
A	GATA1		transcription regulator		1.131	0.000818	CCL5,CDK6,CDKN1B,ENPP1,EPB42,IL13,IL4,IL6R	Ap1,GATA1,NFE2L2,NFKB1,NFkB (complex),REL,RELA,STAT1,STAT3,reactive oxygen species
A	CFTR		ion channel		-0.795	0.000825	CCL5,IL8,NFKB1,NOS2,SOCS3,TNF	CFTR,CREBBP,EP300,HDAC2,Hsp70,IRF1,IRF8,NFKB1,NFKBIA,NFkB (complex),NR3C1,REL,RELA,RNA polymerase II,STAT1,STAT3,TP53
A	MITF		transcription regulator		0.987	0.000855	ALCAM,ATP6V1C1,CTSK,FOS,GNPTAB,IL6R,OSCAR,ZFYVE16
A	9-cis-retinoic acid		chemical drug	Activated	2.182	0.000893	CASP1,CCL20,CDKN1B,FOS,IFNGR1,IRF1,SFTPB,SLC27A1	9-cis-retinoic acid,Ap1,CASP8,CEBPB,CREBBP,IL6,IRF8,NFKB1,NFKBIA,NFkB (complex),PPARA,RELA,RNA polymerase II,RXRA,STAT1,STAT3,THRB,TNF,VDR
A	RNASE2		enzyme		1.986	0.000913	CCL5,IL10,IL13,TNF	IRF1,NFKB1,NFKBIA,NFkB (complex),RELA,RNASE2,STAT1,STAT3,TLR2
A	mir-182		microRNA			0.000913	CDK6,FOXO1,GRB2,LRP6
A	ANGPT1		growth factor			0.000913	ALCAM,BIRC5,ICAM1,NFKB1	ANGPT1,NFKB1,NFKBIA,NFkB (complex),P38 MAPK,PPARG,RELA,RHOA,STAT1,STAT3
A	ssRNA40		chemical reagent			0.000931	IL10,IL1B,TNF	IRF1,IRF3,IRF5,Ikb,NFKBIA,NFkB (complex),RELA,TLR7,TLR8,ssRNA40
A	PECAM1		other			0.000931	IFNB1,SELL,TNF	Ap1,JUN,NFKBIA,NFkB (complex),PECAM1,PTPN11,SIRPA,STAT,STAT1,STAT3
A	TNFAIP2		other			0.000931	IFNB1,IRF1,MERTK
A	BECN1		other			0.000931	BIRC5,IFNB1,TNF	BCL2L1,BECN1,CASP3,CEBPB,CREBBP,FOXO3,HDAC4,JUN,NFATC2,NFKB1,NFkB (complex),PI3K (complex),PPARG,REL,RELA,SREBF1,STAT1,STAT3,TP53
A	cyclopiazonic acid		chemical - endogenous non-mammalian			0.000931	FOS,NOS2,TNF	ATF2,Ap1,CASP3,CREBBP,Creb,ESR1,ETS1,HDAC4,IRF1,JUN,MAPK1,MAPK3,NFATC2,NFKB1,NFKBIA,NFkB (complex),Nfat (family),PPARG,REL,RELA,SREBF1,STAT1,STAT3,TP53,cyclopiazonic acid
A	nimesulide		chemical drug			0.000931	BIRC5,NOS2,PCNA	Ap1,CREBBP,PPARG,RNA polymerase II,SMAD3,STAT1,nimesulide
A	vitamin K3		chemical drug			0.000931	ABCC1,FOS,NOS2	FOXO3,JUN,MYC,NFKBIA,NOTCH1,TP53,vitamin K3
A	kaempferol		chemical toxicant			0.000931	BIRC5,ICAM1,TNF	CASP3,CREBBP,HDAC4,IRF1,JAK1,NFKB1,NFKBIA,NFkB (complex),PPARG,REL,RELA,SREBF1,STAT1,STAT3,STAT5A,TP53,kaempferol
A	reserpine		chemical drug			0.000931	FOS,GNAI3,IL1B	Ap1,CEBPB,Creb,JUN,STAT3,norepinephrine,reserpine
A	arsenic		chemical toxicant			0.000931	BIRC3,CCR7,IL13	Ap1,IRF1,Jnk,NFKB1,NFKBIA,NFkB (complex),PPARG,RELA,STAT1,STAT3,arsenic
A	okadaic acid		chemical toxicant		0.479	0.000935	ANXA1,FOS,IL1B,IL8,NOS2,TNF	Ap1,CALCA,CTNNB1,Creb,EGFR,ESR1,ESR2,FOS,HDAC3,JUN,Jnk,MYC,NFATC2,NFKBIA,NFKBIB,NFkB (complex),Nfat (family),PPARG,RELA,STAT1,STAT3,TP53,okadaic acid
A	RHO		G-protein coupled receptor		0.447	0.00102	EPB41,FOS,MEF2C,SGK1,TNFAIP3	NFKBIA,NFkB (complex),P38 MAPK,PPARG,RHO,STAT1,STAT3
A	silibinin		chemical drug		-1.499	0.00102	BIRC5,CDK6,CDKN1B,NOS2,PCNA	Akt,Ap1,CASP3,CDKN1A,CREBBP,EGFR,EP300,ESR1,HDAC3,HDAC4,JUN,MAPK1,MYC,NFKBIA,NFkB (complex),PPARG,RB1,REL,RELA,SREBF1,STAT1,STAT3,TP53,silibinin
A	LGALS1		other		1.988	0.00102	CDKN1B,IFNGR1,IL10,MAF	ATF2,Ap1,CEBPB,CREBBP,Creb,ESR1,IL2,LGALS1,Mek,NFKB1,NFKBIA,NFkB (complex),SMAD4,SP1,STAT1,STAT3,STAT5A,TP53
A	3M-011		chemical reagent		1.98	0.00102	CD40,IFNB1,IL8,TNF	3M-011,HMGB1,IRF1,IRF3,IRF5,Ikb,Interferon alpha,NFKB1,NFKBIA,NFkB (complex),RELA,STAT1,STAT3,TLR7,TLR8,TNF
A	SELP		other		1.205	0.00102	IL1B,IL4R,IL8,TNF	CEBPB,ESR1,IFNG,IL17A,IL2,IL4,NFKB1,NFKBIA,NFkB (complex),RELA,SELP,STAT1,STAT3,STAT5A,STAT6,TGFB1
A	CIITA		transcription regulator		-1.959	0.00102	IL10,IL13,IL4,OSCAR	Ap1,CIITA,CTNNB1,ESR1,Histone h3,MMP9,NFKB1,NFkB (complex),NOTCH1,RELA,RNA polymerase II,SP1
A	treprostinil		chemical drug			0.00103	IL1B,TNF
A	1,2-dipalmitoylphosphatidylcholine		chemical - endogenous mammalian			0.00103	ICAM1,IL8	1,2-dipalmitoylphosphatidylcholine,CEBPB,ERK,FOSL1,SP1,STAT1,TP53
A	CXCL6		cytokine			0.00103	IL1B,TNF
A	CC8490		chemical drug			0.00103	IER3,IL8	CC8490,ESR1,ESR2,NFkB (complex),RELA,SP1,STAT3
A	1-methyl-2-pyrrolidinone		chemical toxicant			0.00103	CTSK,FOS
A	smectite		chemical drug			0.00103	IL1B,NOS2
A	Il12 receptor		complex			0.00103	IL4,TNF
A	5430435G22Rik		peptidase			0.00103	IFNB1,TNF	5430435G22Rik,CEBPB,CREBBP,EP300,ERK1/2,IRF1,IRF3,JUN,NFKBIA,NFkB (complex),RELA,STAT1,STAT3,TLR9
A	TNIP3	7.32	other			0.00103	IL8,TNF
A	BPIFA1		other			0.00103	CXCL3,IL1B
A	B3GNT2		enzyme			0.00103	IL1B,TNF	B3GNT2,CEBPB,ERK1/2,JUN,NFkB (complex),RELA,STAT3
A	CMIP		other			0.00103	IL4,MAF
A	HDAC11		transcription regulator			0.00103	IL10,TNF	HDAC11,NFKBIA,NFkB (complex),STAT1,STAT3,STAT5A,vorinostat
A	TAF9		transcription regulator			0.00103	IL8,IRF1
A	Fc receptor		group			0.00103	DOCK11,IL10
A	IL20RB		other			0.00103	IL10,IL4
A	IRAK1BP1		other			0.00103	IL10,NFKB1
A	ABCD2		transporter			0.00103	NOS2,TNF
A	Muc2		other			0.00103	IL1B,TNF
A	PTPN2		phosphatase			0.00103	CDKN1B,NOS2	AKT1,Akt,CEBPB,CSF1R,CTNNB1,EGFR,ERK1/2,ESR1,FOXO3,HDAC3,JUN,MYC,NFKBIA,NFkB (complex),PTPN2,RELA,STAT1,STAT3,TP53
A	crocin		chemical drug			0.00103	NOS2,TNF
A	SFRP4		transmembrane receptor			0.00103	BIRC5,DVL3
A	CALCR		G-protein coupled receptor			0.00103	CDKN1B,FOS	Akt,CALCR,CEBPB,CEBPD,ERK1/2,JUN,NFKBIA,NFkB (complex),RELA,STAT1,STAT3,TP53,cyclic AMP
A	FGG		other			0.00103	IL1B,TNF
A	APOH		transporter			0.00103	NFKB1,TNF
A	GCLC		enzyme			0.00103	FOS,SLC39A8
A	CD163		transmembrane receptor			0.00103	IL1B,TNF	CD163,NFKB2,NFKBIA,NFkB (complex),RELA,STAT1,TNFSF12
A	CCL22		cytokine			0.00103	CXCL3,TNF	Ap1,CCL22,Fibrinogen,NFKB1,NFKBIA,NFkB (complex),RELA,STAT3,TAC1
A	ITGAX		other			0.00103	IL1B,IL8	CEBPB,IL17A,ITGAX,NFKB1,NFKBIA,NFkB (complex),RELA
A	PELI2		other			0.00103	IL8,TNF	Ap1,CEBPB,CEBPD,ERK,FOSL1,IKBKG,IRAK1,JUN,Jnk,NFKB1,NFKBIA,NFkB (complex),PELI2,PPARG,RELA,SP1,STAT1,STAT3,TP53
A	XPO1		transporter			0.00103	ICAM1,NOS2
A	ENTPD1		enzyme			0.00103	CXCL3,IL8	ATP,Ap1,CEBPB,ENTPD1,ERK1/2,Fibrinogen,HMGB1,IL1RN,IL8,JUN,NFKB1,NFKBIA,NFkB (complex),RELA,STAT1,STAT3
A	2-cyclohexen-1-one		chemical - endogenous non-mammalian			0.00103	ICAM1,NOS2
A	cantharidin		chemical drug			0.00103	NOS2,TNF	AHR,Ap1,CEBPB,ERK1/2,ESR1,FOSL1,IRF3,JUN,MAPK8,NFKBIA,NFkB (complex),Pkc(s),RELA,SMAD4,SP1,STAT3,TP53,ZFP36,cantharidin
A	pyrazole		chemical - endogenous non-mammalian			0.00103	NOS2,TNF	Ap1,CASP3,HDAC4,JUN,MAPK9,NFkB (complex),PPARG,REL,RELA,SREBF1,STAT3,TP53,pyrazole
A	ramatroban		chemical drug			0.00103	IL13,IL4	ARRB2,CTNNB1,NFkB (complex),PPARG,RELA,prostaglandin D2,ramatroban
A	KP-SD-1		chemical - kinase inhibitor			0.00103	CDKN1B,NOS2	AKT1,Akt,EP300,FOXO3,HIF1A,JUN,KP-SD-1,MYC,NFKBIA,NFkB (complex),RELA,STAT1,STAT3,TP53
A	ranitidine		chemical drug			0.00103	IL4,TNF	ATF2,Ap1,Creb,ETS1,MAPK3,STAT3,ranitidine
A	1-chloro-2,4-dinitrobenzene		chemical drug			0.00103	IL1B,TNF	1-chloro-2,4-dinitrobenzene,CTNNB1,IL18,NFKB1,NFkB (complex),PPARG,PTGES,RELA,STAT3,STAT6
A	resiniferatoxin		chemical drug			0.00103	FOS,NOS2	Ap1,ESR1,JUN,Jnk,L-glutamic acid,NFATC2,NFKBIA,NFkB (complex),Nfat (family),PPARG,PRKCA,RELA,SP1,STAT1,STAT3,TP53,nitric oxide,resiniferatoxin
A	nor-binaltorphimine		chemical reagent			0.00103	CCR5,FOS
A	palmitoylethanolamide		chemical drug			0.00103	IL4,TNF	NFKBIA,PPARA,PPARG,RELA,RXRA,SREBF1,palmitoylethanolamide
A	1-methyl-DL-tryptophan		chemical drug			0.00103	IL10,TNF
A	Vi capsular polysaccharide		chemical drug			0.00103	IL8,TNF	CEBPB,ERK,FOSL1,SP1,STAT1,TP53,Vi capsular polysaccharide
A	Nr1h		group	Inhibited	-2.213	0.0011	CCL5,CCR7,IL8,NOS2,TNF	Ap1,CEBPB,CSF3,ESR1,IRF1,JUN,NFATC2,NFKB1,NFKBIA,NFkB (complex),NR1H3,Nfat (family),Nr1h,PPARA,PPARG,RELA,SREBF1,STAT1,STAT3,STAT5A,fatty acid,palmitic acid
A	TWIST1		transcription regulator		-0.555	0.0011	FOXO1,IL1B,IL8,TNF,ZEB2	Ap1,BCL2,FOS,FOXO3,JUN,MYC,NFKBIA,NFkB (complex),NOTCH1,RELA,TP53,TWIST1
A	tunicamycin		chemical - endogenous non-mammalian		0.577	0.00111	AXL,BIRC2,BIRC3,ICAM1,IFNB1,PCNA,TNF	BAX,CEBPB,ERK1/2,ESR2,FOS,HDAC3,IRF3,Ikb,JUN,NFKB1,NFKBIA,NFkB (complex),PPARG,PTGS2,RELA,STAT3,TP53,TRAF2,tunicamycin
A	SIGIRR		transmembrane receptor			0.00114	IL10,IL1B,TNF	CEBPB,CEBPD,IRAK1,IRF1,IRF3,NFATC2,NFKB1,NFKBIA,NFkB (complex),RELA,SIGIRR,STAT1,STAT3,TLR4,TRAF6
A	TNFRSF21		transmembrane receptor			0.00114	IL10,IL13,IL4	Ap1,CREBBP,IL10,IL13,IL2,IL4,NFKB1,NFKBIA,NFkB (complex),RELA,STAT1,STAT3,STAT5A,STAT6,TNFRSF21
A	LTF		peptidase			0.00114	CCL5,CXCL3,IL10	HMGB1,IKBKB,IRF1,IRF3,LTF,NFKB1,NFKBIA,NFkB (complex),PPARG,PTGS2,REL,RELA,RNASE2,STAT1,STAT3,TP53,lipid A
A	CCR6		G-protein coupled receptor			0.00114	CCL20,IL10,TNF	Ap1,CCR6,CREBBP,IL10,IL12 (family),IRF4,Ige,JUN,NFATC2,NFkB (complex),RELA,STAT1,STAT3,STAT4,STAT6
A	SCGB1A1		cytokine			0.00114	IL13,IL4,SELL
A	PD184352		chemical drug			0.00114	CD40,CXCL3,FOS	CEBPB,ERK1/2,HMGB1,IRF1,JUN,NFKB1,NFKBIA,NFkB (complex),P38 MAPK,PARP1,PD184352,PPARG,REL,RELA,STAT1,STAT3,TP53
A	diethylmaleate		chemical toxicant			0.00114	BIRC2,NOS2,TNFAIP3	IRF1,NFKB1,NFKBIA,NFkB (complex),REL,RELA,STAT1,STAT3,diethylmaleate
A	piceatannol		chemical - endogenous non-mammalian			0.00114	ICAM1,IL1B,NOS2	Ap1,CEBPB,ERK1/2,ESR2,FOS,HDAC3,HMGB1,JUN,Jnk,NFKB1,NFKBIA,NFkB (complex),P38 MAPK,PARP1,PPARG,RELA,STAT1,STAT3,TP53,piceatannol
A	ceruletide		chemical drug			0.00114	CDKN1B,CXCL3,TNF	CASP8,CEBPB,CREBBP,ERK1/2,IRF1,IRF8,JUN,NFKB1,NFKBIA,NFkB (complex),REL,RELA,RNA polymerase II,STAT1,STAT3,TP53,XIAP,ceruletide
A	vanadate		chemical - other			0.00114	IL8,NOS2,TNF	ATP,Ap1,Creb,EP300,ESR1,FOXO1,HMGB1,JAK2,JUN,Mapk,NFATC2,NFKB1,NFKBIA,NFkB (complex),Nfat (family),PIK3R1,STAT1,STAT3,STAT5A,TP53,vanadate
A	leptomycin B		chemical drug			0.00114	CDKN1B,IL1B,TNF	AHR,ATF2,CEBPA,CEBPB,CREBBP,EGR1,GSK3B,IRF8,JUN,MAP2K3,NFE2L2,NFKBIA,NFkB (complex),RELA,RNA polymerase II,SMAD4,SP1,STAT1,STAT3,TP53,ZFP36,leptomycin B
A	TGFB2		growth factor		-0.728	0.00119	CD40,CFLAR,FOS,NOS2,SELL	Ap1,CEBPB,Creb,ERK1/2,ESR1,Histone h3,Histone h4,JUN,Mapk,NFKB1,NFkB (complex),REL,RELA,RNA polymerase II,SP1,STAT1,STAT3,TGFB2
A	AR		ligand-dependent nuclear receptor		1.982	0.0012	ACTR3,AMD1,CFLAR,MAOA,MARCKS,PTGDS,RARRES1,SGK1,SLC39A8,TMEM158,TNF	AR,Ap1,CEBPB,CREBBP,ESR1,SMAD4,SP1,SRY
A	mevalonic acid		chemical - endogenous mammalian		1.091	0.00127	CD40,ICAM1,IL1B,TNF	Ap1,CEBPB,CTNNB1,ERK1/2,FOS,HMGB1,JUN,NFKB1,NFKBIA,NFkB (complex),NT5E,PARP1,REL,RELA,STAT3,TP53,histamine,mevalonic acid
A	EGTA		chemical reagent		-1.231	0.00127	BIRC3,FOS,IL10,IL8	ATF2,Ap1,CREBBP,Creb,EGTA,EP300,ETS1,IL1A,IRF1,IRF3,MAPK3,MAPK8,NFKB1,NFKBIA,NFkB (complex),REL,RELA,RELB,STAT3,TP53
A	Rock		group			0.00127	CDC42,FOS,ICAM1,IL8	Ap1,CEBPB,EDN1,ERK,ESR1,FOSL1,HIF1A,Histone h3,JUN,Jnk,MYC,NFKB1,NFKBIA,NFkB (complex),PPARG,RELA,RHOA,RNA polymerase II,Rock,SP1,STAT1,STAT3,TP53
A	RUNX3		transcription regulator			0.00127	CCR7,IL4,IL8,UGCG	Ige,JUN,NFATC2,NFkB (complex),RUNX3,STAT3
A	gentamicin		chemical drug		1.97	0.0013	ALCAM,BTG3,CHORDC1,ICAM1,IL1B,IRF1,MAF,NOS2,TNF,UGT8	Ap1,ESR1,Histone h3,RELA,RNA polymerase II,SP1,gentamicin
A	MAPT		other		1.342	0.0013	CDKN1B,FOS,GLO1,IL1B,NFKB1,NOS2,PAK1,TNF,TUBA1A,TUBA8	APP,Akt,GSK3B,JUN,MAPT,NFKB1,NFKBIA,NFkB (complex),PSEN1,RELA,SP1,STAT1,STAT3,TP53,nitric oxide
A	SAMSN1	1.87	other		1.633	0.00133	CD40,IFNB1,IRF1,MERTK,SOCS3,TNF	IL4,LYN,NFkB (complex),RELA,SAMSN1,STAT1,STAT3,STAT6,VAV
A	calcipotriene		chemical drug			0.00136	FOS,IL10,IL8	Ap1,CEBPB,FOXO3,IRF1,JUN,MYC,NFKB1,NFKBIA,NFkB (complex),NOTCH1,PPARA,PRKCD,RELA,RXRA,STAT1,THRB,TP53,VDR,calcipotriene
A	DLL4		other			0.00136	IL10,IL13,IL4	CEBPB,DLL4,IL17A,NFKB1,NFKBIA,NFkB (complex),RELA
A	PCSK1		peptidase			0.00136	IL10,IL1B,TNF	ADCYAP1,CEBPB,CREBBP,IL1B,Ins1,NFKB1,NFKBIA,NFkB (complex),NR3C1,PCSK1,POMC,PPARG,REL,RELA,SMAD3,STAT1,STAT3
A	HSP90B1		other			0.00136	CD40,NOS2,TNF	Ap1,CEBPB,ERK1/2,HSP90B1,IL13,JUN,LY96,NFKB1,NFKBIA,NFkB (complex),RELA,STAT1,STAT3,STAT6,TLR2,geldanamycin
A	IL11RA		transmembrane receptor			0.00136	CCL20,CXCL3,FOS
A	BATF		transcription regulator			0.00136	IL10,IL13,IL4	BATF,CEBPB,IL17A,IL21,IL4,NFKB1,NFKBIA,NFkB (complex),RELA,STAT1,STAT3,STAT4,STAT6
A	L-carnitine		chemical - endogenous mammalian			0.00136	IL1B,NOS2,TNF	IL12 (complex),IRF1,JUN,L-carnitine,NFkB (complex),NR1H3,PPARA,PPARG,RELA,SREBF1,STAT1,STAT3,fatty acid
A	dihydrotestosterone		chemical - endogenous mammalian		1.152	0.00138	ASAP2,C1orf21,CASP1,CDKN1B,CX3CL1,FOS,FOXO1,HECTD2,IL10,NOS2,SFTPB,SGK1,SLC11A2,TNF,TP53INP2	Ap1,CEBPB,CEBPD,CREBBP,EP300,ESR1,FOSL1,FOXO3,JUN,MYC,NFKBIA,NOTCH1,PPARG,Pka,Pkc(s),RELA,SREBF1,STAT1,STAT3,TP53,cyclic AMP,dihydrotestosterone,metribolone
A	OLR1		transmembrane receptor		0.784	0.00141	ICAM1,IL10,OSCAR,TNF	Ap1,CEBPB,ERK1/2,JUN,LDL,LDLR,MAPK14,NFE2L2,NFKB1,NFKBIA,NFkB (complex),OLR1,P38 MAPK,PPARG,RELA,SP1,SREBF1,STAT1,STAT3
A	TXNIP		other		0.371	0.00141	CDKN1B,ICAM1,NFKB1,PCNA	NFKBIA,NFkB (complex),PPARG,PTGS2,STAT3,TP53,TXNIP
A	IGHM		transmembrane receptor		-0.728	0.00141	CCL5,CDKN1B,IL1B,SLAMF1	Ap1,CEBPB,CREBBP,ERK1/2,IGHM,IL10,IRF3,JUN,MAPK1,MAPK8,NFKBIA,NFkB (complex),RELA,STAT1,STAT3,SYK,TP53
A	tyrphostin AG 1478		chemical - kinase inhibitor		-0.256	0.00148	CDKN1B,FOS,ICAM1,IL8,TNFAIP6	Ap1,BCL2,CTNNB1,EGFR,ESR1,FOS,HDAC3,HIF1A,ITGB1,JUN,MYC,NFKB1,NFKBIA,NFkB (complex),PPARG,PTGS2,RELA,RHOA,STAT1,STAT3,STAT5A,TP53,tyrphostin AG 1478
A	sulindac		chemical drug			0.00148	BIRC5,CCL5,CDC42,CDKN1B,IL1B	AHR,Ap1,CEBPB,CREBBP,EGFR,ESR1,GSK3B,HDAC3,JUN,MYC,NFKBIA,NFkB (complex),PPARG,PTGS2,RELA,RNA polymerase II,SMAD3,SMAD4,SP1,STAT1,STAT3,TP53,ZFP36,sulindac
A	Creb		group		0.692	0.00149	CASP1,CFLAR,FOS,FOXN3,IER3,IL10,IL8,PCNA,TNF	Ap1,CEBPB,CREBBP,CTNNB1,Creb,EP300,ESR1,FOXO3,HDAC6,Histone h3,IRF1,JUN,MMP9,MYC,NFKB1,NFKBIA,NFkB (complex),NOTCH1,PPARG,RELA,RNA polymerase II,SP1,STAT1,STAT3,TP53
A	AGN194204		chemical drug		0.707	0.00152	ARL4C,EPB41,FOXP1,IL13,IL4,IL4R,IRF1,RAMP3	AGN194204,Ap1,CEBPB,PPARA,RXRA,THRB,VDR
A	rotenone		chemical toxicant		-0.218	0.00156	BIRC3,FOS,PDK1,TNF	AKT1,Ap1,CASP8,FOXO3,IRF3,JUN,Jnk,MAPK8,MYC,NFKBIA,NFkB (complex),NOTCH1,PPARG,RELA,STAT1,STAT3,TP53,rotenone
A	Ro31-8220		chemical - kinase inhibitor		-1.987	0.00156	ICAM1,IL1B,IL8,NOS2	ATP,Ap1,CTNNB1,HIF1A,HMGB1,ITGB1,JUN,Jnk,MIF,NFKB1,NFKBIB,NFkB (complex),PPARG,REL,RELA,Ro31-8220,STAT1,STAT3,STAT5A,TP53
A	Pkc(s)		group		0.745	0.00158	CCR5,CDKN1B,FOS,IL10,IL8,NFKB1,NOS2,TNF	Akt,Ap1,Creb,ESR1,JUN,Mapk,NFKB1,NFKBIA,NFkB (complex),Pkc(s),REL,RELA,RHOA,STAT1,STAT3,TP53,curcumin
A	TNFRSF4		transmembrane receptor			0.00162	CCL20,IL10,IL4	Ap1,BCL2,CTNNB1,FOS,IL13,IL4,IRF1,IgG,NFKB1,NFKBIA,NFkB (complex),RELA,STAT1,STAT3,STAT6,TNFRSF4,TP53
A	EIF4EBP1		translation regulator			0.00162	CDKN1B,CFLAR,IFNB1
A	ARHGDIG		other			0.00162	ALCAM,ANXA1,MARCKS
A	CD69		transmembrane receptor			0.00162	CCL5,IL1B,TNF	Ap1,CD69,CEBPB,ERK1/2,JUN,NFKBIA,NFkB (complex),RELA,STAT3,SYK
A	RARRES2		transmembrane receptor			0.00162	CCL5,IL1B,TNF
A	dicarbethoxydihydrocollidine		chemical toxicant			0.00162	IL1B,NOS2,TNF
A	delta-12-prostaglandin J2		chemical - endogenous non-mammalian			0.00171	CFLAR,TNF
A	L-alpha-lysophosphatidylcholine, palmitoyl		chemical - endogenous mammalian			0.00171	ICAM1,IL8	CTNNB1,HIF1A,L-alpha-lysophosphatidylcholine, palmitoyl,MYC,STAT1,STAT3,VEGFA
A	S-18886		chemical drug			0.00171	ICAM1,NOS2
A	SYK/ZAP		group			0.00171	IL10,TNF	Ap1,CEBPB,CREBBP,FOXO3,HMGB1,Immunoglobulin,JUN,LAT,NFKB1,NFKBIA,NFkB (complex),PI3K (complex),RELA,STAT1,STAT3,SYK,SYK/ZAP,VAV,VAV1
A	chitinase		group			0.00171	CCL5,IL8
A	Stat1 dimer		complex			0.00171	IRF1,NOS2	IRF1,NFKB1,NFkB (complex),RELA,STAT1,STAT3,Stat1 dimer
A	Gpcr		group			0.00171	FOS,RGS1
A	CC2D1A		other			0.00171	CCL5,IFNB1
A	ORAI1		ion channel			0.00171	CTSK,OSCAR
A	LECT2		other			0.00171	CXCL3,IL1B
A	TRAFD1		other			0.00171	IFNB1,TNF	CREBBP,EP300,IRF3,JUN,NFkB (complex),STAT1,TRAFD1
A	HSPB2		other			0.00171	ICAM1,IL8
A	KHSRP		enzyme			0.00171	IL1B,NOS2	ADM,IFN Beta,IL1A,IRF,IRF1,IRF3,KHSRP,NFKB1,NFKBIA,NFkB (complex),RELA,RELB,STAT1,STAT3,TNFAIP3
A	HAMP		other			0.00171	SLC11A2,TNF
A	ACAN		other			0.00171	IL10,TNF
A	miR-203-3p (and other miRNAs w/seed UGAAAUG)		mature microRNA			0.00171	CDK6,SOCS3
A	levetiracetam		chemical drug			0.00171	IL1B,NOS2
A	Pilrb1/Pilrb2		other			0.00171	IL1B,TNF
A	STIM1		other			0.00171	IL13,TNF	IRF8,Nfat (family),STIM1
A	PSAP		other			0.00171	BIRC2,BIRC3
A	BMX		kinase			0.00171	FOS,IL8	Akt,Ap1,BMX,EGFR,ESR1,HDAC3,JUN,Jnk,MYC,NFKB1,NFKBIA,NFkB (complex),PPARG,RELA,RHOA,STAT1,STAT3,TP53
A	PRMT1		enzyme			0.00171	CXCL3,CYP3A4
A	ELN		other			0.00171	IL1B,TNF	Akt,CEBPB,CREBBP,CTNNB1,Ca2+,ELN,FOSL1,FOXO3,JUN,NFKBIA,NFkB (complex),NOTCH1,NR5A2,PI3K (complex),RELA,SP1,SREBF1,STAT3,TP53,cholesterol,nitric oxide
A	STK17B		kinase			0.00171	CFLAR,IL4
A	U 50488H		chemical reagent			0.00171	CCR5,FOS
A	dacarbazine		chemical drug			0.00171	CCL5,IL8
A	CP 96345		chemical drug			0.00171	CCR5,IL8
A	vinyl carbamate		chemical toxicant			0.00171	CDKN1B,PCNA
A	UK 14304		chemical drug			0.00171	GNAI3,TNF
A	famotidine		chemical drug			0.00171	ICAM1,TNF
A	pyridoxamine		chemical - endogenous mammalian			0.00171	IL8,PCNA
A	tranexamic acid		chemical drug			0.00171	IL1B,TNF	LDL,NFKB1,NFKBIA,NFkB (complex),PLG,RELA,STAT1,tranexamic acid
A	2-butenal		chemical toxicant			0.00171	IL10,TNF	2-butenal,CEBPB,CREBBP,Ins1,PPARG,SMAD3,STAT1
A	cinnamaldehyde		chemical toxicant			0.00171	IFNB1,NOS2
A	catechol		chemical - endogenous mammalian			0.00171	FOS,TNF	ESR1,FOSL1,JUN,Pkc(s),RELA,STAT3,catechol
A	oleoylethanolamide		chemical - endogenous mammalian			0.00171	NOS2,SLC27A1	JUN,NFKBIA,NR1H3,PPARA,PPARG,RELA,RXRA,SREBF1,fatty acid,oleoylethanolamide
A	N,N-dimethylarginine		chemical - endogenous mammalian			0.00171	ICAM1,NOS2
A	N-acetylglucosamine		chemical - endogenous mammalian			0.00171	NOS2,TNF	EGR1,ESR1,ESR2,N-acetylglucosamine,NFKB1,NFKBIA,NFkB (complex),RELA,SP1,STAT3,peptidoglycan
A	nitrofurantoin		chemical drug		1.414	0.00171	AMD1,CXCL3,IER3,IL10,IL1B,PCNA,PRDX1,TUBA1A
A	DKK1		growth factor			0.00172	BIRC5,IL10,IL13,IL4	CREBBP,CTNNB1,DKK1,JUN,LEF1,NFKBIA,NFkB (complex),NR3C1,RELA,SMAD3,STAT3,TP53,dexamethasone
A	GNB1		enzyme			0.00172	CXCL3,IER3,IL1B,NFKB1	Akt,GNB1,IKBKB,IRF1,NFKB1,NFKBIA,NFkB (complex),RELA,STAT1,STAT3,TP53
A	EZH2		transcription regulator		0.984	0.00177	APPBP2,BIRC3,CDK6,CX3CL1,ICAM1,IL8,TNF,WTAP
A	dehydroisoandrosterone		chemical - endogenous mammalian			0.00182	ICAM1,IL4,NOS2,SLC27A1,TNF	APOA1,Ap1,CEBPB,IL12B,IRF1,JUN,LEP,NFKBIA,NFkB (complex),PRKCA,RELA,RNA polymerase II,SCD,SREBF1,STAT1,STAT3,dehydroisoandrosterone
A	APC		enzyme			0.00185	BIRC5,CXCL3,IL10,NOS2,SGK1,TNF	APC,CREBBP,CTNNB1,Gsk3,JUN,LEF1,MYC,NFkB (complex),PRKD1,RELA,SMAD3,STAT1,STAT3,TP53
A	TNFSF13B	4.59	cytokine		1.949	0.0019	FCGR2B,ICAM1,IL10,IL8	Ap1,BCL2,CEBPB,CHUK,ERK,FOS,FOSL1,HMGB1,Immunoglobulin,NFKB1,NFKBIA,NFkB (complex),PRKCD,RELA,SMAD3,SP1,STAT1,TNFSF13B,TP53
A	folic acid		chemical - endogenous mammalian		1.067	0.0019	ABCC1,CCL5,PCNA,UNG
A	SST		other			0.0019	ERP29,FOS,IL10,IL1B	Ap1,CEBPB,CEBPD,CREBBP,Creb,ERK,FOSL1,Ins1,JUN,MAPK1,NFkB (complex),PPARG,SMAD3,SP1,SST,STAT1,STAT3,TP53,cyclic AMP,norepinephrine
A	ETS		group			0.00191	FOS,ICAM1,TNF
A	calyculin A		chemical toxicant			0.00191	CDKN1B,NOS2,TNF	AKT1,Ap1,CEBPB,CREBBP,Creb,ESR1,FOSL1,FOXO3,GSK3B,JUN,MAP2K1,Mapk,NFKBIA,NFkB (complex),Pkc(s),RELA,STAT1,STAT3,TP53,calyculin A
A	PDX1		transcription regulator		1.134	0.00191	ARRDC4,CX3CL1,IER3,IL1B,MARCKS,NFKB1,NUPR1,PCNA
A	THRB		ligand-dependent nuclear receptor		-1.342	0.00191	CDK6,CDKN1B,CXCL3,FOS,IL4,MAPK14,PTGDS,TNF	AKT1,Ap1,CEBPB,ESR2,FOXO3,IRF1,NFKB1,NFKBIA,NFkB (complex),PPARA,REL,RELA,RXRA,STAT1,STAT3,STAT5A,STAT5B,THRA,THRB,TP53,VDR
A	5-N-ethylcarboxamido adenosine		chemical reagent		-0.004	0.00195	IL10,IL1B,IL8,NOS2,SOCS3,TNF	5-N-ethylcarboxamido adenosine,ADORA2B,Akt,CEBPB,CEBPD,ERK1/2,JUN,NFKBIA,NFkB (complex),P38 MAPK,PPARG,RELA,STAT1,STAT3,TP53,cyclic AMP
A	cholesterol		chemical - endogenous mammalian	Activated	2.203	0.00198	CTSK,EMR1,ICAM1,IL1B,IL8,KLF11,RDH11,TNF	APOE,CEBPB,CXCL12,ERK,ESR2,FOS,FOSL1,HDL,JUN,LPL,NFKB1,NFKBIA,NFkB (complex),RELA,SP1,SREBF1,STAT1,STAT3,TP53,cholesterol,estrogen receptor
A	EIF4E		translation regulator		1.134	0.002	BAD,BIRC2,BIRC5,EGLN2,GRB2,KLF13,PCNA
A	kainic acid		chemical toxicant		0.951	0.002	FOS,GRIK2,IL1B,PCNA,PIM3,TMEM158,TNF	Akt,Ap1,CREBBP,CTNNB1,ESR1,FN1,JUN,MAPK1,NFATC2,NFKB1,NFKBIA,NFkB (complex),Nfat (family),PLAT,RELA,SMAD3,STAT1,STAT3,TP53,kainic acid
A	CDKN1A		kinase		-1.584	0.00201	BIRC2,BIRC5,CDKN1B,CTSK,IL1B,MAF,PCNA,TNF,TNFAIP6	CASP3,CDKN1A,E2F1,FOXO3,HDAC4,Hdac,JUN,MYC,NFKB1,NFKBIA,NFkB (complex),NOTCH1,P38 MAPK,PPARG,RB1,REL,RELA,SREBF1,STAT1,STAT3,TP53
A	gemfibrozil		chemical drug		-0.496	0.00208	IL1B,IL4,NOS2,SOCS3,TNF	CCL13,CEBPB,EGR1,ESR1,ETS1,IL12B,IL4,IRF1,JUN,NFKBIA,NFkB (complex),RELA,SP1,STAT1,STAT3,STAT6,beta-estradiol,gemfibrozil
A	HNF4A		transcription regulator		-0.055	0.00214	ACTR3,ALDH2,ARL4C,BAD,C3orf26,CDKN1B,CETN2,CLDND1,CRYZL1,CXCL3,CYP3A4,DTWD1,EGLN2,F13B,FOXO1,GCHFR,GFM1,GNAI3,IFNGR1,MAOA,MYL6,NOS2,OSCAR,PAN2,PCNA,PET112,PEX6,PTGDS,QRSL1,RABGEF1,RDH11,REPIN1,SGK1,SNW1,TFB2M,TNFAIP6,TRAF6,TTC19,TXNRD1,UBE2W,WTAP
A	Ifn		group	Activated	2.183	0.00216	CD40,ICAM1,IL8,IRF1,NOS2,TNFSF13B	Ap1,CREBBP,IRF1,IRF8,Ifn,JAK2,Jnk,NFKB1,NFKBIA,NFkB (complex),PPARG,REL,RELA,RNA polymerase II,STAT1,STAT3,STAT5A
A	fatty acid		chemical - endogenous mammalian		1.937	0.00222	IL1B,IL8,NOS2,SLC27A1,TNF	Ap1,CREBBP,FABP4,JAK2,LPL,NFKB1,NFKBIA,NFkB (complex),PPARG,RELA,RNA polymerase II,SMAD3,STAT1,STAT3,STAT5A,UCP2,fatty acid
A	PRDM1		transcription regulator		1.103	0.00222	FOS,IFNB1,IL10,NOS2,PSMB10	Ap1,CREBBP,ESR1,HMGB1,Histone h3,IRF8,Immunoglobulin,NFKB1,NFKBIA,NFkB (complex),PRDM1,RELA,RNA polymerase II,SP1,STAT1,STAT3
A	glutamine		chemical - endogenous mammalian		-1.406	0.00222	FOS,ICAM1,IFNB1,IL8,PCNA	Ap1,CEBPB,CREBBP,CTNNB1,ESR1,FOXO3,HIF1A,IRF1,JUN,Jnk,MYC,NFATC2,NFKB1,NFKBIA,NFkB (complex),Nfat (family),PI3K (complex),PPARG,RELA,STAT1,STAT3,VEGFA,glutamine
A	Il3		cytokine			0.00222	CDC42,CDKN1B,EMR1,FOS,IL4	Ap1,BCL2,CASP8,ESR1,ESR2,FOS,Il3,JUN,MAPK9,NFkB (complex),RELA,Ras,SP1,STAT1,STAT3,STAT5A,STAT5B,TP53
A	L-tryptophan		chemical - endogenous mammalian			0.00222	CD40,IL8,TNF
A	FASN		enzyme			0.00222	FOXO1,IL10,IL8	FASN,FOXO3,JUN,MYC,NFKBIA,NOTCH1,TP53
A	TWIST2		transcription regulator			0.00222	IL1B,TNF,ZEB2
A	LTB		cytokine			0.00222	IL1B,IL4,SELL	CTNNB1,HMGB1,IL1,IgG,LTB,NFKB1,NFkB (complex),RELA,STAT3
A	F10		peptidase			0.00222	ICAM1,IL8,TNFAIP3	Ap1,F10,F2,F2R,HGF,HMGB1,JUN,NFKB1,NFKBIA,NFkB (complex),NOTCH1,PROC,RELA,RHOA,SP1,STAT3
A	LCN2		transporter			0.00222	IL1B,NOS2,TNF	Akt,CEBPB,ERK1/2,IRF1,JUN,LCN2,NFKB1,NFKBIA,NFkB (complex),REL,RELA,STAT3,TP53
A	ARRB1		other			0.00222	IL8,NOS2,TNF	ARRB1,ATF2,Ap1,CEBPB,CREBBP,Creb,ESR1,FOXO3,IRF3,JUN,Jnk,MAPK10,Mapk,NFATC3,NFKB1,NFKBIA,NFkB (complex),PI3K (complex),PPARG,RELA,STAT1,STAT3,TP53,TRAF6
A	MAPK7		kinase			0.00222	CDKN1B,MEF2C,TNF	E2F1,Hdac,MAPK7,RB1
A	LIPG		enzyme			0.00222	IL10,IL1B,TNF	APOA1,APOE,HDL,LIPG,NFKB1,NFkB (complex),RELA,SP1,SREBF1,STAT3
A	isoflurane		chemical drug			0.00222	FOS,ICAM1,NOS2	ATF2,Ap1,CAV1,CEBPB,CTNNB1,Creb,ESR1,JUN,NFKB1,NFKBIA,NFkB (complex),P38 MAPK,PPARG,PRKCE,RELA,RHOA,SMAD3,STAT1,STAT3,hydrogen peroxide,isoflurane
A	alendronic acid		chemical drug			0.00222	ENPP1,IL1B,IL8	CEBPB,CREBBP,HRAS,NFkB (complex),RELA,RNA polymerase II,alendronic acid
A	deoxynivalenol		chemical toxicant			0.00222	IL1B,PCNA,TNF	CEBPB,FOXO3,IFN Beta,IGF1,IRF1,JUN,MYC,NFKBIA,NFkB (complex),NOTCH1,RELA,STAT1,STAT3,TP53,deoxynivalenol
A	parthenolide		chemical drug			0.00222	CCL5,IL8,NOS2	Ap1,IRF1,IRF3,MAPK8,NFKB1,NFKBIA,NFkB (complex),REL,RELA,STAT1,STAT3,TP53,parthenolide
A	NTRK2		kinase			0.00227	CASP1,FOS,NOS2,TNF	AKT1,Ap1,CAMK4,CEBPB,CREBBP,Cbp/p300,Creb,ESR1,FOXO3,JUN,L-glutamic acid,MAPK1,Mapk,NFKBIA,NFkB (complex),NTRK2,RELA,STAT1,STAT3,TP53
A	MET		kinase		0	0.00237	CDKN1B,FOS,IFNB1,MERTK,SOCS3	CEBPB,CREBBP,ERK1/2,ESR2,FADD,FOS,FOXO3,HDAC3,IRF3,JUN,MET,NFKB1,NFkB (complex),PI3K (complex),REL,RELA,STAT1,STAT3,TP53
A	CBFB		transcription regulator		-0.6	0.00237	ARL4C,CCR5,ICAM1,IL4,RGS1
A	bromobenzene		chemical toxicant			0.00237	ABCC1,FOS,NFKB1,NUPR1,TUBA1A
A	GPX1		enzyme	Inhibited	-2	0.00248	CXCL3,EMR1,GLRX,TNF	Ap1,GPX1,NFE2L2,NFKB1,RELA,STAT3,reactive oxygen species
A	NR4A3		ligand-dependent nuclear receptor		1.172	0.00248	BIRC3,FOXO1,MEF2C,SLC39A8
A	IFN type 1		group		1.091	0.00248	CCL5,CX3CL1,IL8,IRF1	CEBPB,CREBBP,HMGB1,IFN type 1,IFNG,IL12 (complex),IRF1,IRF8,IRF9,Interferon alpha,NFkB (complex),RELA,RNA polymerase II,STAT1,STAT3
A	ARHGAP21		other		1	0.00248	IFNB1,IRF1,MERTK,TNF
A	N-acetylsphingosine		chemical reagent		0.832	0.00248	FOS,IL8,NOS2,UGCG	Ap1,CEBPB,CREBBP,Creb,ESR1,ESR2,FOXO3,HMGB1,JUN,Mapk,N-acetylsphingosine,NFKB1,NFKBIA,NFkB (complex),PI3K (complex),PRKCE,RELA,RHOA,STAT1,STAT3,progesterone
A	CD3E		transmembrane receptor		-1.895	0.00248	IL10,IL13,IL4,TNF	ATF2,Ap1,BCL3,CD3E,Creb,ETS1,Gm-csf,ITK,LAT,MAPK3,NFkB (complex),Nfat (family),REL,RELA,STAT3,TRB@,VAV,VAV1
A	SASH1		other		1.342	0.00252	CD40,IFNB1,IRF1,MERTK,TNF
A	HTT		transcription regulator			0.00253	ACAT2,AMD1,BIRC2,BTG3,CASP1,CCL5,CX3CL1,FOS,FOXP1,GLO1,GPC1,MARCKS,MOBP,NFIB,NOS2,PCNA,PSMB9,SGK1,UBE3A	Ap1,CEBPB,CGS 21680,CREBBP,ERK1/2,ESR1,HTT,Histone h3,IRF1,Ins1,JUN,NFkB (complex),PPARG,RELA,RNA polymerase II,SMAD3,SP1,STAT1,STAT3,STAT5a/b
A	3-deoxy-2-octulosonic acid(2)-lipid A		chemical - endogenous non-mammalian			0.00254	IL1B,NOS2	3-deoxy-2-octulosonic acid(2)-lipid A,Ap1,CEBPB,IL12 (complex),IL12B,IRF1,Jnk,NFkB (complex),PPARG,RELA,STAT1,STAT3
A	ginsenoside Rb1		chemical - endogenous non-mammalian			0.00254	FOS,IL8
A	roxithromycin		chemical drug			0.00254	IL1B,TNF
A	pervanadate		chemical reagent			0.00254	IRF1,PSMB9	CREBBP,JAK1,NFkB (complex),STAT1,STAT3,STAT5A,pervanadate
A	Ginkgo biloba		chemical drug			0.00254	IL1B,PCNA
A	4-nonylphenol		chemical toxicant			0.00254	IL10,IL4
A	3M-003		chemical reagent			0.00254	IL1B,TNF	3M-003,IKBKG,JUN,NFKB1,NFKBIA,NFkB (complex),STAT1
A	Cdk		group			0.00254	CCL5,IL8
A	DEF6		other			0.00254	FOS,IL4	CEBPB,DEF6,ERK1/2,IL17A,JUN,NFKB1,NFKBIA,NFkB (complex),RELA,STAT3
A	DUSP10		phosphatase			0.00254	IL4,TNF	ATF2,Ap1,Creb,DUSP10,ETS1,IRF3,JUN,MAPK14,MAPK3,MAPK8,MAPK9,NFE2L2,NFKBIA,NFkB (complex),RELA,STAT1,STAT3,TP53
A	U1 snRNP		complex			0.00254	CCL5,TNF
A	Klrb1c (includes others)		other			0.00254	CCL5,TNF	Ap1,Jnk,Klrb1c (includes others),NFkB (complex),PPARG,STAT1,STAT3
A	CASP12		peptidase			0.00254	IFNB1,TNF	CASP12,IRF3,NFKB1,NFKBIA,NFkB (complex),RELA,RIPK2,TRAF6
A	GZMB		peptidase			0.00254	IL13,IL4	Ap1,GZMB,JUN,MAPK14,NFE2L2,STAT1,STAT3
A	UBASH3A		enzyme			0.00254	IL10,IL4	CEBPB,ERK1/2,JUN,LAT,NFkB (complex),RELA,STAT3,UBASH3A,VAV1
A	AMBP		transporter			0.00254	CXCL3,IL1B	AMBP,Ap1,CEBPB,ERK1/2,Fibrinogen,JUN,NFKB1,NFKBIA,NFkB (complex),PLAU,RELA,SP1,STAT1,STAT3,TNFRSF1A
A	CTSE		peptidase			0.00254	CD40,IL1B
A	C6		other			0.00254	CXCL3,IL1B
A	DDX3X		enzyme			0.00254	CCL5,IFNB1
A	GHSR		G-protein coupled receptor			0.00254	IL1B,TNF	Akt,Ap1,CEBPB,CEBPD,CTNNB1,Ca2+,FOSL1,GHSR,IGF1,JUN,LEP,NFKBIA,NFkB (complex),RELA,RNA polymerase II,SP1,STAT1,STAT3,TP53,cyclic AMP
A	CD160		transmembrane receptor			0.00254	FOS,TNF
A	CAMK2G		kinase			0.00254	BIRC3,NFKB1
A	RBP3		transporter			0.00254	IL10,TNF	Ap1,NFE2L2,NFKBIA,NFkB (complex),RBP3,RELA,SPP1
A	Trbv13-2		other			0.00254	IL10,IL4	STAT3,Trbv13-2,galactosylceramide-alpha
A	XPA		other			0.00254	FOS,TNF
A	S1PR3		G-protein coupled receptor			0.00254	FOS,IL1B	Ap1,CEBPB,CREBBP,CTNNB1,Ca2+,ERK,FOSL1,FOXO3,JUN,Jnk,MAPK1,NFkB (complex),PI3K (complex),PPARG,S1PR3,SP1,STAT1,STAT3,TP53
A	TNFRSF10B		transmembrane receptor			0.00254	IL4,IL8	Akt,Ap1,CFLAR,IRF3,Ikb,MAPK8,NFKB1,NFKBIA,NFkB (complex),RELA,STAT3,TNFRSF10B,TP53,TRAF2
A	ifosfamide		chemical drug			0.00254	CYP3A4,NOS2
A	acrylamide		chemical toxicant			0.00254	FOS,NOS2
A	halothane		chemical drug			0.00254	FOS,TNF	CEBPB,CTNNB1,Ca2+,FOSL1,SP1,STAT3,halothane
A	propyl gallate		chemical toxicant			0.00254	IL8,TNF	CEBPB,CTNNB1,Ca2+,FOSL1,FOXO1,FOXO3,IL8,NFATC2,NFKBIA,NFkB (complex),RELA,SP1,STAT3,Vegf,propyl gallate
A	ZFA-fmk		chemical toxicant			0.00254	IL1B,TNF	PLAU,SP1,STAT1,STAT3,ZFA-fmk
A	cyclosporin		chemical drug			0.00254	ICAM1,IL8
A	BQ 123		chemical drug			0.00254	CCR7,TNF	BQ 123,CEBPB,ERK1/2,JUN,NFkB (complex),RELA,STAT3
A	ADAM17		peptidase			0.00257	IL8,MERTK,SELL	ADAM17,IL8,JUN,NFKB1,NFKBIA,NFKBIB,NFkB (complex),RELA,STAT3,TNFRSF1B,TSLP
A	CTSS		peptidase			0.00257	CTSK,CX3CL1,TNF	CASP3,CTSS,HDAC4,PPARG,REL,SREBF1,TP53
A	EPOR		transmembrane receptor			0.00257	CDKN1B,SOCS3,TNF	Ap1,CREBBP,EPO,EPOR,ESR2,JAK1,JAK2,JUN,NFKBIA,NFkB (complex),PTPN11,STAT,STAT1,STAT3,STAT5A,STAT5B,TP53
A	PPARA		ligand-dependent nuclear receptor		0.474	0.00264	ACSL5,ALDH2,ALDH9A1,FOS,GPD2,HSD17B10,IL10,IL4,NFKB1,NOS2,PCNA,SLC27A1,TNF	ADIPOQ,Ap1,CEBPB,CREBBP,Ins1,NFKB1,NFKBIA,NFkB (complex),NR1H2,NR1H3,Nfat (family),PPARA,PPARG,RELA,RNA polymerase II,SMAD3,STAT1,STAT3,dehydroisoandrosterone,pirinixic acid
A	entinostat		chemical drug		1.091	0.0027	BAD,BIRC5,CDKN1B,CSF2RA	Akt,CDKN1A,CEBPB,EP300,FOSL1,JUN,LY294002,MAP2K1/2,MYC,NFKBIA,NFkB (complex),NR3C1,RB1,RELA,SMAD3,STAT1,STAT3,TP53,entinostat
A	PTPN1		phosphatase			0.0027	CFLAR,CXCL3,NOS2,TNF	AKT1,Ap1,CEBPB,CEBPD,CTNNB1,Creb,ERK1/2,ESR1,FOXO3,GSK3B,JUN,Mapk,NFKBIA,NFkB (complex),PTPN1,RELA,SMAD3,STAT1,STAT3,TP53
A	estrogen receptor		group		0.707	0.00276	ANXA1,AXL,CNKSR1,EGLN2,FOS,ICAM1,IL8,SELL,UGT8	CEBPB,E2F1,ERK,ESR1,ESR2,FOS,FOSL1,HDAC3,JUN,RELA,SP1,STAT1,TP53,apigenin,estrogen,estrogen receptor
A	MTOR		kinase		-0.796	0.00278	BIRC5,CASP1,CCR7,CD40,CFLAR,IRF1,SELL	Ap1,CREBBP,FOXO1,IL10,IRF8,MTOR,NFKB1,NFkB (complex),PPARG,REL,RELA,RNA polymerase II,STAT1,STAT3,sirolimus
A	CREM		other			0.00278	FOS,GPD2,IL4,IL8,MARCKS,NOS2,TNF	Ap1,CAMP,CEBPB,CREBBP,CREM,Creb,ESR1,Histone h3,IRF1,Ins1,JUN,NFATC2,NFKB1,NFKBIA,Nfat (family),PPARG,RELA,RNA polymerase II,SMAD3,SP1,STAT1,STAT3
A	MAF	1.86	transcription regulator		1.91	0.00294	IL10,IL13,IL4,MAF	GATA3,IL4,IRF3,MAF,NFE2L2,NFKB1,NFkB (complex),RELA,STAT1,STAT3,STAT6
A	AICAR		chemical - endogenous mammalian		-0.152	0.00294	CDKN1B,CYP3A4,FOXO1,SOCS3	AICAR,CEBPA,CEBPB,CREBBP,FOXO3,JUN,NFkB (complex),PI3K (complex),RNA polymerase II,STAT3
A	ITGA5		other			0.00294	CD40,CDKN1B,FOS,NOS2	AKT1,Ap1,CREBBP,ESR1,FOXO3,ITGA5,NFKB1,NFKBIA,NFkB (complex),PPARG,Pka,RELA,RHOA,SMAD4,SMAD7,STAT1,STAT3,TP53,heparin,hyaluronic acid
A	MST1		growth factor			0.00294	BIRC5,FOS,TNF	Akt,Ap1,CASP3,CASP8,CREBBP,Creb,ESR1,HDAC4,IRF8,JUN,MST1,Mapk,NFKBIA,NFkB (complex),PPARG,REL,RELA,RNA polymerase II,SREBF1,STAT1,STAT3,TP53
A	NAMPT		cytokine			0.00294	CCL20,IL8,TNF	IL8,IRF1,NAMPT,NFKB1,NFKBIA,NFkB (complex),REL,RELA,STAT1,STAT3,prostaglandin E2
A	PRKG1		kinase			0.00294	CDKN1B,FOS,IL4	ATP,Akt,Ap1,CEBPB,CEBPD,CTNNB1,HMGB1,JUN,NFKB1,NFKBIA,NFkB (complex),PRKG1,RELA,RHOA,SMAD3,STAT1,STAT3,TP53,Tgf beta
A	TNC		other			0.00294	CASP1,FOS,TNF	Ap1,CEBPB,CREBBP,Creb,ESR1,FYN,IL6,JUN,Mapk,NFE2L2,NFKB1,NFKBIA,NFkB (complex),RELA,STAT1,STAT3,TNC,VAV1,prostaglandin E2
A	mezerein		chemical - endogenous non-mammalian			0.00294	EEF1A1,TNF,TXNRD1
A	testosterone		chemical - endogenous mammalian		0.149	0.00297	AMD1,ANXA1,CDKN1B,FOS,GFM1,GPC1,MAOA,NOS2,PCNA,SLC39A8,UGT8	Ap1,CEBPB,Creb,EGFR,ESR1,ESR2,HDAC3,HMGB1,JUN,MYC,Mapk,NFKBIA,NFkB (complex),RELA,SP1,STAT1,STAT3,beta-estradiol,progesterone,testosterone
A	PGR		ligand-dependent nuclear receptor	Activated	2.621	0.00301	AMD1,BIRC2,BIRC3,IER3,PCNA,PPIF,UGCG	ESR1,JUN,NFkB (complex),NR3C1,PGR,RELA,TP53
A	SFTPA1		transporter		-0.646	0.00302	CXCL3,FOS,IL10,IL1B,TNF	EGR1,HMGB1,IRF1,IRF3,NFKB1,NFKBIA,NFkB (complex),REL,RELA,SFTPA1,SP1,STAT1,lipid A,peptidoglycan,zymosan A
A	PAF1		other	Activated	2	0.00318	ARL4A,BIRC3,CCL5,SDC4
A	PTK2		kinase		1	0.00318	BIRC2,BIRC3,CDKN1B,FOS	AKT1,Ap1,CASP8,CEBPB,CREBBP,ESR1,FOXO3,GSK3B,IRF3,JUN,MAP2K1,MAPK8,NFKBIA,NFkB (complex),PTK2,RELA,STAT1,STAT3,TP53
A	VitaminD3-VDR-RXR		complex		0.152	0.00318	CCL5,CDKN1B,CYP27B1,FOXO1
A	omeprazole		chemical drug		0.152	0.00318	BIRC5,CYP3A4,FOS,NOS2	AHR,CASP3,CEBPB,HDAC4,PPARG,REL,RELA,SMAD4,SP1,SREBF1,TP53,ZFP36,omeprazole
A	platelet activating factor		chemical - endogenous mammalian		-0.115	0.00318	FOS,IL10,SELL,TNF	Ap1,CEBPB,CREBBP,CTNNB1,ERK,FOS,FOSL1,FOXO3,HMGB1,IL1,JUN,MAPK13,MMP9,NFE2L2,NFKB1,NFkB (complex),NOTCH1,PI3K (complex),RELA,SP1,STAT1,STAT3,TP53,platelet activating factor
A	colchicine		chemical drug		-0.218	0.00318	CD40,CYP3A4,FOS,IL1B	Ap1,CEBPB,ERK1/2,ESR1,JUN,Jnk,MAPK14,NFATC2,NFE2L2,NFkB (complex),NR3C1,Nfat (family),PPARG,RELA,RNA polymerase II,STAT1,STAT3,colchicine,hydrocortisone
A	Retnlb		other		1.342	0.0032	CCL5,CCR5,IL1B,IL4,IL4R
A	bisphenol A		chemical - endogenous non-mammalian		0.655	0.0032	ATP6AP1,CDKN1B,FOS,MAOA,PCNA	Akt,CEBPB,Creb,ERK1/2,ESR1,ESR2,HMGB1,JUN,NFKBIA,NFkB (complex),RELA,SP1,STAT3,TP53,bisphenol A,estrogen receptor,progesterone,testosterone
A	NR5A2		ligand-dependent nuclear receptor		0.277	0.0032	FOS,ICAM1,IL1B,PTGDS,TNF	AR,Ap1,CEBPA,CEBPB,CREBBP,ESR1,ESR2,Histone h3,JUN,NFkB (complex),NR3C1,NR5A2,PPARG,RELA,RNA polymerase II,SP1,SREBF1,corticosterone
A	13-cis-retinoic acid		chemical drug		-0.351	0.0032	CDKN1B,IL8,IRF1,PSMB10,RARRES1
A	PTH		other		-0.099	0.00325	CDKN1B,CYP27B1,CYP3A4,FOS,RGS1,SDC4,SOCS3	1-alpha, 25-dihydroxy vitamin D3,CEBPA,CEBPB,CEBPD,JUN,NFKB1,NFKBIA,NFkB (complex),PTH,RELA,RXRA,STAT1,STAT3,TNFSF11,cyclic AMP
A	CpG ODN 2216		chemical reagent			0.00335	IFNB1,IL1B,TNF	AGER,CREBBP,CpG ODN 2216,HMGB1,IRF1,IRF8,Interferon alpha,NFKB1,NFkB (complex),RELA,RNA polymerase II,SMAD3,STAT1,STAT3
A	BMPR2		kinase			0.00335	ICAM1,IL8,TNF	BMPR2,CEBPB,CREBBP,EP300,ERK1/2,HDAC6,Histone h4,ICAM1,JUN,NFKBIA,NFkB (complex),NOTCH1,P38 MAPK,PPARG,RELA,STAT1,STAT3
A	GRP		growth factor			0.00335	CDKN1B,FOS,IL8	Ap1,CEBPB,CTNNB1,Ca2+,Creb,ERK,ESR1,FOSL1,GRP,JUN,Mapk,NFKB1,NFKBIA,NFkB (complex),RELA,RHOA,SHC1,SP1,STAT1,STAT3,TP53
A	miR-221-3p (and other miRNAs w/seed GCUACAU)		mature microRNA			0.00335	CDKN1B,FOS,ICAM1
A	SPRY2		other			0.00335	FOS,PCNA,SFTPB	FOSL1,MAP2K1/2,NFkB (complex),NR3C1,SMAD3,SPRY2,TP53
A	FLT3		kinase			0.00335	BIRC5,CDKN1B,TNF	Akt,Ap1,CEBPB,CREBBP,Creb,E2F1,ESR1,FLT3,FOXO3,Hdac,IRF8,JUN,Mapk,NFKBIA,NFkB (complex),PI3K (complex),PTPN6,RB1,RELA,SPI1,STAT1,STAT3,TP53
A	irbesartan		chemical drug			0.00335	FOS,ICAM1,NOS2	Ap1,Creb,ESR1,JUN,Mapk,NFKBIA,NFkB (complex),P38 MAPK,PPARG,PTGS2,STAT1,STAT3,TP53,irbesartan
A	azoxymethane		chemical toxicant			0.00335	IL1B,NOS2,PCNA	CREBBP,CTNNB1,GSK3B,JUN,LEF1,NFKBIA,NFkB (complex),RELA,SMAD3,TP53,azoxymethane
A	suramin		chemical drug			0.00335	ACTR3,CD40,IL8	Ap1,CTNNB1,ESR1,FOS,JUN,NFATC2,NFKBIA,NFkB (complex),Nfat (family),histamine,suramin
A	epicatechin gallate		chemical drug			0.00335	ICAM1,IL8,NOS2	Ap1,CEBPB,EGFR,ERK1/2,ESR1,HDAC3,JUN,Jnk,MYC,NFKB1,NFKBIA,NFkB (complex),PPARG,PRKCD,RARB,RELA,STAT1,STAT3,epicatechin gallate
A	7-ethyl-10-hydroxy-camptothecin		chemical drug			0.00335	BAD,BIRC2,BIRC3	7-ethyl-10-hydroxy-camptothecin,IRF1,NFKB1,NFKBIA,NFkB (complex),RELA,STAT1
A	DYSF		other			0.00339	ACTR3,ANXA1,ETF1,FCGR2B,GNAI3
A	ADRA1D		G-protein coupled receptor			0.00344	CDKN1B,FOS,PAK1,PCNA	ADRA1D,Ap1,CEBPB,Creb,ERK1/2,JUN,NFkB (complex),RELA,SP1,STAT3,epinephrine,norepinephrine
A	Hmga1		transcription regulator		-0.44	0.00348	ARL4A,FOS,IER3,IL4,NOS2,SDC4	CEBPB,CREBBP,Hmga1,Ins1,PPARG,SMAD3,STAT1
A	azithromycin		chemical drug			0.00352	IL1B,TNF	Ap1,CEBPB,ESR1,IL12B,IL8,IRF1,IRF3,JUN,MAPK8,NFATC2,NFKBIA,NFkB (complex),Nfat (family),RELA,STAT1,STAT3,TP53,azithromycin
A	tannic acid		chemical toxicant			0.00352	CFB,NOS2	Ap1,CREBBP,MAPK1,NFkB (complex),STAT1,STAT3,tannic acid
A	ganglioside GM3		chemical - endogenous mammalian			0.00352	CD40,ICAM1	CEBPB,ERK1/2,JUN,NFkB (complex),RELA,STAT3,ganglioside GM3
A	L-type Calcium Channel		complex			0.00352	ENPP1,FOS	CEBPB,CTNNB1,Ca2+,FOSL1,L-type Calcium Channel,SP1,STAT3
A	CpG ODN 1585		chemical reagent			0.00352	IFNB1,NFKB1
A	bacterial lipopolysaccharides		chemical - other			0.00352	IL1B,TNF	ATP,Ap1,CEBPB,CSK,HMGB1,IL12B,IRF1,Jnk,NFKB1,NFKBIA,NFkB (complex),PPARG,SPHK1,STAT1,STAT3,bacterial lipopolysaccharides
A	BCG vaccine		biologic drug			0.00352	IL10,IL4	BCG vaccine,CEBPB,ERK1/2,JUN,NFkB (complex),RELA,STAT3
A	SAV1		other			0.00352	BIRC5,TNF
A	BTNL2		transmembrane receptor			0.00352	IL4,TNF
A	TIMD4		other			0.00352	IL13,IL4	CEBPB,IL17A,NFKB1,NFKBIA,NFkB (complex),RELA,TIMD4
A	IL-2R		complex			0.00352	FOS,IL4	IL-2R,STAT5a/b
A	borage oil		chemical drug			0.00352	IL10,IL1B
A	IgG2a		complex			0.00352	IL1B,TNF	Ap1,CEBPB,CREBBP,ERK,FOSL1,FOXO3,ITGAM,IgG2a,JUN,NFE2L2,NFKB1,NFKBIA,NFkB (complex),PI3K (complex),RELA,SP1,STAT1,STAT3,TP53,nitric oxide,reactive oxygen species
A	SERPINC1		other			0.00352	NOS2,TNF	Ap1,ESR1,F2,FN1,JUN,NFATC2,NFKB1,NFKBIA,NFkB (complex),NOS2,Nfat (family),RELA,SERPINC1,SMAD3,TP53
A	SENP1		peptidase			0.00352	IFNB1,NOS2	CREBBP,CTNNB1,ESR2,FOS,HDAC3,IRF1,IRF8,JUN,LEF1,NFkB (complex),RELA,RNA polymerase II,SENP1,SMAD3,SPI1,STAT1,TP53
A	PSMB10	-1.66	peptidase			0.00352	IL10,IL4
A	ABCD1		transporter			0.00352	NOS2,TNF	ABCD1,ATP,Ap1,HMGB1,NFKB1,NFkB (complex),STAT1
A	SELL	2.97	other			0.00352	IL1B,TNF	Ap1,CEBPB,CREBBP,CTNNB1,FOXO3,IL17A,IRF3,JUN,Jnk,MAPK8,NFKB1,NFKBIA,NFkB (complex),PI3K (complex),PPARG,RELA,SELL,STAT1,STAT3,TP53,dextran sulfate
A	TYRO3		kinase			0.00352	IL1B,TNF	Akt,CEBPB,CREBBP,FOXO3,JUN,NFKBIA,NFkB (complex),PI3K (complex),RELA,STAT3,TP53,TYRO3
A	TAC4		other			0.00352	IL1B,TNF
A	miR-185-5p (and other miRNAs w/seed GGAGAGA)		mature microRNA			0.00352	CDC42,CDK6
A	PRTN3		peptidase			0.00352	IL8,TNF	ELANE,F2RL1,IL33,IL8,ITGAM,JUN,NFKBIA,NFkB (complex),PRTN3,RELA,RNA polymerase II,STAT3
A	SWAP70		other			0.00352	IL13,TNF	ATP,Ap1,HMGB1,NFKB1,NFkB (complex),STAT1,SWAP70
A	TSC22D1		transcription regulator			0.00352	IL1B,IL8
A	EIF2AK1		kinase			0.00352	IL1B,TNF	ATP,Ap1,EIF2AK1,HMGB1,NFKB1,NFkB (complex),STAT1
A	MAP3K2		kinase			0.00352	IL4,TNF	ATF2,Ap1,Creb,ETS1,IRF3,JUN,MAP3K2,MAPK14,MAPK3,MAPK8,MAPK9,MAPKAPK2,NFE2L2,NFKBIA,NFKBIB,NFkB (complex),RELA,STAT1,STAT3,TP53
A	LUM		other			0.00352	IL1B,TNF	E. coli lipopolysaccharide,LUM,NFkB (complex),RELA,RNA polymerase II,STAT1,STAT3
A	CPEB1		other			0.00352	IL13,IL8
A	INPPL1		phosphatase			0.00352	IL13,IL4	Akt,INPPL1,NFKBIA,NFkB (complex),RELA,STAT3,TP53
A	CKS1B		kinase			0.00352	CDKN1B,IL8
A	RASGRP4		other			0.00352	IL4,TNF	CEBPB,ERK1/2,JUN,NFkB (complex),RASGRP4,RELA,STAT3
A	CCR4		G-protein coupled receptor			0.00352	CXCL3,FOS
A	SMPD1		enzyme			0.00352	CCL5,UGCG
A	PLA2G2A		enzyme			0.00352	IL8,NOS2	Ap1,CTNNB1,FOS,JUN,Jnk,NFKBIA,NFkB (complex),NR1H3,PLA2G2A,PPARA,PPARG,SP1,SREBF1,STAT1,STAT3,fatty acid,histamine,lysophosphatidylcholine
A	TSPO		transmembrane receptor			0.00352	ICAM1,TNF	NFKBIA,NFkB (complex),NOTCH1,NR5A2,Nfat (family),RELA,SREBF1,STAT3,TP53,TSPO,cholesterol,dehydroisoandrosterone,niacinamide
A	RBCK1		transcription regulator			0.00352	ICAM1,TNFAIP3	IKBKG,JUN,NFKB1,NFKBIA,NFkB (complex),RBCK1,STAT1
A	GALP		other			0.00352	FOS,IL1B
A	MRC1		transmembrane receptor			0.00352	CCL5,NOS2
A	NCR3		transmembrane receptor			0.00352	CCL5,TNF	Ap1,CEBPB,CREBBP,ERK1/2,IRF3,JUN,MAPK1,MAPK8,NCR3,NFKBIA,NFkB (complex),RELA,STAT1,STAT3,SYK,TP53
A	ubiquinone 9		chemical - endogenous non-mammalian			0.00352	IL1B,TNF	Ap1,IL1A,Jnk,NFKB1,NFKBIA,NFkB (complex),PPARG,RELA,RELB,STAT1,STAT3,ubiquinone 9
A	edaravone		chemical drug			0.00352	CXCL3,TNF
A	Boc-D-FMK		chemical reagent			0.00352	CDKN1B,IL8
A	theophylline		chemical drug			0.00352	FOS,IL8	CEBPB,CREBBP,FOXO3,JUN,PI3K (complex),STAT3,theophylline
A	N-chlorotaurine		chemical - kinase inhibitor			0.00352	NOS2,TNF	Ap1,CREBBP,JUN,MAPK1,N-chlorotaurine,NFKB1,NFkB (complex),NOS2,RELA,SP1,STAT1,STAT3,TP53,nitric oxide
A	LEF1		transcription regulator			0.00372	BIRC5,IL13,IL4,SGK1	CREBBP,CTNNB1,HDAC1,JUN,LEF1,SMAD3,TP53
A	plicamycin		chemical drug		-1.432	0.00379	AXL,B4GALT5,CX3CL1,MARCKS,SOCS3
A	oleoyl-estrone		chemical drug			0.00379	PDK1,SLC27A1,TNF
A	SERPINA1		other			0.00379	IL10,NFKB1,TNF	APP,CTNNB1,IRF1,MMP9,NFKB1,NFKBIA,NFkB (complex),NOTCH1,RELA,SERPINA1,STAT1,STAT3
A	IL4R	2.51	transmembrane receptor			0.00379	IL13,IL4,NOS2	Ap1,CREBBP,IL10,IL13,IL4,IL4R,IL5,Ige,JUN,NFATC2,NFKBIA,NFkB (complex),RELA,STAT1,STAT3,STAT6
A	TRPV4		ion channel			0.00379	CCL5,FOS,SOCS3	CCL5,CEBPB,CREBBP,IL6,NFkB (complex),RELA,STAT1,STAT3,TRPV4
A	STUB1		enzyme			0.00379	BIRC5,FOXO1,IFNB1
A	CAV1		other		-1.686	0.00397	FOS,IL10,NOS2,PCNA,SLC20A1,TNF	Akt,Ap1,CAV1,CEBPB,CREBBP,Creb,EP300,ERK1/2,Ins1,JUN,NFKB1,NFKBIA,NFkB (complex),NOS2,PPARG,RELA,SMAD3,STAT1,STAT3,TP53
A	clozapine		chemical drug		0.48	0.00401	ACAT2,DVL3,FOS,SGK1	Ap1,CEBPB,Creb,JUN,STAT3,clozapine,norepinephrine
A	Pro-inflammatory Cytokine		group			0.00401	ENPP1,ICAM1,NOS2,SOCS3	EGFR,ESR1,HDAC3,IRF1,JUN,MYC,NFKB1,NFKBIA,NFkB (complex),P38 MAPK,PPARG,Pro-inflammatory Cytokine,REL,RELA,STAT1,STAT3
A	BMP7		growth factor		-1.029	0.00415	BIRC5,GRB2,ICAM1,IL1B,IL8,SOCS3	Ap1,BMP7,CCL2,CEBPB,ERK1/2,JUN,Jnk,NFKB1,NFKBIA,NFkB (complex),P38 MAPK,PPARG,RELA,RHOA,SMAD3,STAT1,STAT3
A	potassium chloride		chemical drug		0.109	0.00422	CDKN1B,FOS,IL1B,MEF2C,PIM3	Ap1,CEBPB,CREBBP,CTNNB1,Ca2+,FOSL1,GSK3B,Ins1,JUN,MAPK1,MAPK14,NFE2L2,NFKBIA,NFkB (complex),PPARG,RELA,SMAD3,SP1,STAT1,STAT3,TP53,potassium chloride
A	allopurinol		chemical drug		-0.447	0.00422	ANXA1,BIRC3,IER3,IL1B,PSMB10
A	S-nitroso-N-acetyl-DL-penicillamine		chemical reagent			0.00427	BIRC5,IL13,TNF	ATF2,Akt,Ap1,CASP3,ESR1,FOS,HDAC4,JUN,NFATC2,NFKBIA,NFkB (complex),Nfat (family),P38 MAPK,PPARG,REL,RELA,S-nitroso-N-acetyl-DL-penicillamine,SREBF1,STAT1,STAT3,TP53
A	caspase		group			0.00427	CDK6,CDKN1B,TNF	Ap1,CASP8,CEBPB,CREBBP,ERBB2,ESR1,JUN,NFE2L2,NFKB1,RELA,RNA polymerase II,SMAD4,SP1,STAT1,STAT3,TP53,XIAP,caspase,glutathione
A	HDL		complex			0.00427	ICAM1,IL1B,TNF	APOA1,Ap1,CAMP,Creb,HDL,Jnk,LPL,NFKB1,NFKBIA,NFkB (complex),NOTCH1,NR5A2,PPARG,RELA,SREBF1,STAT1,STAT3,cholesterol
A	TSC1		other			0.00427	CASP1,FOXO1,TNF
A	PCGF2		transcription regulator			0.00427	CDK6,IL13,NFKB1	IL4,NFkB (complex),PCGF2,RELA,STAT1,STAT3,STAT6
A	rolipram		chemical drug			0.00427	IL10,IL1B,TNF	Akt,CEBPB,CEBPD,ERK1/2,HMGB1,JUN,NFKB1,NFKBIA,NFkB (complex),P38 MAPK,PARP1,PPARG,RELA,STAT1,STAT3,TP53,cyclic AMP,rolipram
A	urethane		chemical toxicant			0.00427	CDKN1B,IL1B,PCNA	CEBPB,JUN,NFKB1,NFkB (complex),RAF1,RELA,urethane
A	KN 93		chemical - kinase inhibitor			0.00427	BIRC3,CFLAR,FOS	AKT1,ESR2,FOS,FOXO3,HDAC3,IKK (complex),IL2,JUN,KN 93,NFKB1,NFKBIA,NFKBIB,NFkB (complex),REL,RELA,STAT1,STAT3,STAT5A,TP53
A	formaldehyde		chemical - endogenous mammalian			0.00427	FOS,IL4,NOS2	Ap1,CEBPB,Creb,ERK1/2,IRF1,JUN,NFKB1,NFKBIA,NFkB (complex),PRKCE,REL,RELA,STAT1,STAT3,TAC1,formaldehyde,norepinephrine
A	IRF5		transcription regulator		1.297	0.00431	CCL5,IFNB1,IL4,TNF	Ap1,CEBPB,IL12 (complex),IL12B,IRF1,IRF5,IRF8,Jnk,NFKB1,NFKBIA,NFkB (complex),PPARG,RELA,RNA polymerase II,SPI1,STAT1,STAT3,TNF
A	ADRA1A		G-protein coupled receptor			0.00431	CDKN1B,FOS,PAK1,PCNA	ADRA1A,Ap1,CEBPB,CEBPD,Creb,ERK1/2,ESR1,JUN,NFkB (complex),RELA,Ras,SP1,STAT1,STAT3,STAT5A,cyclic AMP,epinephrine,norepinephrine
A	VHL		other			0.00433	CDKN1B,GLO1,IER3,MAF,PCNA,TNF	FOXO3,JUN,MYC,NFKBIA,NOTCH1,TP53,VHL
A	INSR		kinase		0.728	0.00443	ACSL5,ALDH2,ARL4A,BIRC5,FOS,FOXN3,HSD17B10,IER3,SLC20A1,SOCS3,TNF	Akt,Ap1,CEBPB,FYN,IGF1,INSR,LEP,NFE2L2,NFKBIA,NFkB (complex),RELA,RNA polymerase II,STAT,STAT1,STAT3,TP53,VAV1
A	SMARCA4		transcription regulator	Activated	2.19	0.00444	ARL4C,CDKN1B,CYP3A4,FOS,GNAI3,IRF1,MEF2C,PPAP2B,SFTPB,TXNRD1	SMARCA4,SP3
A	cyclic AMP		chemical - endogenous mammalian		1.422	0.00462	CDC42,CDKN1B,FOS,IL10,IL1B,IL4,NOS2,SOCS3,TNF	Akt,CEBPA,CEBPB,CREBBP,ERK1/2,Ins1,JUN,NFKBIA,NFkB (complex),PPARG,RELA,RNA polymerase II,SMAD3,SOCS3,STAT1,STAT3,STAT5A,TP53,cyclic AMP
A	IL6ST		transmembrane receptor			0.00463	CYP3A4,IL6R,IRF1,SOCS3	CEBPB,CREBBP,Gh,IFNG,IL6,IL6ST,NFkB (complex),RELA,STAT,STAT1,STAT3,STAT5A,STAT5B,STAT5a/b,TYK2
A	sphingosylphosphocholine		chemical - endogenous non-mammalian			0.00465	FOS,ICAM1	Ap1,BCL3,CEBPB,ERK,ERK1/2,FOSL1,Gm-csf,JUN,Jnk,NFKB1,NFKBIA,NFkB (complex),PPARG,RELA,RHOA,SP1,STAT1,STAT3,TP53,sphingosylphosphocholine
A	2',3'-dialdehyde ATP		chemical reagent			0.00465	NOS2,TNF	2',3'-dialdehyde ATP,ATF2,Ap1,CEBPB,CREBBP,EGR1,ESR1,HMGB1,JUN,MAP2K1,MAP2K3,MAPK1,NFATC2,NFE2L2,NFKB1,NFkB (complex),Nfat (family),PARP1,RELA,STAT1,STAT3,TP53
A	oleanolic acid		chemical - endogenous non-mammalian			0.00465	GLO1,NOS2
A	IRF		group			0.00465	IFNB1,TNF
A	EGLN2	-2.53	enzyme			0.00465	IL8,TNF	EGLN2,FOXO1,FOXO3,NFATC2,NFkB (complex),STAT3,Vegf
A	Iga		complex			0.00465	IL10,TNF
A	immune complex		complex			0.00465	IFNB1,SOCS3
A	TH-302		chemical drug			0.00465	CDK6,CDKN1B
A	FANCA		other			0.00465	IL1B,TNF	Ap1,EIF2AK2,FANCA,HMGB1,IRF1,Jnk,NFKBIA,NFkB (complex),PPARG,STAT1,STAT3
A	CD8A		other			0.00465	IL1B,TNF	CD8A,JUN,RELA,SP1,STAT3,TP53,nitric oxide
A	UNC5B		transmembrane receptor			0.00465	IL10,TNF
A	HYOU1		other			0.00465	NOS2,TNF	ATP,Akt,Ap1,CYLD,CpG ODN 1826,HMGB1,HYOU1,IRF8,NFKB1,NFKBIA,NFkB (complex),RELA,SQSTM1,STAT1,STAT3,TP53
A	MKNK1		kinase			0.00465	KLF13,TNF
A	NTS		other			0.00465	FOS,IL8	ATF2,Ap1,CEBPB,CREBBP,CTNNB1,Creb,ESR1,ETS1,FOS,JUN,Jnk,MAP2K1,MAPK3,Mapk,NFKBIA,NFkB (complex),NTS,PPARG,STAT1,STAT3,histamine
A	PI3		other			0.00465	IL8,TNF	ELANE,IL8,NFKBIA,NFkB (complex),PI3,RELA,RNA polymerase II,STAT3
A	CXCR1		G-protein coupled receptor			0.00465	BAD,IL8
A	TEC		kinase			0.00465	FOS,IL4	ATF2,Ap1,CD28,Creb,ETS1,GATA3,MAPK3,NFKBIA,RELA,STAT3,STAT5B,TEC
A	miR-192-5p (and other miRNAs w/seed UGACCUA)		mature microRNA			0.00465	BIRC5,ZEB2
A	LPA		other			0.00465	ICAM1,IL8	IL8,JAK2,LPA,NFKBIA,NFkB (complex),NOTCH1,NR5A2,RELA,SREBF1,STAT1,STAT3,STAT5A,cholesterol
A	IL18BP		other			0.00465	IL8,TNF	IL18,IL18BP,NFKB1,NFkB (complex),RELA,STAT3,STAT6
A	DEFB103A/DEFB103B		other			0.00465	IL13,IL4	DEFB103A/DEFB103B,IL18,NFKB1,NFkB (complex),RELA,STAT3,STAT6
A	ULBP1		transmembrane receptor			0.00465	TNF,TNFRSF9	Ap1,CREBBP,MAPK1,NFkB (complex),STAT1,STAT3,ULBP1
A	DEK		transcription regulator			0.00465	BIRC3,IL8
A	asbestos		chemical toxicant			0.00465	IL8,TNF
A	bosutinib		chemical drug			0.00465	CDK6,MAPK14
A	aristolochic acid I		chemical toxicant			0.00465	FOS,NOS2	Akt,HMGB1,NFKB1,NFKBIA,NFkB (complex),PARP1,RELA,STAT3,TP53,aristolochic acid I
A	maneb		chemical toxicant			0.00465	BAD,NOS2
A	PD 168393		chemical - kinase inhibitor			0.00465	CCL5,IL8	CEBPB,ERK1/2,JUN,NFkB (complex),PD 168393,RELA,STAT3
A	tin protoporphyrin IX		chemical reagent			0.00465	MAPK14,TNF	HMGB1,HMOX1,NFkB (complex),SP1,STAT1,tin protoporphyrin IX
A	Z-DEVD-FMK		chemical - protease inhibitor			0.00465	CXCL3,MEF2C
A	gamma-linolenic acid		chemical - endogenous mammalian			0.00465	NOS2,PCNA	NFKBIA,NFkB (complex),PPARG,PTGS2,STAT3,TP53,gamma-linolenic acid
A	cordycepin		chemical drug			0.00465	FOS,IL10	ESR2,FOS,HDAC3,HMGB1,JUN,NFKB1,NFkB (complex),PARP1,RELA,TP53,cordycepin
A	tosyllysine chloromethyl ketone		chemical - protease inhibitor			0.00465	IRF1,NOS2	IRF1,NFKB1,NFkB (complex),RELA,STAT1,STAT3,tosyllysine chloromethyl ketone
A	MTPN		transcription regulator		0.277	0.00469	ANXA1,FOS,NFKB1,TNF,TUBA1A
A	lithium chloride		chemical drug		-0.849	0.00469	CDKN1B,FOS,MARCKS,NOS2,PCNA	Akt,Ap1,CEBPB,Creb,ERK1/2,ESR1,ESR2,JUN,L-glutamic acid,NFKBIA,NFkB (complex),RELA,SP1,STAT3,TP53,lithium chloride,norepinephrine
A	POU2F1		transcription regulator			0.00471	ICAM1,IL8,NFKB1,NOS2,PTGDS,TNFAIP3	ESR1,JUN,NFkB (complex),NR3C1,POU2F1,RELA,TP53
A	CDK9		kinase			0.00478	CCL5,IL8,TNFAIP3
A	NGFR		transmembrane receptor			0.00478	CDKN1B,FOS,PCNA	Akt,Ap1,CASP8,Creb,E2F1,ESR1,JUN,Mapk,NFKB1,NFKBIA,NFkB (complex),NGFR,RB1,RELA,RHOA,RNA polymerase II,STAT1,STAT3,TP53
A	PRKCQ		kinase			0.00478	IL13,IL4,TNF	ATF2,Ap1,BCL10,CARD11,CTNNB1,Creb,ESR1,ETS1,IRF8,JUN,MAPK3,MMP9,NFATC2,NFKB1,NFKBIA,NFkB (complex),NOTCH1,Nfat (family),PRKCQ,RELA,STAT3
A	PTPRC		phosphatase			0.00478	CCL5,IL10,TNF	Ap1,CD19,CEBPB,ERK1/2,FOXP3,JUN,NFKB1,NFKBIA,NFkB (complex),PRKCD,PTPRC,RELA,STAT1,STAT3,STAT6,SYK/ZAP,VAV,VAV1
A	HDAC4		transcription regulator			0.00478	MEF2C,NOS2,TNF	Ap1,ESR1,HDAC4,JUN,NFATC2,Nfat (family)
A	PIK3CD		kinase			0.00478	IL4,IL8,MAF	ESR1,FOXO3,HDAC2,IL2,Ige,JUN,MYC,NFATC2,NFKB1,NFKBIA,NFkB (complex),PIK3CD,STAT3,STAT5A,TP53
A	taurine		chemical - endogenous mammalian			0.00478	AXL,NOS2,TNF	Ap1,CASP3,CFTR,Creb,ESR1,HDAC2,HDAC4,JUN,Mapk,NFKB1,NFKBIA,NFkB (complex),PPARG,REL,RELA,SREBF1,STAT1,STAT3,TP53,taurine
A	mono-(2-ethylhexyl)phthalate		chemical toxicant		0.239	0.00486	FOS,IFNB1,IL1B,NFIB,NFKB1,PDK1,TNF	Ap1,CEBPB,CREBBP,ESR1,FABP4,FASLG,IRF1,NFKB1,NFKBIA,NFkB (complex),Nfat (family),PPARA,PPARG,RELA,RXRA,SMAD4,SP1,SREBF1,STAT1,STAT3,mono-(2-ethylhexyl)phthalate
A	thioacetamide		chemical toxicant		0.816	0.00488	ANXA1,BIRC3,IER3,IL1B,NUPR1,PPAP2B,PSMB10,TNF
A	MYC		transcription regulator		-0.664	0.0049	ALCAM,AMD1,BIRC2,BIRC5,CASP1,CDC42,CDK6,CDKN1B,CFLAR,FOS,GPC1,ICAM1,IER3,IL10,IL8,MAN2A1,PCNA,PDK1,RARRES1,SGK1	Akt,Ap1,CEBPB,ERK1/2,ESR1,F2,FOXO3,Histone h3,JUN,MYC,NFKB1,NFKBIA,NFkB (complex),NOTCH1,RELA,RNA polymerase II,SP1,STAT3,TP53
A	Growth hormone		group		0.265	0.00494	CYP3A4,FOS,PCNA,SOCS3,ZEB2	Akt,CEBPA,CEBPB,CREBBP,EGFR,ERK1/2,ESR1,Growth hormone,HDAC3,IGF1,JUN,MYC,NFKBIA,NFkB (complex),RELA,RNA polymerase II,STAT1,STAT3,TP53
A	vitamin E		chemical drug	Inhibited	-2	0.00496	IL1B,PCNA,SLC11A2,TNF	ALB,Ap1,ETS2,HDL,HMGB1,L-glutamic acid,NFKB1,NFKBIA,NFkB (complex),RELA,SOD1,SREBF1,STAT1,STAT3,TP53,XDH,vitamin E
A	cocaine		chemical drug		0.817	0.00503	CCR5,FOS,ICAM1,IL8,NFKB1,NOS2,TNF	Ap1,BCL2,CEBPB,CREBBP,ESR1,FOS,IRF1,JUN,Jnk,NFATC2,NFKBIA,NFkB (complex),Nfat (family),P38 MAPK,PPARG,RELA,RNA polymerase II,STAT1,STAT3,TP53,cocaine
A	ursodeoxycholic acid		chemical - endogenous mammalian		0.882	0.00531	CCL20,CYP3A4,MAF,NFKB1
A	ZAP70		kinase		0.747	0.00531	ANXA1,CCR7,HS2ST1,IL4
A	grape seed extract		biologic drug			0.00533	CDK6,NOS2,PCNA
A	IL23		complex			0.00533	CCL20,IL10,IL8	CEBPB,IL17A,IL21,IL22,IL23,IRF1,NFKB1,NFKBIA,NFkB (complex),REL,RELA,STAT1,STAT3,STAT4
A	REN		peptidase			0.00533	FOS,ICAM1,TNF	AGT,Ap1,CEBPB,Creb,ERK,ESR1,FGF2,FOSL1,JUN,Mapk,NFATC2,NFKBIA,Nfat (family),RELA,REN,RNA polymerase II,SP1,STAT1,STAT3,TP53
A	TAF4B		transcription regulator			0.00533	IER3,IRF1,TNFAIP3
A	CDK2		kinase			0.00533	CYP3A4,PCNA,TNFAIP3
A	IRF6		transcription regulator			0.00533	IL10,IL8,NOS2	CEBPB,ERK1/2,HMGB1,IL1,IRF6,JUN,NFATC2,NFKB1,NFKBIA,NFkB (complex),P38 MAPK,PPARG,RELA,STAT1,STAT3,TLR2,TLR4
A	LEPR		transmembrane receptor		-0.577	0.00538	CDC42,EMR1,FOS,NOS2,REPIN1,SOCS3,TNF	ATF2,Ap1,JAK2,JUN,Jnk,LEP,LEPR,NFKBIA,NFkB (complex),PPARG,RELA,RNA polymerase II,STAT,STAT1,STAT3,STAT5A,TSH
A	CALCA		other		-0.908	0.00546	CTSK,FOS,IL8,NOS2,TNF	CALCA,CTNNB1,FN1,HIF1A,ITGB1,JUN,NFKB1,NFKBIA,NFkB (complex),PLAT,RELA,SMAD3,STAT1,STAT3,STAT5A,TAC1,TNFSF11
A	TFAP2A		transcription regulator			0.00546	ANXA1,BIRC3,CCNDBP1,GLO1,PRDX1
A	ADORA2A		G-protein coupled receptor		-0.304	0.00554	ATP6AP1,FOS,IL10,IL4,NOS2,TNF	ADORA2A,ATF2,Ap1,CEBPB,CEBPD,CREBBP,Creb,ESR1,ETS1,FOSL1,JUN,MAPK3,PPARG,Pka,Pkc(s),RELA,STAT1,STAT3,cyclic AMP,norepinephrine
A	IGF2		growth factor			0.00557	ARL4A,BIRC5,IER3,NOS2,SFTPB,SLC20A1,SOCS3	Akt,CEBPB,HGF,IGF1,IGF2,INSR,NFKBIA,NFkB (complex),NOTCH1,RELA,STAT,STAT1,STAT3,STAT5B,TP53
A	Sos		group			0.00566	ABCC1,CLIP1,FOS,HSD17B10,MAOA,PTPN12,TBL1X,UGCG
A	PTHLH		other		-0.277	0.00568	CDKN1B,CTSK,FOS,IL8	Ap1,CEBPB,CREBBP,CTNNB1,Ca2+,Creb,ESR1,FN1,FOSL1,HIF1A,HRAS,JUN,MYC,Mapk,NFKB1,NFKBIA,NFkB (complex),PTHLH,RELA,RNA polymerase II,SMAD3,SP1,STAT1,STAT3,VEGFA
A	interferon beta-1a		biologic drug			0.00577	BIRC2,CCR5,GBP5,IRF1,TNFAIP6,TNFSF13B
A	MUC1		transcription regulator			0.00591	BAD,IL8,TNF	ATF2,Akt,Ap1,Creb,EP300,ETS1,FOXO1,IL8,IRF1,IRF5,MAPK3,MUC1,NFKBIA,NFkB (complex),PIK3R1,RELA,STAT3,TLR5,TP53
A	SLC9A3		ion channel			0.00591	CCL5,NOS2,PSMB9
A	zidovudine		chemical drug			0.00593	CDKN1B,IL1B
A	ganglioside GT1		chemical - endogenous mammalian			0.00593	IL4,TNF	AKT1,Akt,CEBPB,ERK1/2,FOXO3,JUN,NFKBIA,NFkB (complex),RELA,SP1,STAT1,STAT3,TP53,ganglioside GT1,nitric oxide
A	salinosporamide A		chemical drug			0.00593	BIRC2,BIRC5
A	cytidylyl-3'-5'-guanosine		chemical reagent			0.00593	IL1B,TNF	Ap1,Jnk,NFkB (complex),PPARG,STAT1,STAT3,cytidylyl-3'-5'-guanosine
A	OLFM4		other			0.00593	IL1B,TNF
A	UCN2		other			0.00593	FOS,IL8	ATF2,Ap1,CEBPB,Creb,ERK1/2,ESR1,ETS1,JUN,MAPK3,NFATC2,NFkB (complex),Nfat (family),RELA,STAT3,UCN2
A	STAP2		other			0.00593	CCR7,TNF
A	DUSP16		phosphatase			0.00593	IL4,IRF1
A	PSMD10		transcription regulator			0.00593	CDKN1B,PCNA	CDKN2A,E2F1,Hdac,NFkB (complex),PSMD10,RB1,RNA polymerase II,TP53
A	NUMB		other			0.00593	BIRC3,CFLAR	NFKB1,NFkB (complex),NOTCH1,NUMB,STAT3,TP53
A	TNFRSF17		other			0.00593	CD40,ICAM1	Ap1,Jnk,NFkB (complex),PPARG,STAT1,STAT3,TNFRSF17
A	NUPR1	2.66	transcription regulator			0.00593	CDKN1B,NUPR1
A	CTSZ		peptidase			0.00593	IL10,TNF
A	HCK		kinase			0.00593	MAOA,TNF
A	BIRC2	7.6	enzyme			0.00593	BIRC3,IFNB1	Ap1,BIRC2,FADD,IRF3,Jnk,NFKB1,NFKBIA,NFkB (complex),PPARG,RELA,STAT1,STAT3,TRAF3
A	CXCL1		cytokine			0.00593	SOCS3,TNF	CEBPB,CXCL1,ERK1/2,JUN,NFkB (complex),RELA,STAT3
A	NEK6		kinase			0.00593	IFNB1,RGS1
A	LTB4R		G-protein coupled receptor			0.00593	CXCL3,IL13
A	HNRNPD		transcription regulator			0.00593	FOS,TNF
A	TFF3		other			0.00593	CTSK,FOS	EGFR,ESR1,HDAC3,JUN,MYC,STAT1,TFF3
A	S100A7		other			0.00593	CDKN1B,IL8	Akt,CEBPB,ERK,FOSL1,NFKBIA,NFkB (complex),RELA,S100A7,SP1,STAT1,STAT3,TP53
A	VIPR2		G-protein coupled receptor			0.00593	IL4,MAF
A	LILRB1		transmembrane receptor			0.00593	IL8,TNF	ATF2,Ap1,Creb,ETS1,LILRB1,MAPK3,STAT3
A	methylene blue		chemical drug			0.00593	NOS2,TXNRD1
A	gallic acid		chemical - endogenous non-mammalian			0.00593	GRB2,IL8
A	hydrochloric acid		chemical - endogenous non-mammalian			0.00593	FOS,IL1B
A	[D-Ala2,N-Me-Phe4,Gly5-ol]-Enkephalin		chemical reagent			0.00593	CCL5,FOS	AKT1,Ap1,CEBPB,CREBBP,EGFR,ERK1/2,ESR1,FOXO3,HDAC3,JUN,MAPK1,MYC,NFKBIA,NFkB (complex),RELA,STAT1,STAT3,[D-Ala2,N-Me-Phe4,Gly5-ol]-Enkephalin
A	perilla alcohol		chemical drug			0.00593	CDKN1B,IL1B	CDKN1A,EP300,MYC,RB1,STAT3,TP53,perilla alcohol
A	ryanodine		chemical - endogenous non-mammalian			0.00593	CDC42,FOS	CEBPB,CEBPD,CTNNB1,Ca2+,FOSL1,JUN,SP1,STAT1,STAT3,cyclic AMP,ryanodine
A	arachidonyltrifluoromethane		chemical reagent			0.00593	CXCL3,NOS2	Ap1,CEBPB,CREBBP,ERK1/2,FN1,JUN,NFKB1,NFKBIA,NFkB (complex),PPARG,RELA,RNA polymerase II,SMAD3,STAT1,STAT3,TNFRSF1A,arachidonyltrifluoromethane,prostaglandin E2
A	RAC1		enzyme			0.00602	FOS,ICAM1,IFNB1,IL6R,PAK1	Ap1,CTNNB1,JUN,Jnk,MMP9,NFKB1,NFKBIA,NFkB (complex),NOTCH1,PPARG,PRKCA,RAC1,REL,RELA,Rock,STAT1,STAT3
A	Gh		cytokine		0.214	0.00606	CYP3A4,FOS,IRF1,SOCS3	CEBPA,CEBPB,CREBBP,ESR2,Gh,JAK2,JUN,NFKBIA,NFkB (complex),RELA,RNA polymerase II,STAT1,STAT3,STAT5A,STAT5B,STAT5a/b,TCF3,TP53
A	fenretinide		chemical drug		-0.132	0.00606	BIRC2,CFLAR,GRB2,NOS2	NFKB1,NFKBIA,NFkB (complex),REL,RELA,STAT3,fenretinide
A	Notch		group			0.00606	BIRC5,IL10,TNF,ZEB2	Akt,CEBPB,CREBBP,FOXO3,JUN,NFKBIA,NFkB (complex),Notch,PI3K (complex),RELA,STAT3,TP53
A	MAP2K7		kinase			0.00606	BIRC3,CCL5,IL4,IL8	Ap1,CREBBP,EP300,IRF3,JUN,MAP2K4,MAP2K7,MAPK8,MAPK9,NFE2L2,NFKB1,NFKBIA,NFkB (complex),RELA,STAT1,STAT3,TAB1,TP53
A	TBP		transcription regulator			0.00646	FOS,IER3,TNF,TNFAIP3	Ap1,ESR1,ESR2,JUN,NFkB (complex),NR3C1,RELA,Ras,SP1,STAT3,STAT5A,TBP,TP53
A	BAK1		other			0.00652	CCL5,IFNB1,TNF	Ap1,BAK1,BAX,BCL2L1,CREBBP,EP300,HMGB1,IRF3,JUN,Jnk,NFATC2,NFKB1,NFkB (complex),PARP1,PPARG,RELA,STAT1,STAT3,TP53
A	Cxcl12		cytokine			0.00652	CCL5,IL1B,TNF	Ap1,CEBPB,CREBBP,CTNNB1,Cxcl12,EGFR,ERK1/2,ESR1,HDAC3,HIF1A,ITGB1,JUN,MAPK1,MYC,NFKBIA,NFkB (complex),P38 MAPK,PPARG,RELA,STAT1,STAT3,STAT5A
A	MERTK	-1.87	kinase			0.00652	IFNB1,IL1B,TNF	Ap1,CEBPB,CREBBP,ERK1/2,FOXO3,IL10,JUN,MERTK,NFKB1,NFKBIA,NFkB (complex),P38 MAPK,PI3K (complex),PPARG,REL,RELA,STAT1,STAT3,TLR3
A	PML		transcription regulator			0.00652	BIRC5,PSMB9,TNFAIP3	IRF1,NFKB1,NFKBIA,NFkB (complex),PML,RELA,STAT1
A	RPS6KB1		kinase			0.00652	CFLAR,IL10,PCNA	GSK3B,JUN,NFKBIA,NFkB (complex),RELA,RPS6KB1,TP53
A	VTN		other			0.00652	CXCL3,IL1B,TNF	Ap1,CTNNB1,CXCL2,HMGB1,NFKB1,NFKBIA,NFkB (complex),PLAU,PROC,Pam3-Cys-Ser-Lys4,RELA,SP1,STAT1,STAT3,VTN,dextran sulfate
A	2-cyano-3,12-dioxoolean-1,9-dien-28-oic acid		chemical drug			0.00652	CFLAR,PCNA,TXNRD1
A	THRA		ligand-dependent nuclear receptor	Inhibited	-2	0.00662	CDKN1B,CXCL3,FOS,IL4,TNF	AKT1,Akt,CEBPB,CREBBP,FOXO3,IRF1,Ins1,MYC,NFKB1,NFKBIA,NFkB (complex),PPARG,Pdgf (complex),REL,RELA,SMAD3,SP1,STAT1,STAT3,THRA,TP53
A	triamcinolone acetonide		chemical drug		0	0.00671	ARL4C,AUH,CCDC6,FOS,NOS2,PEX6,SLAMF1,UGT8
A	NKX2-3		transcription regulator		-0.757	0.00671	APOBEC3G,CASP1,CX3CL1,IFNB1,IL8,PIM3,PSMB9,TMEM158
A	lenalidomide		chemical drug		0	0.00673	CASP1,NFIB,PDK1,PPIF,RGS1,SETMAR
A	App		other			0.00688	FOS,ICAM1,IL1B,TNF	ATP,Ap1,App,CEBPB,CTNNB1,Ca2+,ERK1/2,FOSL1,HMGB1,JUN,Jnk,LDL,NFKB1,NFKBIA,NFkB (complex),PPARG,RELA,SP1,STAT1,STAT3
A	HRAS		enzyme		1.225	0.00698	BIRC5,CCL5,CDC42,CDKN1B,CFB,ENPP1,ERP29,FOS,ICAM1,IL1B,IL8,NOS2,PCNA,PSMB9,TNF	Ap1,CEBPB,CREBBP,EGFR,ESR1,FN1,HDAC3,HRAS,IRF1,JUN,MAPK1,MYC,NFKB1,NFKBIA,NFkB (complex),RELA,RNA polymerase II,SMAD3,STAT1,STAT3,TP53
A	Hdac		group		0.326	0.00698	BIRC5,CX3CL1,FOS,IFNB1,IL8,ZEB2	EP300,ESR1,ESR2,FOXO3,HIF1A,Hdac,JUN,MYC,NFKB1,NFKBIA,NFkB (complex),NOTCH1,REL,RELA,SP1,STAT1,STAT3,TNF,TP53
A	LCK		kinase			0.00718	ANXA1,FOS,IRF1	CD28,CD3,CEBPB,CREBBP,GATA3,JUN,LCK,NFKB1,NFKBIA,NFkB (complex),RAF1,RELA,STAT1,STAT3,STAT5B,STAT5a/b,TCF3
A	CAMK4		kinase			0.00718	FOS,IL4,TNF	Ap1,CAMK4,CEBPA,CEBPB,CREBBP,CREM,Cbp/p300,Creb,EP300,ERK1/2,ESR1,HDAC1,JUN,NFATC2,NFkB (complex),Nfat (family),RELA,RNA polymerase II,SMAD3,STAT3
A	TG		other			0.00718	CDKN1B,IL10,IL4	Ap1,CEBPB,CREBBP,CTNNB1,Ca2+,FOSL1,IL10,NFKB1,NFkB (complex),REL,RELA,SP1,STAT1,STAT3,TG
A	4-methylnitrosoamino-1-(3-pyridinyl)-1-butanone		chemical toxicant			0.00718	ANXA1,FOS,NFKB1	4-methylnitrosoamino-1-(3-pyridinyl)-1-butanone,Ap1,JUN,NFKBIA,NFkB (complex),PRKCA,RELA
A	ETS2		transcription regulator		0.762	0.00731	FOS,ICAM1,NOS2,TNF	CEBPB,ERK1/2,ETS2,JUN,NFkB (complex),RELA,STAT3
A	NR1H2		ligand-dependent nuclear receptor		-0.849	0.00731	CCL5,IL1B,NOS2,TNF	ABCA1,AR,ATP,Ap1,EGR1,HMGB1,LPL,NFKB1,NFKBIA,NFkB (complex),NR1H2,NR3C1,PPARA,RELA,STAT1,corticosterone,gemfibrozil
A	Fgfr		group			0.00734	BIRC5,FOS	Akt,Ap1,CEBPB,CREBBP,FOXO3,Fgfr,JUN,MAPK1,NFKBIA,NFkB (complex),PI3K (complex),RELA,STAT1,STAT3,TP53
A	Integrin		complex			0.00734	FOS,SOCS3	Ap1,CEBPB,CREBBP,FN1,FOXO3,FYN,Integrin,JUN,Jnk,NFE2L2,NFKB1,NFKBIA,NFkB (complex),PI3K (complex),PPARG,RELA,SMAD3,SOCS3,STAT1,STAT3,STAT5A,VAV1
A	PLC		group			0.00734	FOS,TNF	ATF2,Ap1,CEBPB,CEBPD,Creb,ESR1,ETS1,FOSL1,JUN,MAPK3,NFKB1,NFKBIA,NFkB (complex),PLC,PRKCE,Pkc(s),RELA,STAT1,STAT3,cyclic AMP,platelet activating factor
A	ORMDL3		other			0.00734	CCL20,IL8
A	indican		chemical - endogenous mammalian			0.00734	ICAM1,IL1B	Ap1,CEBPB,ERK,FOSL1,Jnk,NFkB (complex),PPARG,SP1,STAT1,STAT3,TP53,indican
A	SIRT3		enzyme			0.00734	IL10,TNF	Akt,CREBBP,Creb,EP300,NFKBIA,NFkB (complex),RELA,SIRT3,STAT3,TP53
A	PI-103		chemical - kinase inhibitor			0.00734	CFLAR,IFNB1	AKT1,FOXO3,NFKBIA,NFkB (complex),PI-103,RELA,STAT1
A	ADCY7		enzyme			0.00734	TNF,TRAF6
A	SRY		transcription regulator			0.00734	MAOA,PTGDS	AR,SP1,SRY
A	PIAS2		transcription regulator			0.00734	FOS,IRF1
A	miR-30a-3p (and other miRNAs w/seed UUUCAGU)		mature microRNA			0.00734	CDK6,TUBA1A
A	STK4		kinase			0.00734	FOXO1,TNF	Ap1,FOXO1,IRF3,MAPK8,NFKBIA,PPARG,STAT3,STK4,TP53
A	STK3		kinase			0.00734	BIRC5,TNF
A	NCF4		enzyme			0.00734	IL1B,TNF	CYBB,IRF3,Ikb,NCF4,NFKBIA
A	PLA2G4A		enzyme			0.00734	IL8,NOS2	CEBPB,EGFR,ESR1,HDAC3,JUN,LDL,MYC,NFKB1,NFKBIA,NFkB (complex),PLA2G4A,RELA,STAT1,palmitic acid
A	NCR1		transmembrane receptor			0.00734	CCL5,TNF	Ap1,CEBPB,CREBBP,ERK1/2,IRF3,JUN,MAPK1,MAPK8,NCR1,NFKBIA,NFkB (complex),RELA,STAT1,STAT3,SYK,TP53
A	LCP2		other			0.00734	IL4,TNF	Ap1,ESR1,IRF8,ITK,JUN,LCP2,NFATC2,NFkB (complex),Nfat (family),PRKCQ,RELA,RXRA,STAT3,THRA,VAV,VAV1
A	RPTOR		other			0.00734	IL10,TNF	Akt,Ap1,CEBPB,CREBBP,ERK1/2,FOXO3,JUN,NFKBIA,NFkB (complex),PI3K (complex),RELA,RPTOR,STAT1,STAT3,TP53,sirolimus
A	COPS8		other			0.00734	CDK6,CDKN1B
A	calmidazolium		chemical drug			0.00734	FOS,SELL
A	trifluoperazine		chemical drug			0.00734	PCNA,SELL
A	glycyrrhetinic acid		chemical drug			0.00734	BIRC5,ICAM1
A	melphalan		chemical drug			0.00734	IFNB1,TNF
A	allopregnanolone		chemical - endogenous mammalian			0.00734	FOS,TNF	AR,Ap1,CREBBP,CRH,Creb,EP300,JUN,JUNB,NFKB1,NFKBIA,NFkB (complex),NR3C1,POMC,PRKCA,REL,RELA,SPI1,STAT3,TP53,allopregnanolone,corticosterone
A	Zn2+		chemical - endogenous mammalian			0.00734	FOS,SLC39A8
A	isobutylmethylxanthine		chemical toxicant		-0.447	0.00752	CDKN1B,FOS,IL10,IL1B,IL4,NOS2	Akt,CEBPB,CEBPD,CREBBP,GSK3B,Ins1,JUN,NFKBIA,NFkB (complex),PPARG,RELA,SMAD3,SP1,STAT1,STAT3,TP53,cyclic AMP,isobutylmethylxanthine,nitric oxide
A	NRIP1		transcription regulator			0.00776	IFNB1,IL1B,TNF,TNFAIP6	ESR1,ESR2,FOS,HDAC3,JUN,NFKB1,NFKBIA,NFkB (complex),NR3C1,NRIP1,RELA,SP1,STAT3,TNF,TP53
A	NPY		other			0.00787	FOS,NOS2,TNF	AR,Ap1,CEBPB,CEBPD,Creb,JUN,L-glutamic acid,NFKB1,NFKBIA,NFkB (complex),NPY,NR3C1,POMC,REL,RELA,STAT1,STAT3,TP53,corticosterone,cyclic AMP,norepinephrine
A	TRAF3IP2		other			0.00787	CXCL3,IL13,IL4	CEBPB,CREBBP,HMGB1,IL6,IRF1,Immunoglobulin,NFKB1,NFKBIA,NFkB (complex),RELA,STAT1,STAT3,TRAF3IP2
A	ELF4		transcription regulator			0.00787	CCR7,IL8,SELL
A	fluvoxamine		chemical drug			0.00787	CCR5,CCR7,FOS
A	TO-901317		chemical reagent		-0.842	0.00791	ACSL5,ALDH2,CASP1,CDKN1B,IL1B,NOS2,PTGDS,TNF	ABCA1,CREBBP,ESR2,JUN,NFKBIA,NR1H2,NR1H3,NR5A2,PPARA,PPARG,SREBF1,TO-901317,fatty acid
A	SREBF1		transcription regulator		0.655	0.00816	ACSL5,IL10,IL1B,NOS2,PTGDS,RDH11,TNF	Ap1,CEBPB,ESR1,ESR2,JUN,NFkB (complex),NR1H3,NR5A2,PPARA,PPARG,RELA,SCARB1,SCD,SREBF1,STAT1,fatty acid
A	4-phenylbutyric acid		chemical - endogenous mammalian		-1.177	0.00823	CFLAR,IL8,NOS2,TNF	4-phenylbutyric acid,APP,Akt,EP300,HDAC2,JUN,NFKB1,NFKBIA,NFkB (complex),REL,RELA,STAT1,STAT3,TP53,cisplatin
A	VDR		ligand-dependent nuclear receptor		-0.152	0.00831	CYP27B1,CYP3A4,ICAM1,IER3,IL4	1-alpha, 25-dihydroxy vitamin D3,Ap1,CEBPA,CEBPB,CTNNB1,Ca2+,FOSL1,IRF1,NFKB1,NFKBIA,NFkB (complex),PPARA,RELA,RXRA,SP1,STAT1,STAT3,THRA,THRB,VDR
A	A2M		transporter			0.0086	BAD,FOXO1,NFKB1	A2M,FOSL1,MAP2K1/2,NFkB (complex),NR3C1,SMAD3,TP53
A	KNG1		other			0.0086	FOS,IL1B,IL8	Ap1,ESR1,Histone h4,JAK2,JUN,KNG1,NFATC2,NFKB1,NFKBIA,NFkB (complex),Nfat (family),PRKCE,RELA,STAT1,STAT3,STAT5A,TAC1
A	N-(3-(aminomethyl)benzyl)acetamidine		chemical reagent			0.0086	BIRC5,CASP1,CFLAR
A	sodium orthovanadate		chemical reagent			0.0086	CDKN1B,IL4R,IL8	Ap1,Creb,EP300,ESR1,FOXO1,IL2,JUN,Mapk,NFKB1,NFKBIA,NFkB (complex),PIK3R1,PTEN,REL,RELA,STAT1,STAT3,STAT5A,TP53,sodium orthovanadate
A	Am 580		chemical toxicant			0.0086	IFNGR1,IRF1,NOS2
A	ouabain		chemical drug			0.0086	FOS,NOS2,PCNA	Akt,CEBPB,CREBBP,ERK1/2,FGF2,HRAS,JUN,NFKBIA,NFkB (complex),RELA,RNA polymerase II,SHC1,STAT1,STAT3,TP53,ouabain
A	NRG1	-2.29	growth factor		0.776	0.00867	CDKN1B,EEF1A1,FOS,G3BP1,IER3,IL10,IL8	ATF2,Akt,CEBPB,Creb,EGF,ERK,ESR1,FOSL1,JUN,MYC,Mek,NFKBIA,NFkB (complex),NRG1,Pkc(s),RELA,SP1,STAT1,STAT3,TP53
A	homocysteine		chemical - endogenous non-mammalian			0.00872	EEF1A1,IL8,PRDX1,SOCS3	ATF2,CREBBP,CXCL12,ESR2,FOS,HDAC3,JUN,NFE2L2,NFKBIA,RELA,TP53,estrogen receptor,homocysteine
A	TCF3		transcription regulator			0.00879	CDK6,CYP27B1,EPB42,FOXO1,IL1B,MEF2C,SOCS3,TNF	CREBBP,EP300,HDAC6,Histone h4,JUN,PPARG,RELA,STAT3,TCF3
A	CARD9		other			0.0089	IL10,TNF	Ap1,CARD9,CEBPB,IL12B,IRF1,JUN,MAPK14,NFE2L2,NFkB (complex),STAT1,STAT3
A	Tetanospasmin		chemical - endogenous non-mammalian			0.0089	IL1B,TNF	Ap1,CTNNB1,FOS,IgG,L-glutamic acid,NFKB2,NFKBIA,NFkB (complex),REL,RELA,RELB,STAT3,TP53,Tetanospasmin,histamine
A	sunitinib		chemical drug			0.0089	BIRC5,CXCL3	KIT,STAT1,STAT3,STAT4,sunitinib
A	Agtr1b		G-protein coupled receptor			0.0089	FOS,NOS2	Agtr1b,Ap1,CREBBP,Creb,ESR1,JAK2,JUN,MAPK1,Mapk,NFKB1,NFKBIA,NFkB (complex),PRKCE,STAT1,STAT3,STAT5A
A	NCF1		enzyme			0.0089	ICAM1,TNF	CEBPB,ERK,FADD,FOSL1,IRF3,JAK2,MAP3K14,NCF1,NFKB1,NFKBIA,NFkB (complex),REL,RELA,SP1,STAT1,STAT3,STAT5A,TP53,kaempferol
A	Ifnz (includes others)		cytokine			0.0089	CD40,IRF1	CREBBP,Ifnz (includes others),JAK1,NFkB (complex),STAT1,STAT3,STAT5A
A	HRH1		G-protein coupled receptor			0.0089	IL10,IL13	Ap1,CTNNB1,FOS,HRH1,NFKBIA,NFkB (complex),histamine
A	Adaptor protein 1		complex			0.0089	IL10,NOS2
A	IL31		other			0.0089	CDK6,CDKN1B
A	Cebp		complex			0.0089	IL10,IL8
A	PTMA		other			0.0089	IL1B,TNF	Ap1,CEBPB,CTNNB1,Ca2+,ESR1,ESR2,FOSL1,JUN,MIF,NFkB (complex),PTMA,RELA,SP1,STAT3,TP53
A	SOX4		transcription regulator			0.0089	BIRC5,FOS
A	CBS		enzyme			0.0089	EEF1A1,UNG
A	PHLPP1		enzyme			0.0089	CXCL3,IFNB1	CEBPB,ERK1/2,JUN,NFkB (complex),PHLPP1,RELA,STAT3
A	PLD1		enzyme			0.0089	IL13,NOS2	ATF2,Ap1,FOS,IL5,IRF3,JUN,MAPK14,MAPK8,NFE2L2,NFKB1,NFKBIA,NFkB (complex),PLD1,PRKCD,RELA,STAT1,STAT3,TP53
A	NOX1		ion channel			0.0089	NFKB1,PAK1
A	MZF1		transcription regulator			0.0089	AXL,SELL
A	Nrg1		growth factor			0.0089	FOS,IL8	Akt,CEBPB,ERK1/2,JUN,NFKBIA,NFkB (complex),Nrg1,RELA,STAT3,TP53
A	RNF128		enzyme			0.0089	IL4,TNF	CEBPB,IL17A,NFKB1,NFKBIA,NFkB (complex),RELA,RNF128
A	EDNRA		transmembrane receptor			0.0089	FOS,SELL	CEBPB,CREBBP,EDNRA,FOXO3,JUN,PI3K (complex),STAT3
A	ELK3		transcription regulator			0.0089	FOS,NOS2
A	RHOB		enzyme			0.0089	NFKB1,NOS2	Akt,NFKB1,NFKBIA,NFkB (complex),RELA,RHOA,RHOB,STAT3,TP53
A	monensin		chemical - endogenous non-mammalian			0.0089	IL8,TNF	CEBPB,EGFR,ERK,ESR1,ESR2,FOS,FOSL1,HDAC3,JUN,MYC,NFkB (complex),NOTCH1,NR5A2,Pkc(s),RELA,SP1,SREBF1,STAT1,STAT3,TP53,cholesterol,monensin
A	clonidine		chemical drug			0.0089	FOS,TNF	Ap1,CEBPB,CREBBP,Creb,Ins1,JUN,L-glutamic acid,NFKB1,NFKBIA,NFkB (complex),PPARG,RELA,SMAD3,STAT1,STAT3,TAC1,TP53,clonidine,norepinephrine
A	enoxacin		chemical drug			0.0089	CTSK,FOS
A	spermine		chemical - endogenous mammalian			0.0089	IL1B,TNF	Ap1,CTNNB1,ESR1,ESR2,FOS,JUN,NFKBIA,NFkB (complex),RELA,SP1,STAT3,TP53,histamine,nitric oxide,spermine
A	phospholipid		chemical - endogenous non-mammalian			0.0089	CCL5,CXCL3	APOE,CALR,HMGB1,Immunoglobulin,MSR1,NFKB1,NFKBIA,NFkB (complex),RELA,SP1,STAT1,phospholipid,prostaglandin E2
A	heme		chemical - endogenous mammalian			0.0089	ICAM1,TNF	AR,JAK2,NFKBIA,NFkB (complex),SRC (family),STAT1,STAT3,STAT5A,heme
A	caffeic acid		chemical - endogenous mammalian			0.0089	IL8,TNF	CEBPB,CREBBP,ESR1,JUN,MAP2K1,NFkB (complex),caffeic acid
A	adaphostin		chemical drug			0.0089	CDK6,CDKN1B
A	flutamide		chemical drug		-0.218	0.00923	CYP3A4,FOS,NOS2,TNF	ATF2,Akt,CASP3,CEBPB,CREBBP,HDAC4,IL6,JUN,NFKB1,NFKBIA,NFkB (complex),POMC,PPARG,REL,RELA,SREBF1,STAT1,STAT3,TP53,TSH,flutamide
A	RARB		ligand-dependent nuclear receptor			0.00923	BIRC2,ICAM1,IL1B,IL8	Ap1,CEBPA,CEBPB,CREBBP,ESR1,ESR2,FOS,HDAC3,IRF8,JUN,NFATC2,NFkB (complex),Nfat (family),RARB,RELA,RNA polymerase II,SP1,STAT1,STAT3,TP53,tretinoin
A	SRC (family)		group			0.00937	ICAM1,MAOA,TNF	Ap1,App,CTNNB1,Creb,ESR2,JUN,MMP9,NCF1,NFKB1,NFKBIA,NFkB (complex),NOTCH1,RELA,SRC (family),STAT1,STAT3,TP53,TYROBP,luteolin
A	PLAUR		transmembrane receptor			0.00937	CCL5,CXCL3,TNF	CEBPB,CXCL2,ERK1/2,FN1,JUN,NFKB1,NFKBIA,NFkB (complex),PLAU,PLAUR,RELA,SMAD3,SP1,STAT1,STAT3,VTN
A	TERC		other			0.00937	CASP1,CCL5,CDKN1B
A	propranolol		chemical drug			0.00937	FOS,ICAM1,NOS2	Ap1,ESR1,Histone h3,JUN,LEP,NFKB1,NFKBIA,NFKBIB,NFkB (complex),POMC,PPARA,PRKCA,PRKCB,REL,RELA,RNA polymerase II,SP1,STAT1,STAT3,propranolol
A	ibuprofen		chemical drug			0.00937	IL1B,NOS2,TNF	Ap1,CREBBP,JUN,MAPK1,MAPK14,NFE2L2,NFKB1,NFKBIA,NFkB (complex),NOS2,PPARG,PTGS2,RELA,RNA polymerase II,SMAD3,STAT1,STAT3,TP53,ibuprofen
A	alpha-tocopherol		chemical drug			0.00937	CXCL3,IL1B,TNF	Ap1,CEBPB,ERK1/2,IL1A,IRAK4,JUN,MIF,NFKB1,NFKBIA,NFkB (complex),PPARG,PTGS2,RELA,RELB,STAT3,TP53,alpha-tocopherol
A	steroid		chemical - endogenous mammalian			0.00937	ANXA1,CCL5,FOS	ESR1,JUN,NFkB (complex),NR3C1,RELA,TP53,steroid
A	PSEN1		peptidase			0.00941	CCL5,CCR5,FOS,IL1B,NOS2,NUPR1,PAK1,SLC11A2,TNF,TUBA1A,TUBA8	APP,Ap1,App,Creb,ETS2,HMGB1,IRF3,Jnk,MAPK8,NFKBIA,NFkB (complex),PPARG,PSEN1,RELA,SOD1,STAT1,STAT3,TP53
A	CCND1		other		0.239	0.00975	ASAP2,CDK6,HECTD2,IER3,NCAPH,PCNA,TNF,TP53INP2	CCND1,CREBBP,Creb,EP300,SP1,TP53,caspase
A	gentamicin C		chemical drug		0	0.00975	ANXA1,BIRC3,IER3,PSMB10
A	miR-182-5p (and other miRNAs w/seed UUGGCAA)		mature microRNA			0.0102	CDK6,FOXO1,LRP6
A	PTGS1		enzyme			0.0102	NOS2,NRG1,TNFRSF9
A	TBX21		transcription regulator			0.0102	CDK6,IL13,IL4
A	fingolimod		chemical drug			0.0102	CDKN1B,IL4,TNF
A	monocrotaline		chemical toxicant			0.0102	BIRC5,IL1B,TNF
A	phorbol 12,13-dibutyrate		chemical - endogenous non-mammalian			0.0102	FOS,IL8,TNF
A	TP63		transcription regulator	Activated	2.236	0.0105	CDC42,CDK6,FOS,IL1B,IL8,PAK1,PCNA,PTPN12
A	5'-methylthioadenosine		chemical - endogenous mammalian			0.0106	IL10,NOS2
A	trastuzumab		biologic drug			0.0106	IL8,NOS2
A	NFkB (family)		group			0.0106	IL8,TNFAIP3
A	Sod		group			0.0106	CXCL3,ICAM1
A	TCIRG1		enzyme			0.0106	IL4,SELL
A	SLAMF1	-3.46	transmembrane receptor			0.0106	IL4,IL8
A	STAR		transporter			0.0106	CCL5,CLEC7A
A	CTSG		peptidase			0.0106	IL1B,TNF
A	SUMO1		other			0.0106	BIRC5,NOS2
A	miR-9-5p (and other miRNAs w/seed CUUUGGU)		mature microRNA			0.0106	FOXO1,NFKB1
A	miR-7a-5p (and other miRNAs w/seed GGAAGAC)		mature microRNA			0.0106	FOS,PAK1
A	mir-192		microRNA			0.0106	CDKN1B,ZEB2
A	PDE3B		enzyme			0.0106	SOCS3,TNF
A	P2RY2		G-protein coupled receptor			0.0106	ICAM1,IL8
A	UPF1		enzyme			0.0106	CD164,CDKN1B
A	OGT		enzyme			0.0106	CDKN1B,FOS
A	HSPB8		kinase			0.0106	ICAM1,IL8
A	ATG7		enzyme			0.0106	SOCS3,TNF
A	CDH5		other			0.0106	BIRC5,ICAM1
A	PARK7		enzyme			0.0106	ICAM1,IL8
A	prazosin		chemical drug			0.0106	CDKN1B,FOS
A	Go6983		chemical - kinase inhibitor			0.0106	FOS,PRDX1
A	KT5720		chemical - kinase inhibitor			0.0106	CDKN1B,NOS2
A	spermidine		chemical - endogenous mammalian			0.0106	AMD1,FOS
A	piperine		chemical drug			0.0106	IRF1,TNF
A	buthionine sulfoximine		chemical drug			0.0106	CCR5,FOS
A	mannose		chemical - endogenous mammalian			0.0106	FOS,ICAM1
A	U18666A		chemical reagent			0.0106	CTSK,TNF
A	RBL1		other			0.0109	CDKN1B,FOS,PCNA,TNF
A	HDAC5		transcription regulator			0.011	MEF2C,NOS2,TNF
A	NOS3		enzyme			0.011	CXCL3,NOS2,TNF
A	MAFB		other			0.011	EMR1,IFNB1,OSCAR
A	ELK1		transcription regulator			0.011	CDKN1B,FOS,TNF
A	fenofibrate		chemical drug		-0.361	0.0111	ACSL5,ICAM1,IL4,IL8,NFKB1,PCNA,SLC27A1,TNF
A	RARA		ligand-dependent nuclear receptor		1.406	0.0111	IL13,IL4,IRF1,SFTPB,TNF
A	SHH		peptidase			0.0114	AMD1,GPC1,IL10,MEF2C,PCNA,UNG
A	triamterene		chemical drug		0	0.0114	ANXA1,BIRC3,IER3,PSMB10
A	PPP3CA		phosphatase			0.0114	CDKN1B,PPAP2B,SDC4,TNF
A	CP-55940		chemical reagent			0.0119	IL8,TNF,TNFAIP3
A	NCOR2		transcription regulator			0.0119	BIRC3,CYP3A4,IL8
A	mir-10		microRNA			0.0119	CD40,KLF13,TNF
A	IRS2		enzyme			0.0119	CDKN1B,FOS,TNF
A	IFNE		cytokine			0.0119	CD40,IL10,IL4
A	ADRB2		G-protein coupled receptor			0.0119	GNAI3,IL10,TNF
A	valsartan		chemical drug			0.0119	FOS,ICAM1,IL1B
A	INSIG1		other		-0.447	0.012	CCL5,CCR5,CCR7,CLEC7A,CXCL3
A	SIRT1		transcription regulator		-1.372	0.012	BIRC3,BIRC5,CFLAR,IL1B,TNF
A	CREB1		transcription regulator		-0.795	0.0122	FOS,IL1B,IL4,NOS2,PCNA,PIM3,SFTPB,TNF
A	epoprostenol		chemical - endogenous mammalian			0.0124	FOS,IL10
A	cyclooxygenase		group			0.0124	FOS,IL13
A	COL1A1		other			0.0124	ICAM1,PCNA
A	Laminin1		complex			0.0124	CDKN1B,MAPK14
A	IGFBP7		transporter			0.0124	CDKN1B,PCNA
A	CHRNA1		transmembrane receptor			0.0124	CD40,IL10
A	IFN1@		other			0.0124	IFNB1,IRF1
A	GIP		other			0.0124	FOS,TNF
A	CGB (includes others)		other			0.0124	SGK1,TNFAIP6
A	GNAS		enzyme			0.0124	CDC42,FOS
A	mir-221		microRNA			0.0124	CDKN1B,ZEB2
A	mir-205		microRNA			0.0124	EGLN2,ZEB2
A	CSF2RA	1.63	transmembrane receptor			0.0124	EMR1,FOS
A	SMURF1		enzyme			0.0124	IRF1,NOS2
A	Il22/Iltifb		other			0.0124	IL10,IL13
A	MMP3		peptidase			0.0124	IL1B,TNF
A	NFIL3		transcription regulator			0.0124	IL10,IL13
A	NLRP3		other			0.0124	IL1B,TNF
A	methoxsalen		chemical drug			0.0124	IL10,IL4
A	poly-L-lysine		chemical reagent			0.0124	IL10,IL8
A	farnesyl pyrophosphate		chemical - endogenous mammalian			0.0124	BIRC5,ICAM1
A	SATB1		transcription regulator		0.314	0.0125	GLRX,IL4,RGS1,SELL,SGK1
A	SPDEF		transcription regulator			0.0127	BIRC3,CD40,IFNB1,IL8
A	ELAVL1		other			0.0127	FOS,IL13,IL4,NOS2
A	GNB2		enzyme			0.0128	CXCL3,IER3,IL1B
A	carbamylcholine		chemical drug			0.0128	FOS,MAPK14,NOS2
A	alcohol		chemical - endogenous mammalian			0.0128	NOS2,TLR8,TNF
A	vitamin D		chemical drug			0.0128	BIRC5,PCNA,SGK1
A	MYCN		transcription regulator		-0.701	0.0131	ABCC1,BIRC5,CDC42,CDKN1B,EEF1A1,GRB2,PDK1,ZEB2
A	8-cyclopentyl-1,3-dipropylxanthine		chemical reagent			0.0133	TNF
A	chromomycin A3		chemical toxicant			0.0133	CX3CL1
A	taurolithocholic acid		chemical - endogenous mammalian			0.0133	TNF
A	phosphatidylinositol-3,4,5-triphosphate		chemical - endogenous mammalian			0.0133	IFNB1
A	D-cysteine		chemical - endogenous non-mammalian			0.0133	NOS2
A	colfosceril palmitate		chemical - endogenous mammalian			0.0133	IL8
A	Cd209d		other			0.0133	TNF
A	Cd209b		other			0.0133	TNF
A	carteolol		chemical drug			0.0133	TNF
A	etravirine		chemical drug			0.0133	CYP3A4
A	peptide YY 3-36		biologic drug			0.0133	FOS
A	LTB4R/LTB4R2		group			0.0133	IL8
A	G protein alpha		group			0.0133	FOS
A	thymidine phosphorylase		group			0.0133	MARCKS
A	Plc beta		group			0.0133	NFKB1
A	MSK1/2		group			0.0133	FOS
A	growth factor receptor		group			0.0133	FOS
A	IRAK1/4		group			0.0133	IL1B
A	EPGN		growth factor			0.0133	FOS
A	Stat6 dimer		complex			0.0133	IL4
A	NPS		other			0.0133	FOS
A	MALP-2R		chemical - endogenous non-mammalian			0.0133	TNF
A	Silybum marianum extract		chemical - endogenous non-mammalian			0.0133	TNF
A	Calcb		other			0.0133	TNF
A	bis(3',5')-cyclic diguanylic acid		chemical - endogenous non-mammalian			0.0133	IFNB1
A	NF279		chemical reagent			0.0133	IL8
A	GSK 189254		chemical drug			0.0133	FOS
A	PMM2		enzyme			0.0133	ICAM1
A	Oas		group			0.0133	IFNB1
A	DACH2		other			0.0133	CDKN1B
A	HTR7		G-protein coupled receptor			0.0133	FOS
A	ABO		enzyme			0.0133	ICAM1
A	ACR16		chemical drug			0.0133	FOS
A	MFN1		enzyme			0.0133	IFNB1
A	IMPDH1		enzyme			0.0133	IL4
A	2210013O21Rik		other			0.0133	IL4
A	NLRP2		other			0.0133	ICAM1
A	ABCA3		transporter			0.0133	SFTPB
A	Rep1		other			0.0133	IL4
A	SRF-ELK1		complex			0.0133	FOS
A	TTL		enzyme			0.0133	CLIP1
A	WFDC1		other			0.0133	ICAM1
A	KLHL17		other			0.0133	GRIK2
A	CAMK2N1		kinase			0.0133	CDKN1B
A	Ifn gamma receptor		group			0.0133	TNF
A	PRG3		other			0.0133	IL8
A	SPON2		other			0.0133	NFKB1
A	canakinumab		biologic drug			0.0133	IL1B
A	OTUB2		enzyme			0.0133	IFNB1
A	DEPDC1		transcription regulator			0.0133	TNFAIP3
A	Ctf2		cytokine			0.0133	SOCS3
A	Cd200r3		other			0.0133	IL4
A	CLEC4D		other			0.0133	TNF
A	SIKE1		other			0.0133	IFNB1
A	AHCTF1		transcription regulator			0.0133	CETN2
A	SSBP3		transcription regulator			0.0133	EPB42
A	FGF14		growth factor			0.0133	FOS
A	ZNF287		transcription regulator			0.0133	IL4
A	TMEM123		other			0.0133	CD40
A	HNRNPA0		other			0.0133	TNF
A	DAK		other			0.0133	IFNB1
A	RHBDF2		other			0.0133	TNF
A	UOX		enzyme			0.0133	IL1B
A	Psg18 (includes others)		other			0.0133	IL10
A	rimantadine		chemical drug			0.0133	IL8
A	8-prenylkaempferol		chemical - endogenous non-mammalian			0.0133	NOS2
A	Cadherin		group			0.0133	CDC42
A	NSC 270012		chemical reagent			0.0133	TNF
A	dalcetrapib		chemical drug			0.0133	TNF
A	SIX6		transcription regulator			0.0133	CDKN1B
A	MLN4924		chemical drug			0.0133	CFLAR
A	INTERLEUKIN		group			0.0133	NOS2
A	ARHGEF17		other			0.0133	FOS
A	Scf skp2		complex			0.0133	CDKN1B
A	SPAG9		other			0.0133	MAPK14
A	GSK2118436		chemical drug			0.0133	TNF
A	PRKG2		kinase			0.0133	FOS
A	GPSM1		other			0.0133	GNAI3
A	RASGRF2		other			0.0133	TNF
A	NTHL1		enzyme			0.0133	IL10
A	COPS7B		other			0.0133	CDKN1B
A	PPIB		enzyme			0.0133	IFNB1
A	TPSG1		peptidase			0.0133	IL13
A	SNX6		transporter			0.0133	CDKN1B
A	ARFGEF2		other			0.0133	TNF
A	OPRK1		G-protein coupled receptor			0.0133	FOS
A	KIFAP3		other			0.0133	FOS
A	COPS3		other			0.0133	CDKN1B
A	Rheb		enzyme			0.0133	CDKN1B
A	HABP2		peptidase			0.0133	IL8
A	SPZ1		transcription regulator			0.0133	PCNA
A	TAX1BP3		transcription regulator			0.0133	FOS
A	MED7		transcription regulator			0.0133	TNFAIP3
A	PPY		other			0.0133	FOS
A	PROK2		other			0.0133	FOS
A	DNASE1		enzyme			0.0133	IL4
A	UBD		other			0.0133	PSMB9
A	SPTBN1		other			0.0133	FOS
A	CLIP1	2.23	other			0.0133	PCNA
A	C1QTNF6		other			0.0133	IL10
A	Slpi (includes others)		other			0.0133	TNF
A	SLC52A1		other			0.0133	ICAM1
A	KSR2		kinase			0.0133	IL8
A	PRPF4		other			0.0133	CCL5
A	ZNF91		other			0.0133	FCGR2B
A	miR-302b-5p (and other miRNAs w/seed CUUUAAC)		mature microRNA			0.0133	BIRC5
A	miR-381-3p (and other miRNAs w/seed AUACAAG)		mature microRNA			0.0133	BIRC5
A	miR-512-3p (and other miRNAs w/seed AGUGCUG)		mature microRNA			0.0133	CFLAR
A	miR-292-3p (and other miRNAs w/seed AGUGCCG)		mature microRNA			0.0133	BIRC5
A	miR-181a-1-3p (and other miRNAs w/seed CCAUCGA)		mature microRNA			0.0133	BIRC5
A	miR-466l-3p (miRNAs w/seed AUAAAUA)		mature microRNA			0.0133	IL10
A	mir-463		microRNA			0.0133	BIRC5
A	miR-139-5p (miRNAs w/seed CUACAGU)		mature microRNA			0.0133	FOXO1
A	miR-186-5p (miRNAs w/seed AAAGAAU)		mature microRNA			0.0133	FOXO1
A	mir-504		microRNA			0.0133	FOXP1
A	mir-471		microRNA			0.0133	BIRC5
A	cyclic-di-AMP		chemical - endogenous non-mammalian			0.0133	IFNB1
A	JAK3 inhibitor R333		chemical drug			0.0133	MAF
A	NUCB2		other			0.0133	FOS
A	GSTM5		enzyme			0.0133	MAPK14
A	FAU		other			0.0133	TNF
A	MTUS1		other			0.0133	TNF
A	Nisch		other			0.0133	FOS
A	Gapdh/LOC100042025		enzyme			0.0133	IFNB1
A	SDC4	3	other			0.0133	IL1B
A	TTF1		transcription regulator			0.0133	SFTPB
A	XAF1		other			0.0133	BIRC5
A	EIF2B3		translation regulator			0.0133	EIF2B5
A	HPS1		other			0.0133	TNF
A	TYMP		growth factor			0.0133	IL8
A	SLC1A2		transporter			0.0133	FOS
A	TUFM		translation regulator			0.0133	IFNB1
A	TCHH		other			0.0133	NOS2
A	SCN7A		ion channel			0.0133	FOS
A	TONSL		transcription regulator			0.0133	CCL5
A	TAX1BP1		other			0.0133	IFNB1
A	FUS		transcription regulator			0.0133	ICAM1
A	FGB		other			0.0133	ICAM1
A	ANKS1A		other			0.0133	FOS
A	ATP6V0A2		transporter			0.0133	IL10
A	FARP2		other			0.0133	CDC42
A	ZFP36L1		transcription regulator			0.0133	TNF
A	RAMP3	2.67	transporter			0.0133	FOS
A	BCL2L14		other			0.0133	TNF
A	CTSH		peptidase			0.0133	SFTPB
A	COPS7A		other			0.0133	CDKN1B
A	RAB5B		enzyme			0.0133	FOS
A	APOC2		transporter			0.0133	TNF
A	F12		peptidase			0.0133	IL1B
A	CD300E		other			0.0133	TNF
A	ADM2		other			0.0133	FOS
A	MED21		transcription regulator			0.0133	TNFAIP3
A	HDAC8		transcription regulator			0.0133	IFNB1
A	ZNF140		transcription regulator			0.0133	FCGR2B
A	lipophosphonoglycan		chemical - endogenous non-mammalian			0.0133	IL1B
A	beractant		chemical drug			0.0133	IL8
A	merck C		chemical - kinase inhibitor			0.0133	TNF
A	probenecid		chemical drug			0.0133	ABCC1
A	8-carboxamidocyclazocine		chemical reagent			0.0133	CCR5
A	ephedrine		chemical drug			0.0133	IL10
A	guanfacine		chemical drug			0.0133	FOS
A	chlorpheniramine		chemical drug			0.0133	NOS2
A	SL 327		chemical - protease inhibitor			0.0133	FOS
A	diethylthiocarbamate		chemical reagent			0.0133	NOS2
A	deoxyspergualin		chemical drug			0.0133	TNF
A	L-threo-safingol		chemical drug			0.0133	IL8
A	RP 48740		chemical drug			0.0133	TNF
A	nigericin		chemical drug			0.0133	IL1B
A	aceclofenac		chemical drug			0.0133	SELL
A	TAK-779		chemical drug			0.0133	APOBEC3G
A	aldehyde		chemical - endogenous mammalian			0.0133	TNF
A	daclizumab		biologic drug			0.0133	MAF
A	estropipate		chemical drug			0.0133	CYP3A4
A	aminooxypentane-rantes		chemical reagent			0.0133	CCR5
A	bisperoxo(picolinato)oxovanadate		chemical reagent			0.0133	NOS2
A	ethyl vanillin		chemical reagent			0.0133	NOS2
A	oxcarbazepine		chemical drug			0.0133	CYP3A4
A	benznidazole		chemical drug			0.0133	NOS2
A	NSC 95397		chemical reagent			0.0133	TNF
A	bisindolylmaleimide III		chemical - kinase inhibitor			0.0133	CFLAR
A	ONO-8711		chemical drug			0.0133	FOS
A	sinapinic acid		chemical - endogenous non-mammalian			0.0133	NOS2
A	potassium iodide		chemical drug			0.0133	IL8
A	procaterol		chemical drug			0.0133	ICAM1
A	vapreotide		biologic drug			0.0133	CDKN1B
A	CE-2072		chemical reagent			0.0133	NOS2
A	bacitracin		chemical drug			0.0133	TNF
A	Ac-DEVD-CHO		chemical reagent			0.0133	FOS
A	polysaccharide		chemical - endogenous non-mammalian			0.0133	TNF
A	ibutamoren		chemical drug			0.0133	FOS
A	perillic acid		chemical - endogenous non-mammalian			0.0133	IL1B
A	(S)-norcoclaurine		chemical - endogenous non-mammalian			0.0133	NOS2
A	tetrahydropalmatine		chemical - endogenous non-mammalian			0.0133	IL8
A	metaproterenol sulfate		chemical drug			0.0133	NOS2
A	droxidopa		chemical drug			0.0133	FOS
A	S(-)-carbidopa		chemical drug			0.0133	FOS
A	tyrphostin AG 1288		chemical - kinase inhibitor			0.0133	NOS2
A	sphingomyelin		chemical - endogenous mammalian			0.0133	ICAM1
A	17S-hydroperoxy-docosahexaenoic acid		chemical - endogenous mammalian			0.0133	IL1B
A	methyl palmitate		chemical - endogenous mammalian			0.0133	TNF
A	acyl-coenzyme A		chemical - endogenous mammalian			0.0133	NOS2
A	cladribine		chemical drug			0.0133	IL1B
A	tirofiban		chemical drug			0.0133	TNF
A	poractant alfa		chemical drug			0.0133	IL8
A	sarcosine		chemical - endogenous mammalian			0.0133	FOS
A	L-cystine		chemical - endogenous mammalian			0.0133	TNF
A	lactulose		chemical - endogenous mammalian			0.0133	IL8
A	dexanabinol		chemical drug			0.0133	TNF
A	L-tartaric acid		chemical - endogenous mammalian			0.0133	TNF
A	V2+		chemical toxicant			0.0133	IL8
A	LIF		cytokine		0.416	0.0136	FOS,IL1B,IL8,IRF1,PIM3,SOCS3,TNF
A	beta-carotene		chemical - endogenous mammalian			0.0138	IL1B,NOS2,TNF
A	CDKN1B	5.28	kinase		-0.372	0.014	B4GALT5,CDKN1B,EPB41,IL4,PCNA
A	NMDA Receptor		complex			0.0143	FOS,NOS2
A	S100B		other			0.0143	FOS,IL1B
A	CD81		other			0.0143	IL4,TNF
A	PLCG2		enzyme			0.0143	ICAM1,TNF
A	BCR		kinase			0.0143	CDKN1B,CFLAR
A	TNFRSF12A		other			0.0143	CCL5,IL8
A	CR2		transmembrane receptor			0.0143	CFLAR,IL1B
A	benzyl isothiocyanate		chemical - endogenous non-mammalian			0.0143	FOS,NOS2
A	pyruvic acid		chemical - endogenous mammalian			0.0143	BIRC5,FOS
A	propofol		chemical drug			0.0143	ANXA1,FOS
A	spermine nitric oxide complex		chemical toxicant			0.0143	ICAM1,IL8
A	N1,N11-diethylnorspermine		chemical drug			0.0143	BIRC5,CDKN1B
A	epoxomicin		chemical - protease inhibitor			0.0143	FOXO1,IL8
A	salvin		chemical toxicant			0.0143	CYP3A4,IL8
A	glycyrrhizic acid		chemical drug			0.0143	IL4,TNF
A	D-tubocurarine		chemical drug			0.0143	TNF,UBE3A
A	SRC		kinase		0.968	0.0145	FOS,ICAM1,IFNB1,IL8,NFKB1
A	GNA12		enzyme			0.0147	FOS,IL8,NOS2,TXNRD1
A	cytochalasin D		chemical toxicant			0.0148	FOS,IL8,NOS2
A	ethionine		chemical toxicant			0.0148	ANXA1,IER3,PSMB10
A	FOXA2		transcription regulator		-1.177	0.0151	CCR5,FOXO1,IL13,IL4,PTGDS,SFTPB
A	HOXC6		transcription regulator			0.0159	CASP1,FAM49A,PAK1
A	KAT5		transcription regulator			0.0159	BIRC2,IL10,IL8
A	PRNP		other			0.0159	CCL5,IL1B,NOS2
A	ursolic acid		chemical - endogenous non-mammalian			0.0159	FOS,IL1B,NOS2
A	captopril		chemical drug		-1.067	0.0161	ANXA1,GNAI3,IER3,MAOA
A	diethylnitrosamine		chemical toxicant			0.0161	CDKN1B,NFKB1,PCNA,TNF
A	IGF1R		transmembrane receptor		-0.894	0.0163	CCL5,CDC42,CDKN1B,CETN2,FOS,MAPK14,SDC4
A	CSF2RB		transmembrane receptor			0.0164	EMR1,FOS
A	NFAT (complex)		complex			0.0164	CFLAR,IL4
A	Fcgr3		group			0.0164	IL8,TNF
A	Pdgf Ab		complex			0.0164	BIRC5,FOS
A	artesunic acid		chemical drug			0.0164	BIRC5,TNF
[truncated: 2,670 more rows]
[truncated: 8 more columns]
